# Supplementary material for: Using light to shape chemical gradients for parallel and automated analysis of chemotaxis
Source: Mol Syst Biol. 2015 Apr 23;11(4):804. doi: 10.15252/msb.20156027 (PMC4422560; doi:10.15252/msb.20156027)
Supplement: Supplementary file 10 [file msb0011-0804-sd10.xlsx]

## Sheet: Individual replicates
Gene Symbol	Treatment	Speed Before rep #1	Speed Before rep #2	Speed Before rep #3	Speed Before rep #4	Speed Before rep #5	Speed Before rep #6	Speed Before rep #7	Speed Before rep #8	Speed Before rep #9	Speed Before rep #10	Speed Before rep #11	Speed Before rep #12	Speed Before rep #13	Speed After rep #1	Speed After rep #2	Speed After rep #3	Speed After rep #4	Speed After rep #5	Speed After rep #6	Speed After rep #7	Speed After rep #8	Speed After rep #9	Speed After rep #10	Speed After rep #11	Speed After rep #12	Speed After rep #13	Chemokinesis rep #1	Chemokinesis rep #2	Chemokinesis rep #3	Chemokinesis rep #4	Chemokinesis rep #5	Chemokinesis rep #6	Chemokinesis rep #7	Chemokinesis rep #8	Chemokinesis rep #9	Chemokinesis rep #10	Chemokinesis rep #11	Chemokinesis rep #12	Chemokinesis rep #13	Direction rep #1	Direction rep #2	Direction rep #3	Direction rep #4	Direction rep #5	Direction rep #6	Direction rep #7	Direction rep #8	Direction rep #9
ABI1	Dharmacon smartpool											-0.173083	-0.127743	-0.0270323											-0.123721	-0.208668	-0.0915379											-0.00485605	-0.0923983	-0.0762131
ABI1	diced siRNA	-0.1471	-0.226839	-0.0805546	0.083302	0.0211905									-0.0548101	-0.145145	-0.0407925	0.0825509	0.0374669									0.0155971	-0.0166226	-0.0161541	0.0340929	0.0201586									0.218401	0.0337446	-0.0259366	0.110627	-0.00167405
ABL1	Dharmacon smartpool											-0.0170843	0.140508	0.0177082											-0.0829669	0.121587	0.0983812											-0.0685203	0.0350567	0.0799415
ABL1	diced siRNA						-0.00227826	0.00540292	-0.0411872	-0.202779	-0.0608768									0.00938517	0.0993039	-0.0554823	-0.0340409	0.051499									0.0129397	0.0980758	-0.0421197	0.0399483	0.0813296									0.0636135	-0.0201816	-0.0063557	0.175872
ABR	diced siRNA						0.00754726	0.0555321	0.151902	0.135043	0.0333013									-0.016483	0.0433026	0.0989243	0.0503573	0.00285589									-0.0162887	0.0237032	0.0354592	0.00833485	-0.0140014									-0.0582536	-0.0429221	-0.167859	0.0279042
ACTN1	Dharmacon smartpool											0.0303199	0.114719	0.101395											0.0280853	0.0310516	0.0703744											0.0108018	-0.035982	-0.0112218
ACTR2	Dharmacon smartpool											-0.211737	-0.002797	-0.199556											-0.143883	0.031741	-0.102318											0.000854356	0.0535503	0.0432067
ACTR2	diced siRNA	-0.100537	-0.210056	-0.228365	-0.0575181	0.0179833									0.0256459	-0.174918	-0.0516559	-0.020232	-0.0314411									0.0713569	-0.0559435	0.0431562	0.00642168	-0.0471824									-0.0121985	0.101907	-0.0608606	0.00645304	-0.189751
ACTR2-ACTR3 double	double siRNA (Dharmacon)											-0.185517	-0.159651	-0.00685652											-0.0734941	-0.0956728	0.076842											0.053693	0.0447199	0.0769406
ACTR3	Dharmacon smartpool											-0.115125	-0.131168	-0.14042											-0.0754179	-0.0899361	-0.0822527											0.00465206	0.028923	0.018643
ACTR3	diced siRNA						-0.110248	-0.156217	-0.116472	-0.0832006	-0.169459									-0.0976609	-0.118027	-0.0154048	-0.0415504	-0.12635									-0.0571825	-0.0600246	0.0279127	-0.00862575	-0.0426904									-0.0535137	0.113776	-0.115689	-0.0390253
ADCY9	Dharmacon smartpool											0.122416	0.144868	0.0667338											0.0620549	0.0348517	0.0943798											-0.0168736	-0.0549749	0.0389417
ADORA3	diced siRNA	0.134486	-0.0254765	-0.024867	0.0756515	0.0495355									0.0396006	0.0303483	0.0357664	0.0333717	0.047496									-0.039339	0.0443119	0.0339668	-0.0110056	0.0163392									0.0862057	-0.144157	0.0333077	0.0704474	-0.0584042
ADRBK1	diced siRNA						0.0549909	0.0269665	0.266184	0.119146	0.057818									0.00566918	-0.0465061	0.148904	0.0377556	0.0758078									-0.0103615	-0.0556368	0.0399675	0.00119231	0.0467966									0.505629	-0.224912	-0.000659224	-0.0681788
AKAP13	Dharmacon smartpool											0.129311	0.082027	0.0565526											0.113819	0.0840394	0.134254											0.0302752	0.041721	0.0864989
AKAP13	diced siRNA						-0.114282	-0.114568	-0.000693107	-0.0349389	-0.033804									-0.128516	-0.0567545	-0.00807149	-0.0177036	-0.0429566									-0.0866581	-0.014016	-0.0108209	-0.00135246	-0.0265471									-0.209003	0.0393913	0.0885462	0.020795
AKT1	diced siRNA	0.0910972	0.0470158	0.0943898	0.0624849	-0.0324663									0.130518	0.0440303	0.07128	0.00471912	0.00126547									0.0745906	0.0167515	0.0128627	-0.0326352	0.0101724									-0.080958	0.031322	-0.102928	0.0534678	-0.0960181
AKTIP	diced siRNA	0.0444527	0.0928163	0.0750381	0.0955285	0.0495006									0.0258096	0.0598177	0.0794617	0.0614226	-0.0233884									-0.00537834	0.00648219	0.0302317	0.00644322	-0.0545282									0.00643032	0.0135311	-0.0484174	-0.0122091	0.0216443
ANXA1	Dharmacon smartpool											0.167421	0.185276	0.236454											0.106251	0.147192	0.0755653											-0.00280159	0.0268164	-0.107957
ANXA1	diced siRNA						-0.135112	-0.132854	-0.0678055	-0.0682838	-0.0181646									-0.0176118	-0.15347	-0.00109482	-0.120465	-0.090103									0.0313695	-0.10403	0.0228589	-0.0926633	-0.0814466									0.158348	0.138024	0.0342905	-0.0821051
ARAF	diced siRNA						-0.060081	-0.15985	-0.0334979	0.00400112	0.000633749									-0.0175897	-0.0908334	0.0165189	0.013525	-0.00160458									0.00573233	-0.0314999	0.0268221	0.0165037	-0.00226729									0.0587734	-0.0137762	0.0686744	0
ARHGAP15	Dharmacon smartpool											0.116756	-0.0135947	0.0123984											0.145875	-0.00340051	0.0461366											0.0707352	0.026572	0.0317041
ARHGAP15	diced siRNA						-0.106059	0.0468338	-0.0445198	0.00389906	-0.00389356									-0.0910653	-0.0728772	-0.0368081	0.000658818	-0.0416632									-0.0520194	-0.0892889	-0.0221194	0.00367258	-0.0400815									0.00438141	0.0923607	-0.0785133	0.0156191
ARHGAP25	Dharmacon smartpool											-0.0326805	0.00846275	-0.0822571											0.0383389	0.06095	-0.024217											0.0632248	0.0742469	0.0327846
ARHGAP25	diced siRNA						0.0424179	0.0552008	0.178739	0.0933655	0.0695588									0.102657	-0.00313706	0.132063	0.0410428	0.0313621									0.0909264	-0.022615	0.0579199	0.0133329	-0.00346955									-0.0210952	0.0361916	0.0154753	-0.00169956
ARHGAP26	diced siRNA	0.0122215	0.088331	0.00868382	-0.0649148	0.0370096									0.00281014	-0.0243218	-0.0147963	0.00533523	0.0804192									-0.0112831	-0.0751055	-0.0325243	0.0359342	0.0553822									-0.0541065	-0.0246007	0.0142846	0.151096	0.0158214
ARHGAP4	diced siRNA	0.0542736	0.206013	-0.123767	0.0540408	0.0458373									-0.0427517	0.152013	-0.107109	0.0356463	-0.015759									-0.0791484	0.0342772	-0.061955	0.00279594	-0.045109									-0.00516212	-0.0713739	0.00101387	0.0317786	-0.00956286
ARHGDIB	Dharmacon smartpool											0.154015	0.255408	-0.0114878											0.101208	0.139946	0.0197944											0.00112955	-0.0334496	0.0233882
ARHGDIB	diced siRNA	-0.0349573	0.0744322	0.305952	0.0975303	0.0364714									-0.049345	0.0730831	0.161176	0.103397	0.0644842									-0.0384157	0.0302067	0.00231839	0.0473501	0.0397101									-0.0222276	0.142502	-1.01281e-05	-0.0129884	-0.0517143
ARHGEF1	Dharmacon smartpool											-0.12565	-0.172904	-0.224848											-0.29136	-0.160994	-0.226566											-0.204245	-0.0105822	-0.0619549
ARHGEF11	diced siRNA						-0.0740977	0.00419372	0.029222	0.0576317	0.030634									-0.0385694	0.0144501	0.0240208	0.0839178	0.00664119									-0.0104538	0.0136651	0.00936846	0.0684793	-0.00889386									-0.0109714	0.0695199	0.01253	0.270463
ARHGEF16	diced siRNA						-0.101781	0.0749408	-0.125177	-0.0243895	-0.0010707									-0.0662579	0.0356605	-0.0268787	0.00666841	-0.00557579									-0.0286753	0.00894825	0.0199025	0.0193967	-0.00539353									0.0653445	0.00247321	0.0773756	0.12545
ARHGEF18	Dharmacon smartpool											-0.147141	-0.203158	-0.191296											-0.163636	-0.159748	-0.16611											-0.0621363	0.0135367	-0.0268194
ARHGEF2	Dharmacon smartpool											-0.0631121	0.104297	0.0174676											-0.0756622	-0.0941388	-0.145773											-0.0304069	-0.153294	-0.164031
ARHGEF40	diced siRNA						-0.12359	-0.140778	0.112572	0.0354984	-0.00101329									0.00239237	-0.0584922	0.0934819	0.0132724	0.0178861									0.0474335	-0.00614812	0.0456656	0.00543464	0.0180399									0.0481513	0.19828	-0.0286519	-0.0238178
ARHGEF6	Dharmacon smartpool											0.22036	0.188901	0.251087											0.016017	-0.0519384	0.1162											-0.12847	-0.175054	-0.0783646
ARHGEF6	diced siRNA	0.16066	0.0922383	0.0726694	0.202694	0.126764									0.153039	0.00464004	0.0175279	0.0175635	0.030801									0.0602172	-0.0483667	-0.0305776	-0.0945765	-0.0380874									0.101919	-0.0836529	0.125926	0.0800901	0.0361157
ARHGEF7	diced siRNA						0.118252	0.0984419	-0.0105755	0.0368294	0.0534098									0.0146828	0.037687	-0.0139554	0.00813531	0.0344757									-0.0229822	0.00236204	-0.0127728	-0.00015955	0.00764981									0.0813262	-0.0651122	0.0480215	0.0401507
ARRB2	diced siRNA						0.0868801	0.098418	0.0546537	-0.037385	0.0271326									0.0216679	0.0267187	-0.0261656	-0.0492365	0.0973366									-0.00526827	-0.00859749	-0.0509368	-0.0320454	0.0835374									0.00327313	-0.0362844	-0.0896569	-0.106666
BRK1	diced siRNA	-0.13627	-0.214347	-0.222141	-0.00129358	-0.0724361									-0.0673192	-0.0842391	-0.0182235	0.034722	-0.0222159									-0.00265596	0.0371768	0.073634	0.0313862	0.0062192									0.163673	0.0282325	-0.061988	0.0542246	0.0983779
BTK	Dharmacon smartpool											0.0677038	0.115407	0.0394541											-0.0249271	0.0856975	0.0774733											-0.0672335	0.0181434	0.0426224
BTK	diced siRNA						0.0446991	-0.0842676	-0.121506	-0.0795421	-0.0260087									0.0166183	-0.000893771	-0.0174629	-0.051886	-0.0104162									0.00410733	0.0307404	0.0278578	-0.0202177	0.00212884									0.105037	-0.029944	-0.0939498	0.0112415
CAP1	diced siRNA						0.0178422	-0.0616832	0.0375995	0.0593474	-0.00743981									0.0402551	-0.0195882	-0.00308581	-0.0115312	-4.56308e-05									0.0369287	0.00376933	-0.0210714	-0.0275589	0.00329405									-0.165678	0.0339968	0.0119841	0.0160148
CDC42	Dharmacon si #1	0.197462	0.14152	0.00887243	-0.030462	0.14482									0.0548472	-0.0452834	-0.215482	0.022639	0.00995386									-0.0574933	-0.126327	-0.233299	0.0348614	-0.0677563									-0.0749577	-0.137627	-0.0980208	-0.120278	-0.162185
CDC42	Dharmacon si #2	-0.0457154	-0.0271748	0.0208099	-0.140649	-0.124829									-0.0409837	-0.0614638	0.00128924	0.0127516	0.0468706									-0.0243485	-0.0465339	-0.0221957	0.0837463	0.100903									-0.182552	0.0043844	-0.146065	-0.253434	-0.190376
CDC42	Dharmacon smartpool											0.0387318	0.0463817	0.144003											0.0774118	0.0680467	0.219719											0.0544978	0.0526765	0.105967
CDC42	diced siRNA	0.0101939	-0.119476	-0.149032	0.0732484	0.0563574									0.303322	-0.0217765	0.213005	0.10493	0.159672									0.290304	0.0456655	0.270153	0.0618341	0.125182									0.00485632	0.0239111	-0.0321636	-0.138225	-0.0878626
CFL1	Dharmacon smartpool											-0.0343198	-0.128237	-0.11531											-0.100109	-0.193607	-0.248159											-0.0741256	-0.0769641	-0.166213
CFL1	diced siRNA	-0.138602	-0.135481	-0.0913192	-0.167157	-0.121703									-0.18071	-0.176369	-0.14603	-0.244809	-0.228332									-0.114809	-0.0998213	-0.116281	-0.159675	-0.175826									0.0853243	0.0362893	0.208648	-0.0131392	0.017718
CHN2	diced siRNA	-0.146659	-0.0994049	-0.0159307	0.00718558	0.01046									-0.0291677	-0.106132	0.0986275	0.0211642	-0.0111929									0.0410057	-0.0501091	0.0925854	0.0133057	-0.0232585									0.0552732	0.0440894	0.106815	-0.136238	-0.118358
CSK	Dharmacon smartpool											-0.0207939	-0.065239	-0.0969441											-0.0150668	-0.0237464	-0.0362927											0.00186286	0.0452697	0.0317928
CSK	diced siRNA						-0.0174519	0.0973428	-0.0434909	-0.0818078	0.0364308									-0.0554009	0.00221377	-0.0516964	-0.0777801	0									-0.0466572	-0.0327084	-0.0374171	-0.0453337	-0.0184087									0.0912399	-0.0321319	0.0348095	0.0598699
CSNK2B	diced siRNA						0.00107685	-0.0320921	0.118434	0.0936857	-0.0528188									-0.0576853	-0.023338	0.00155227	-0.0345194	-0.0175756									-0.0552782	-0.010825	-0.0485964	-0.0623392	0.00826028									0.0574183	-0.13444	0.0875553	0.0979548
CYFIP1	diced siRNA	-0.0628892	-0.277972	-0.206787	-0.0141206	-0.0496074									0.00273162	-0.180057	-0.068053	0.0368179	0.0442148									0.0284754	-0.0224434	0.0165148	0.0403239	0.0614964									0.00678595	0.125322	-0.0589593	0.0430741	0.1289
CYFIP2	diced siRNA	-0.105044	-0.219357	-0.19305	-0.0758007	-0.0708719									0.0133634	-0.0923929	-0.0579095	-0.0291554	0.0454905									0.0614651	0.0318733	0.0201368	0.00725004	0.0731614									0.0838512	0.0358082	0.0529808	0.0469311	-0.000830894
DGKD	diced siRNA						-0.0420925	-0.0691747	0.0913853	0.0621476	0									-0.00741225	1.02826e-05	0.0304709	0.00541852	-0.023639									0.00975803	0.0261133	-0.0089154	-0.0115708	-0.0239875									0.12389	0.0500459	-0.0132119	-0.131993
DGKZ	diced siRNA						-0.00497622	-0.0704667	-0.0565457	-0.0120515	0.0387947									-0.00303004	-0.0229149	0.00959705	-0.0233246	-0.0238737									0.0014471	0.00366162	0.0290707	-0.0148332	-0.0434544									-0.0759144	0.0261733	0.120615	0.0679535
DIAPH1	Dharmacon smartpool											0.159483	0.0369157	0.0506739											0.150504	0.026393	0.0301115											0.046765	0.0181792	-0.0132067
DNMBP	diced siRNA	0.058561	0.275941	-0.0228607	0.0433071	0.065588									0.00963913	0.240578	-0.0715066	0.0389562	0.043447									-0.0290316	0.083059	-0.0742587	0.0118311	0.00444731									-0.0729188	0.0122517	-0.0875112	-0.0765652	0.079889
DOCK1	diced siRNA	-0.109178	-0.0795973	-0.107262	0.00957527	0.00875127									-0.0547712	-0.0896008	-0.0349463	-1.94849e-05	0.0127761									-0.00447667	-0.0448467	0.00237138	-0.00915253	0.00154534									-0.0299036	-0.0135508	0.0115758	0.0426147	-0.0185975
DOCK2	Dharmacon smartpool											-0.233171	-0.320299	-0.400597											-0.25424	-0.321432	-0.30796											-0.0951553	-0.059588	-0.0107155
DOCK2	diced siRNA	-0.191295	-0.177035	-0.190163	-0.0687518	-0.0640365									-0.0735145	-0.0585735	-0.0921991	-0.0346789	-0.0359221									0.0203325	0.0416146	-0.0155237	-0.00203325	-0.0115908									0.177217	0.0884574	0.0410758	0.00352305	0.0300605
DPYSL2	diced siRNA						0.166139	0.103081	0.103364	-0.013976	0.100972									0.0622495	0.0125156	0.0308615	-0.0468467	0.071789									0.00820817	-0.0245096	-0.0132912	-0.0376945	0.0213846									-0.0596189	-0.0324536	0.0236889	-0.0401121
DYSF	diced siRNA						-0.0225596	-0.060714	-0.0304229	-0.106821	-0.0488579									-0.0837312	-0.0470339	0.0154872	0.00538617	0.00509552									-0.0732408	-0.0240316	0.0245669	0.0464224	0.0289678									0.0301604	-0.0792723	-0.01202	-0.0798225
ELMO1	Dharmacon smartpool											-0.238927	-0.0259102	-0.0127109											-0.176971	-0.0422026	-0.0123994											-0.0140333	-0.00291939	-0.00788258
EZR	diced siRNA						0.135651	-0.00564953	0.0623829	0.0284316	0.051567									0.0388946	-0.0113158	-0.0128519	0.0376305	0.00131484									-0.00472043	-0.00849344	-0.0406985	0.0322196	-0.0245975									-0.0613426	-0.10756	0.0339247	0.13353
FGR	Dharmacon smartpool											-0.0394776	-0.0223549	0.00515259											0.0311745	0.00709252	0.0874568											0.06061	0.0436879	0.0784924
FGR	diced siRNA						0.0222228	-0.0883412	-0.0518509	0.0300496	-0.00669752									-0.0616536	-0.0914043	0.0318637	0.010861	-0.0148828									-0.066478	-0.0582772	0.0494694	0.00489438	-0.0119111									-0.0270434	-0.238125	-0.115529	-0.107786
FLNA	diced siRNA						0.0101548	-0.0670498	0.0489006	-0.0687714	0.0191021									-0.00707653	-0.033612	0.0460802	-0.0694732	0.0158589									-0.00777396	-0.00828767	0.023598	-0.0415037	0.00604068									-0.0232336	0.0174215	-0.0412167	0.0285916
FLOT1	Dharmacon smartpool											0.254988	0.0280253	0.0505034											0.133466	0.092442	-0.00404174											-0.0341996	0.0909494	-0.0472312
FLOT1	diced siRNA	0.040248	0.17133	0.154837	0.0578143	-0.000315075									-0.00115297	0.0643932	0.129511	0.0336957	-0.021449									-0.0301108	-0.0336105	0.0423957	-0.00116736	-0.0282502									-0.0599018	-0.301535	-0.318884	-0.0298027	-0.0665439
FLOT1-FLOT2 double	double siRNA (Dharmacon)											0.0252804	0.0905491	0.0696844											0.0840309	0.125539	0.129428											0.0701206	0.076778	0.0717627
FLOT2	Dharmacon smartpool											0.0590479	0.0823313	0.0443778											0.0660568	0.0586954	0.0989439											0.0295442	0.0161469	0.0603773
FLOT2	diced siRNA	0.0818683	0.118569	0.010857	-0.0327703	0.0218335									0.0700033	0.0423122	0.172374	0.075956	0.0350532									0.018971	-0.0256744	0.153614	0.0894096	0.0174308									-0.0300637	-0.211238	-0.11328	-0.0205512	0.0208931
FNBP1	diced siRNA						-0.0839268	-0.108991	-0.077547	-0.10996	-0.0352975									-0.0125037	-0.0284137	-0.0134949	0.0189206	0.11978									0.0189733	0.0122811	0.0143349	0.0610348	0.13693									0.00868858	-0.10189	0.0307441	0.0711031
FNBP4	diced siRNA						-0.0266913	-0.114434	0.073992	0.0552717	-0.0315436									-0.0158606	0.0278781	0.0630872	-0.0234792	-0.0589049									-0.00395722	0.0705676	0.0306214	-0.0381073	-0.043616									-0.0899832	-0.0499737	0.100071	-0.163497
FPR1	Dharmacon smartpool	0.0968059	0.0800474	0.0613789	-0.145215	0.00626212						0.0958437	0.00724078	0.00970421	-0.148912	-0.267767	-0.348719	-0.192545	-0.143975						-0.0859609	-0.283378	-0.218789	-0.207867	-0.313838	-0.391464	-0.119115	-0.153989						-0.147103	-0.269158	-0.231188	-0.637339	-0.573648	-0.758074	-0.540537	-0.588936
FPR1	diced siRNA	-0.0746917	-0.193756	-0.187497	0.0590067	-0.0539438									-0.245926	-0.367813	-0.434576	0.0264354	-0.0436073									-0.213922	-0.258112	-0.359166	-0.00906372	-0.024207									-0.301786	-0.447511	-0.599652	-0.15958	-0.128005
FPR2	diced siRNA	0.0756665	-0.0882534	0.00137335	0.0215101	0.0883941									0.0217316	0.0389331	-0.0698836	0.0166576	0.104712									-0.0260114	0.0886118	-0.0841409	0.00115862	0.0545702									-0.0774758	-0.015208	0.0655963	0.06153	0.0402671
FPR3	diced siRNA	0.165666	-0.0800489	-0.0622487	0.0326787	0.0548956									0.114843	0.0134291	-0.0112638	0.0175474	0.037133									0.0193667	0.05844	0.00468376	-0.00390872	0.00335729									-0.0261162	-0.0266287	-0.0282247	0.0425746	0.0208356
GAB2	diced siRNA						0.0307652	0.181116	0.0475771	-0.00485602	-0.0977671									0.0290945	0.0998052	0.0102326	-0.0852958	0.00835072									0.0213486	0.0341819	-0.011723	-0.0792755	0.0564693									-0.0742654	-0.11561	0.0438862	0.0360198
GIT1	diced siRNA						0.0319241	-0.106608	0.0643148	0.00988341	0.000521242									0.164451	-1.02826e-05	0.0017179	0.00366694	0.0221351									0.156309	0.0398113	-0.0268974	0.00462562	0.0215282									-0.127409	0.0212326	-0.0878028	-0.0321472
GIT2	diced siRNA						-0.0199724	0.0514277	0.131795	0.0102447	0.0321964									-0.0495895	0.0568978	-0.00334161	-0.0219659	-0.0154412									-0.0399839	0.0388026	-0.0588063	-0.0211312	-0.0317508									-0.0219321	0.0256251	0.00429712	-0.0670563
GMIP	diced siRNA						-0.164078	-0.00654135	-0.012661	-0.037012	0.00910987									-0.0510133	-0.0592425	0.0269848	0.0309447	-0.019326									0.00787397	-0.0560933	0.0289972	0.0480077	-0.0241907									-0.0453206	-0.0616838	-0.0552098	0.0364331
GNA12	Dharmacon smartpool											-0.045041	-0.0695467	-0.109937											-0.0555368	-0.0604902	-0.100655											-0.0223774	0.0117826	-0.0227635
GNA12	diced siRNA	0.125584	-0.117476	-0.0751621	0.0885855	0.0386396									0.0276096	-0.139614	0.0248552	-0.00850855	-0.00441284									-0.0466083	-0.0733103	0.0469334	-0.0597847	-0.0302463									-0.317426	0.00423065	0.0499557	-0.073411	-0.0146149
GNA12-GNA13 double	double siRNA (Dharmacon)											0.103611	0.0576833	0.0326129											0.0350106	0.0593482	0.0581592											-0.0313305	0.0354338	0.0284712
GNA13	Dharmacon smartpool											-0.0657919	-0.033249	0.0571809											-0.0816256	0.0757882	0.112901											-0.0345765	0.12062	0.0646718
GNA13	diced siRNA	-0.120484	0.204727	0.0202174	-0.0577306	-0.103458									-0.0369222	0.113881	-0.0215636	-0.0368998	-0.0312266									0.0193685	-0.00312229	-0.0447672	-0.0101327	0.0123649									0.00310262	-0.133652	0.127839	-0.116496	0.0555513
GNA15	Dharmacon smartpool											-0.115261	0.002797	0.160755											0.0187354	-0.0200116	0.186901											0.098897	-0.00243139	0.0605067
GNA15	diced siRNA	0.00730357	0.168697	0.0778964	-0.0272765	-0.115834									0.060717	0.30859	0.217868	0.000619408	0.0190144									0.0492322	0.212084	0.167281	0.0111426	0.0686525									-0.0140796	-0.0574273	-0.0118182	-0.0366484	-0.035569
GNAI2	Dharmacon smartpool											-0.0461505	-0.040665	0.0538569											0.118003	-0.126572	0.0619347											0.151905	-0.0761339	0.0162144
GNAI2	diced siRNA	-0.0612877	-0.148217	-0.201115	-0.0468362	0.0444672									0.0116538	-0.102041	-0.0545023	0.10138	0.139606									0.0365482	-0.0182474	0.0273725	0.122336	0.110925									-0.14003	-0.23209	-0.377621	-0.221604	-0.318462
GNAI2-GNAI3 double	double siRNA (Dharmacon)											-0.111359	-0.0945209	-0.0521848											0.0120482	-0.0413025	0.00370404											0.0895974	0.0498511	0.0380108
GNAI3	Dharmacon smartpool											0.252885	0.0969188	0.198944											0.110049	0.117061	0.166344											-0.0562089	0.0634838	0.0111304
GNG5	Dharmacon smartpool											-0.0829907	-0.0908569	0.115889											0.00150786	-0.0718882	0.11036											0.060069	0.0164953	0.0178254
GNG5	diced siRNA						-0.0903134	-0.154771	-0.071494	-0.0354118	0.0120916									-0.0259752	-0.0772266	-0.0425282	-0.099436	-0.00179468									0.00768581	-0.0197542	-0.0171068	-0.0829225	-0.00813748									0.0278986	-0.001404	-0.0293294	-0.128462
GPSM3	Dharmacon smartpool											-0.0616933	-0.0547042	-0.00629333											-0.0437149	0.00797035	0.0111988											0.000590797	0.0690221	0.0108724
GPSM3	diced siRNA						-0.0131171	-0.0882417	-0.108153	0.00461325	-0.0372709									-0.0902368	-0.0593961	-0.0381036	-0.0297674	-0.0907386									-0.0829756	-0.0263054	0.00190385	-0.0269989	-0.0726105									-0.0733242	0.0346011	0.0139651	0.0263939
GRB2	Dharmacon smartpool											-0.0629205	-0.0189399	-0.0212795											-0.0208763	0.0165916	-0.168374											0.0242508	0.0506051	-0.15739
GRB2	diced siRNA						-0.0397236	-0.0253171	0.022481	-0.013796										0.0554922	-0.0195232	0.0849552	0.0250856										0.0718524	-0.00949305	0.0729851	0.034176										-0.0342803	-0.234899	-0.0278364	0.0363117
GRK5	diced siRNA						-0.0248635	-0.00419372	-0.0157949	0.0606135	0.0168458									-0.0451019	0.158745	-0.0333389	0.0554445	0.0111986									-0.0338237	0.161034	-0.0300795	0.0389819	0.00249899									-0.0577494	0.0788914	-0.0625453	0.0707347
GRK6	diced siRNA						-0.0544903	-0.00554796	-0.137196	-0.0700026	-0.0293311									0.0152638	0.00095824	-0.0415871	-0.0538503	0.0520028									0.036674	0.00374339	0.00997632	-0.025458	0.0661949									0.144575	-0.00994647	0.0483127	0.0215033
HAX1	diced siRNA						0.0331859	-0.0763489	-0.0362879	-0.00965701	-0.0781422									0.00298239	-0.0668969	-0.0329118	0.00731572	0.00559929									-0.0055913	-0.0381647	-0.0214985	0.0149848	0.043989									-0.061174	-0.106332	-0.00310735	0.117715
HCK	Dharmacon smartpool											-0.0421786	0.0360417	-0.0198279											-0.0387154	0.00027157	0.120037											-0.00747195	-0.00728154	0.129925
HCK	diced siRNA	-0.0788525	-0.0351945	0.0529473	-0.0731106	-0.0577922									-0.0277904	0.0389625	0.0776427	-0.0386465	-0.000347098									0.0064199	0.0584549	0.0389003	-0.00367591	0.0209334									0.0617281	-0.159856	0.0736989	-0.0826596	0.124304
HMHA1	diced siRNA	0.0381401	0.0272394	-0.0122475	-0.0168408	0.0525372									-0.0047634	-0.0219255	-0.0364431	-0.0306414	-0.0391826									-0.0326033	-0.037953	-0.0442339	-0.0256845	-0.071806									-0.115076	0.0542416	0.0499475	0.0471619	-0.111373
HRAS	Dharmacon smartpool											-0.050546	-0.0543482	-0.00800444											-0.0252939	-0.172539	-0.00370404											0.0115503	-0.111757	-0.00273909
INPP5D	Dharmacon smartpool											0.10116	-0.0116343	0.0244361											-0.0039252	-0.058907	-0.0168139											-0.0686258	-0.0304166	-0.040331
INPP5D	diced siRNA	-0.079774	-0.21227	-0.0891325	0.0615236	0.0299288									-0.0863122	-0.12887	-0.143529	-0.0899561	-0.091346									-0.0516132	-0.00863518	-0.114818	-0.126798	-0.112923									0.130534	-0.0228154	0.0235914	0.0461883	0.00874625
IQGAP1	Dharmacon smartpool											0.146997	0.125744	0.0755309											0.0680283	-0.0420397	-0.0692817											-0.0273531	-0.117409	-0.131359
IQGAP1	diced siRNA						0.101123	0.00487953	0.196791	0.114647	0.0546772									0.00793166	-0.016721	0.0754209	0.0508588	0.0634444									-0.0238754	-0.0177573	-0.00590518	0.0158407	0.0359902									-0.0850584	-0.0778936	-0.0843058	0.0752349
JMY	diced siRNA	-0.0639837	0.184532	-0.0163976	-0.0115733	-0.00596029									-0.0321395	0.196494	0.0580341	-0.0175795	-0.0593245									-0.00581529	0.0909793	0.0522136	-0.0154321	-0.0633676									-0.010675	-0.0799382	0.17059	0.0214651	-0.112796
KIAA0513	diced siRNA						0.00573093	0.2169	0.0433814	-0.00806918	-0.0463173									0.0334903	0.100915	-0.0299396	-0.0337551	-0.0452467									0.0343058	0.0221778	-0.0502258	-0.0266313	-0.0226339									0.0222003	0.0794046	-0.0586	-0.0275979
KRAS	Dharmacon smartpool											-0.0472452	-0.0486671	-0.110875											-0.0848148	-0.0735414	-0.17454											-0.0501799	-0.0170538	-0.095941
KRAS	diced siRNA	-0.00939796	0.0313442	0.060898	-0.042885	-0.00406008									-0.0312005	0.014555	0.000524232	0.00548298	0.0238618									-0.0338273	-0.00380786	-0.0419927	0.0243316	0.0188903									-0.0480561	0.0125748	-0.0815527	-0.0857181	0.0118093
LCP1	Dharmacon smartpool											-0.0507223	0.156666	0.0663345											-0.0879005	0.0622905	0.0846098											-0.0509382	-0.0364554	0.029473
LCP1	diced siRNA	0.00463232	0.138667	0.018267	-0.111874	0.000830482									-0.0223703	0.136793	-0.0108692	-0.11886	-0.0728816									-0.0324384	0.0573723	-0.0331468	-0.0632141	-0.0802425									-0.019752	-0.183843	0.109632	-0.125979	-0.14845
LIMK2	Dharmacon smartpool											0.211202	0.117801	0.0985213											0.219429	0.0530058	0.130649											0.0810713	-0.0163583	0.0512212
LIMK2	diced siRNA	-0.141963	0.0523239	0.030805	-0.0466655	-0.0592321									-0.061058	0.0639782	0.0394652	0.00149567	-0.0574227									0.00662469	0.0336796	0.0112351	0.0223608	-0.0354387									0.0897059	0.0866855	0.0428174	0.0648067	0.124849
LPXN	Dharmacon smartpool											-0.0729769	-0.122499	-0.206256											-0.00150786	0.00323821	-0.05514											0.0503505	0.115543	0.0954402
LRRK2	diced siRNA						-0.0555768	-0.0354105	0.0345908	0.0206765	-0.0149009									-0.0485866	0.0106504	0.0424712	0.00730845	-0.0350115									-0.0268049	0.0243795	0.0256828	0.00456066	-0.027973									0.029244	0.202897	-0.102168	0.0540305
LYN	diced siRNA	0.0261377	-0.00243559	0.188213	0.0431716	0.0301635									0.00622014	-0.0316079	-0.0038299	1.94849e-05	0.0222597									-0.015254	-0.0307527	-0.10679	-0.0270334	0.00056752									0.0240068	-0.114841	-0.0609489	0.00248844	-0.0392926
LYPLA2	diced siRNA						0.0695435	0.0344385	-0.0891731	-0.0187169	0.0223306									0.0133164	0.0189035	-0.0126723	-0.0752948	-0.0245714									-0.00769097	0.00703447	0.0197834	-0.0645145	-0.0359901									0.0544661	0.0518883	0.00843495	-0.0130404
MACF1	diced siRNA						-0.0655322	0.00795771	-0.0653001	-0.0308214	0.0149395									-0.0364827	0.00455706	0.0379391	-0.00833381	-0.0109747									-0.0112964	0.00239267	0.060896	0.00660331	-0.0187294									-0.0459005	0.0361051	0.049897	-0.0402696
MAP2K1	diced siRNA						0.0570766	-0.0847796	-0.00279247	-0.0136497	-0.0650491									0.0649114	0.0107135	0.0117938	0.00333269	-0.045713									0.0481675	0.0425353	0.00987965	0.0123729	-0.0138141									0.053186	0.0797703	-0.0612659	0.0789632
MAP2K3	Dharmacon smartpool											-0.148182	-0.0717974	0.0732935											-0.13135	-0.0154185	0.155495											-0.029153	0.0585559	0.0951066
MAP2K3	diced siRNA						-0.00107685	-0.0201368	0.0691127	0	-0.0851612									0.0323928	0.0372829	0.033143	0.0453461	0.0108613									0.0355364	0.0454146	0.00261866	0.0496988	0.0527306									-0.0137437	0.019198	0.0628212	0.0255418
MAPK14	Dharmacon smartpool											0.0133775	0.0617409	0.0362393											-0.0141037	0.0959764	-0.0367199											-0.0200467	0.0689945	-0.0691446
MAPK14	diced siRNA						-0.0129964	0.0315337	-0.00562585	-0.0611894	-0.0432943									-0.0361494	0.035219	-0.0208754	-0.0531327	-0.0158074									-0.0289294	0.0244145	-0.0216621	-0.0277669	0.00530676									-0.107502	0.0260117	-0.0191802	0.135282
MAPK3	Dharmacon smartpool											0.0461045	0.0315149	0.176614											0.0727855	0.112946	0.166812											0.0449366	0.108816	0.0284502
MAPK3	diced siRNA						0.0434273	-0.0757244	0.0886433	0.0192306	0.0886865									-0.00985683	0.013235	0.040835	0.0170495	0.0604009									-0.0219329	0.0417383	0.00253969	0.0147983	0.016087									-0.0333926	-0.0645327	-0.00240782	-0.0573603
MAPKAPK3	diced siRNA						-0.0591104	-0.107388	0.0936586	0.0596125	-0.0738449									-0.0455539	-0.115307	0.0430101	0.0165513	-0.00156888									-0.0225637	-0.0751999	0.00271928	0.000432479	0.0346905									-0.0300378	0.0377933	0.0500664	-0.0108701
MICAL1	diced siRNA						-0.138373	0.0165545	-0.0558144	-0.0539453	-0.0736267									-0.0462123	-0.023119	0.00373237	-0.0213871	-0.0731484									0.00388437	-0.0284339	0.022915	0.00149096	-0.0369972									0.142795	0.0316851	0.104569	0.0700009
MKNK1	diced siRNA						-0.109632	-0.0558849	0.0569219	0.00811302	0.0234705									-0.047662	-0.0689953	0.0814181	0.00683427	-0.0105816									-0.00739419	-0.0477627	0.0557443	0.00840092	-0.0225654									-0.0408336	-0.0745387	0.0432735	0.0740029
MLST8	Dharmacon smartpool											-0.0356923	-0.0723042	-0.128035											0.0101431	-0.11929	-0.0198391											0.037045	-0.0449321	0.0717102
MLST8	diced siRNA	0.162173	0.143472	0.0212291	0.0611965	0.0228493									0.118277	0.170043	0.0768838	0.042077	0.0293135									0.024653	0.087888	0.0531998	0.00540988	0.0111949									-0.00682207	-0.0907794	0.0593568	0.0581313	0.0313512
MPRIP	diced siRNA						0.163158	-0.0440334	0.151053	0.133986	0.0568806									0.0462086	-0.046641	0.047233	0.088993	-0.0129041									-0.00681334	-0.0297517	-0.0158944	0.0473337	-0.0414506									0.0244891	0.0143776	0.0140889	0.0298309
MSN	Dharmacon smartpool											0.0110445	-0.0413773	-0.19324											0.222077	0.00448704	-0.0730599											0.217695	0.0554635	0.0676975
MSN	diced siRNA	-0.00896896	0.108321	0.239107	0.0632419	0.0120583									-0.0152039	-0.0552034	0.0391079	-0.0334803	-0.0478898									-0.0180582	-0.11736	-0.0880148	-0.0712385	-0.0607363									-0.00246583	-0.285233	-0.0319117	-0.0576444	-0.105085
MTOR	diced siRNA	0.0725879	0.0281863	0.0308638	0.0860349	0.117658									0.0816457	0.0443935	0.0886963	0.0709089	0.075283									0.0355355	0.0278273	0.0604383	0.0209933	0.0108432									-0.0383046	-0.137907	-0.13384	-0.065185	-0.0443411
MYH9	diced siRNA	-0.0131084	0.0209288	0.0130329	-0.00907193	0.00297596									-0.0151563	0.0213396	-0.0358187	-0.0466055	-0.0256983									-0.0158152	0.00890232	-0.0556115	-0.0457924	-0.0341075									-0.011513	-0.111492	-0.0331791	-0.0588538	0.0566099
MYL12B	diced siRNA	0.0847592	0.19577	0.292877	0.0157123	0.0260435									0.0868776	0.129178	0.241422	0.019933	-0.0206115									0.034312	0.0172704	0.0887722	0.00752661	-0.0402908									-0.00987803	-0.139847	-0.0447801	0.0705308	0.022891
MYLIP	diced siRNA						0.0359395	0.0986861	0.068495	0.00190276	-0.0329541									0.0198027	0.00451151	0.0254148	-0.00368412	-0.00354745									0.0102873	-0.0309029	-0.00486376	1.51978e-05	0.0124407									0.0960207	-0.0475866	-0.0522668	-0.110017
MYLK	Dharmacon smartpool											0.0431577	0.0692615	-0.0332797											0.102917	0.0344217	-0.0377334											0.0770402	0.0017541	-0.0176938
MYO1F	diced siRNA	-0.010346	-0.0995113	-0.0119367	0.00707002	0.0262264									0.000209201	0.0512748	-0.0202938	-0.0143082	0.0466215									-0.00191478	0.107358	-0.0282321	-0.0221049	0.0268528									-0.0713958	0.0382844	-0.150742	-0.0177285	-0.0470093
MYO9B	diced siRNA	0.00430995	0.103183	0.0787053	0.0416262	0.0719169									0.0610507	0.112915	0.106573	0.0112692	0.0300612									0.0511536	0.0536814	0.0556021	-0.0149594	-0.0120306									0.0627384	-0.0630549	0.0488074	0.089691	-0.213033
NCF4	Dharmacon smartpool											-0.0110445	-0.00367156	-0.0401727											-0.0627238	-0.123798	-0.118974											-0.05232	-0.101327	-0.0937328
NCK1	diced siRNA	0.0471826	0.0212037	0.126896	-0.062512	-0.0221195									0.0563027	0.0330105	0.108598	-0.0464529	-0.018721									0.0236669	0.0204168	0.0347479	-0.0171355	-0.0148691									-0.0768709	0.00218281	-0.0309475	-0.0222096	-0.0293892
NCKAP1L	Dharmacon smartpool											-0.129606	-0.235059	-0.215445											-0.101701	-0.144942	-0.19577											-0.0119382	0.0524599	-0.0382556
NCKAP1L	diced siRNA	-0.155757	-0.36367	-0.244986	-0.1704	-0.13491									-0.0727999	-0.104992	-0.047484	-0.0827329	-0.0690955									0.00219895	0.101376	0.0552189	0.00413039	-0.0101373									0.0856163	0.18426	0.0775262	-0.0232423	0.113184
NRAS	Dharmacon smartpool											-0.443871	-0.534919	-0.449393											-0.292244	-0.44138	-0.374054											0.00787315	-0.0172814	-0.0399836
NRAS	diced siRNA	-0.458738	-0.315409	-0.307039	-0.388698	-0.482452									-0.311423	-0.451365	-0.409711	-0.326879	-0.320133									-0.0757302	-0.272453	-0.277548	-0.123578	-0.091375									0.041329	0.198792	-0.190387	-0.24483	0.0190631
OPHN1	diced siRNA						0.0266608	-0.0523218	-0.0719556	-0.0502471	-0.0157057									0.00226977	-0.023706	-0.0508651	-0.0350029	0.0262303									-0.00407242	-0.00377923	-0.02526	-0.0133948	0.0336677									0.154458	-0.0198149	-0.0683314	0.138542
ORAI1	diced siRNA	0.0747723	0.112742	-0.0191069	0.00163118	0.0235201									0.0646996	0.0753345	-0.000524232	0.0260912	0.046525									0.0174308	0.0106629	-0.00505846	0.0211954	0.0280785									-0.097392	0.0283698	-0.0833309	0.0157103	0.0521631
PAK1	Dharmacon smartpool											-0.093649	-0.0496524	-0.0713519											-0.0597704	-0.0674386	-0.0926095											0.0059248	-0.0102061	-0.0438377
PAK1	diced siRNA	0.219316	0.382545	0.00474609	0.077946	0.086676									0.0973968	0.163929	-0.0485791	0.00233706	0.0213517									-0.0265345	-0.0542387	-0.0644377	-0.0432641	-0.027951									-0.0756396	-0.0965427	0.0840752	-0.0497517	-0.112474
PARD3	diced siRNA	0.160976	0.105044	0.199576	0.0129664	0.000315075									0.176117	0.0316884	0.105864	-0.00484962	0.033642									0.0831274	-0.0286039	-0.00249048	-0.0157914	0.0265329									-0.00145568	-0.0688785	-0.149217	0.0132835	-0.0411568
PDPK1	diced siRNA						0.10862	-0.0505755	0.105344	-0.00835474	0.0413799									0.0500257	0.0450443	0.0602056	-0.00688071	0.00679101									0.0156547	0.0643311	0.0152653	0.000341135	-0.0140712									0.0550107	0.0823296	-0.0423937	-0.191792
PFN1	Dharmacon smartpool											0.124998	-0.00426263	0.11267											-0.0781402	-0.0800258	-0.125872											-0.158797	-0.0571084	-0.215977
PFN1	diced siRNA						-0.112122	0.19561	-0.174097	-0.190521	-0.121346									-0.0956951	-0.0548223	-0.150298	-0.254397	-0.109268									-0.0545758	-0.125757	-0.0840523	-0.184618	-0.0494604									0.0262783	0.0248693	-0.0485207	0.0511002
PIK3C2G	diced siRNA	0.0111314	-0.129568	-0.0559804	0.0828243	0.0449441									0.0163706	0.0394832	0.02571	0.0560592	-0.0264796									0.00285545	0.112666	0.0386816	0.0078561	-0.0553932									0.0496309	0.02411	0.0122294	-0.0282712	-0.0300684
PIK3C3	diced siRNA	0.096264	0.0486044	0.0769231	0.0470866	-0.00411247									0.024189	0.118017	0.0728986	-0.0226202	0.022452									-0.0344785	0.0898342	0.0227737	-0.0517613	0.0175061									-0.0360023	0.0688846	0.024731	0.0299928	0.00792041
PIK3CD	diced siRNA	-0.0482984	-0.131373	-0.123062	-0.000621716	-0.11663									0.0378629	-0.0473039	0.0296885	-0.0297731	-0.0268205									0.055868	0.0269065	0.0745076	-0.0334672	0.0232067									-0.0319652	0.127916	-0.0702909	-0.0389201	0.0371339
PIK3CG	Dharmacon smartpool											0.0922596	-0.048655	0.00156328											0.0109485	-0.176312	-0.11105											-0.0477945	-0.119833	-0.117305
PIK3CG	diced siRNA	-0.178767	-0.260565	-0.110139	-0.0413096	-0.0332684									-0.121824	-0.175257	-0.0249629	0.0216409	-0.00770404									-0.0346217	-0.0275469	0.0137206	0.0396492	0.00159483									0.060859	0.0911651	0.0388896	-0.0540617	-0.00499045
PIK3R1	diced siRNA						0.00947645	-0.0837341	0.109653	0.0532513	0.0204052									0.0563133	-0.0324921	0.0381487	0.0600446	-0.00210546									0.0558479	-0.00105337	-0.00850605	0.0461103	-0.0125697									-0.00965726	0.0639037	-0.0577183	0.0013367
PIK3R3	diced siRNA						0.017444	-0.110578	0.0578489	0.0244273	-0.0460528									-0.0154393	-0.0165082	-0.0315041	-0.0389046	-0.0137841									-0.0186296	0.0247683	-0.0575467	-0.0429404	0.00869759									-0.0598062	0.0197708	-0.0128687	-0.0198204
PIK3R5	Dharmacon smartpool											-0.148106	0.0310563	-0.0617693											-0.00438764	-0.00027157	-0.116872											0.0977585	-0.00405566	-0.0753316
PIK3R5	diced siRNA						-0.0320827	-0.0241946	-0.142031	-0.0370735	-0.142559									-0.0285135	0.0017837	-0.040907	0.000812653	-0.0600095									-0.0147663	0.0114025	0.01258	0.0178968	0.0103141									-0.0418488	-0.00453434	0.0415186	-0.00858983
PIK3R6	diced siRNA						0.0115215	0.00749392	0.0122831	0.00483971	0.0400503									0.00200539	0.0279004	0.0156007	0.00984023	0.0167592									0.000840568	0.025906	0.00768819	0.012531	-0.00344386									-0.109822	-0.0361763	0.0963617	0.0380438
PIKFYVE	diced siRNA						0.0995655	-0.0114278	0.0452601	0.0367623	-0.0285366									-0.00363524	-0.0229644	0	0.0258882	0.0113411									-0.0349097	-0.0180244	-0.0210336	0.0176164	0.0251393									0.0583298	-0.0352058	-0.0562177	0.00968874
PLA2G6	Dharmacon smartpool											0.0336026	0.0968247	0.189342											0.0889972	0.196555	0.195411											0.0695165	0.143049	0.0474431
PLA2G6	diced siRNA	-0.134589	0.00243559	-0.00746424	-0.0130503	0.0419791									-0.0810325	0.0952111	-0.0349507	-0.00977724	0.0381556									-0.0172609	0.0932949	-0.0450123	-0.00684211	0.0106906									-0.0189886	-0.0542383	-0.0937388	-0.0708282	0.0924477
PLCB2	diced siRNA	0.0374319	0.174209	0.116294	0.0397166	-0.0595572									-0.00217717	0.166259	0.0870393	0.0541554	-0.0552351									-0.0296414	0.0666175	0.0182229	0.0289454	-0.0330923									-0.0103248	-0.00218281	0.135603	0.0577032	0.0856469
PLCB3	diced siRNA	0.13356	0.201008	0.186701	0.0334819	-0.00761425									0.154418	0.169257	0.0907543	0.0371255	0.0509123									0.0759698	0.0543691	-0.0114883	0.015241	0.0476773									-0.0835562	-0.0491075	0.0200129	0.00761597	0.00322484
PLD3	diced siRNA						0.0925973	0.0157974	0.0423252	-0.00444209	0.0357165									0.0809545	0.0367358	0.0256657	-0.0217613	0.0311148									0.0520632	0.0316983	0.00579985	-0.0158831	0.0130602									0.121112	0.167113	0.00389059	-0.0568394
PLEK	diced siRNA	-0.10012	0.0674593	0.0687427	-0.0734466	-0.0383992									-0.0357542	-0.0290486	0.016322	-0.0914478	-0.0764897									0.00973602	-0.067958	-0.0299193	-0.056298	-0.064684									0.124281	0.172688	0.0630269	-0.0846877	0.0784517
PNPLA8	Dharmacon smartpool											0.0823346	0.145581	0.148106											0.0578737	0.0723597	0.137353											0.00577409	-0.0180061	0.020505
PPP1R11	diced siRNA						0.0302049	0.0259915	-0.0627259	0.0251291	0.130169									0.00511038	0.053469	-0.0683866	-0.0510976	0.0270078									-0.00244383	0.0446956	-0.046454	-0.0553744	-0.0378707									0.163774	-0.0309461	0.0250624	0.105324
PPP1R12A	Dharmacon smartpool											0.155986	0.0647427	0.0485941											0.149647	-0.0195913	0.0825235											0.0482484	-0.0488426	0.0407749
PPP1R12A	diced siRNA	0.0577454	0.214393	0.170964	0.0784909	0.0256916									0.0663844	0.197245	0.194215	0.108614	0.053217									0.0281463	0.0747422	0.0994436	0.0627222	0.0337096									0.009126	-0.0394264	-0.273986	-0.0502303	-0.0571215
PREX1	Dharmacon smartpool											-0.113911	-0.0345367	0.00356384											-0.153352	-0.177763	-0.138875											-0.0740939	-0.131958	-0.14664
PREX1	diced siRNA	-0.176674	-0.255113	-0.267794	-0.146833	-0.179164									-0.0401412	-0.25954	-0.205213	-0.0772062	-0.0705967									0.0459515	-0.114932	-0.0916818	-0.00291325	0.00998262									0.0855985	0.0193819	0.217306	-0.0769031	-0.124382
PREX2	diced siRNA	0.0561174	-0.108621	-0.121104	0.0128576	0.0324668									0.0634566	0.00575032	-0.00458925	0.0471204	0.0476305									0.0260819	0.0670168	0.0393001	0.0362366	0.024813									0.115595	0.0751915	1.01281e-05	-0.0141599	0.000830894
PRKACA	Dharmacon smartpool											-0.130695	-0.0621872	-0.131306											-0.0539557	-0.0601015	-0.119117											0.0365367	0.00660745	-0.0250995
PRKAR1A	Dharmacon smartpool											-0.289295	-0.182453	-0.0463462											-0.40051	-0.353569	-0.216159											-0.203859	-0.195937	-0.186259
PRKAR1A	diced siRNA						-0.0233442	0.0143348	-0.122887	-0.251334	-0.135371									-0.227262	-0.156286	-0.209442	-0.290556	-0.141582									-0.216504	-0.160787	-0.163572	-0.199893	-0.0748217									0.00752156	-0.161696	-0.123531	0.076488
PRKCB	Dharmacon smartpool											0.0225427	0.0905327	-0.0425872											0.0610065	0.0588513	0.0647722											0.0489287	0.0101025	0.0918359
PRKCB	diced siRNA						0.0613873	0.0261405	0.0581467	0.0935587	0.0704162									0.021861	-0.00058237	0.039752	0.0242926	0.115288									0.00364286	-0.00941038	0.0135909	-0.0034837	0.0800309									0.109634	0.0492548	0.0249964	-0.0233926
PRKCD	Dharmacon smartpool											0.0508971	0.0871008	0.107153											0.0668241	0.0297821	0.0906892											0.0357672	-0.0163721	0.00474738
PRKCD	diced siRNA						0.068238	0.0320141	0.0389928	-0.0339782	0.0579715									0.0745911	0.0304809	-0.00171879	-0.0439928	0.0619942									0.0540302	0.0195004	-0.0202588	-0.0279717	0.0329069									0.0832455	0.0712114	-0.0598398	-0.0344242
PRKCZ	Dharmacon smartpool											-0.151947	-0.221728	-0.0237191											-0.0326488	-0.179506	-0.153987											0.0720687	0.00781666	-0.141162
PRKCZ	diced siRNA	0.182375	-0.00904604	0.0188481	0.00506675	-0.0119377									0.204381	0.0812004	0.157798	0.0582421	0.0789677									0.100043	0.0858164	0.135245	0.0515138	0.077845									-0.0197728	0.0793882	0.00656278	0.0161571	0.0112369
PRKD2	diced siRNA						0.0394594	0.0416154	0.0403448	0.062543	0.0385521									0.0467973	-0.000530989	0.0257225	0.0197318	0.13929									0.0360782	-0.0150302	0.00664455	0.00260671	0.11983									0.104336	0.0450696	-0.0351132	0.0330537
PTEN	Dharmacon smartpool											0.360088	0.107871	0.307992											0.267579	0.114155	0.190752											0.0295644	0.0522981	-0.0467571
PTEN	diced siRNA	0.178477	-0.0225342	0.282337	0.145909	0.203866									0.00976758	-0.15469	-0.051329	-0.0988127	-0.0783394									-0.0925038	-0.142401	-0.198975	-0.180664	-0.184898									0.00145568	0.0172569	0.0171134	0.141636	0.0926599
PTPN6	diced siRNA						0.00179294	0.0143123	-0.0283838	0.0143284	-0.0221063									-0.0898931	-0.0137019	-0.0641251	0.0144701	0.0257762									-0.0877309	-0.0181951	-0.0558567	0.0139024	0.0363866									0.0429657	0.0625975	0.0207252	-0.0394017
PTPN7	diced siRNA						-0.0471197	0.0117371	0.0553538	-0.0420221	-0.0315903									-0.0167076	0.0302273	-0.00513951	0.00281578	-0.00799298									0.00218193	0.0266779	-0.0301893	0.0215993	0.00731909									-0.0925119	-0.0733455	0.0557796	-0.0154368
PTPRC	Dharmacon smartpool											0.0241044	0.102309	0.0406815											0.0397015	0.0510153	0.0122183											0.0265784	-0.00663644	-0.0235588
PTPRC	diced siRNA						0.0945837	0.126694	0.0624288	0.0310582	-0.0117494									0.0549778	0.0769314	0.0276189	0.0469133	-0.018697									0.0254071	0.0312525	-0.000245985	0.0406004	-0.0132208									-0.0449153	-0.0735459	-0.0030782	0.0227353
PXN	diced siRNA	0.0864244	0.176611	0.142325	0.0401375	0.0187516									0.0723149	0.164978	0.100685	0.0317954	0.0745619									0.0188661	0.0639699	0.01951	0.00636091	0.0584452									0.107624	0.0804005	0.0927614	0.0555454	0.00122527
RAC1	diced siRNA	-0.0330487	-0.139132	-0.215737	0.0136861	-0.0196875									0.0695341	0.00837672	0.00173326	-0.00133615	0.0124209									0.0794511	0.0870012	0.09055	-0.0126619	0.0150845									0.0466008	0.0677642	0.216954	-0.0470151	-0.055685
RAC2	Dharmacon smartpool											-0.235867	-0.120679	-0.258927											-0.0967885	-0.138307	-0.202099											0.064101	-0.0273774	-0.0117689
RAC2	diced siRNA	-0.200482	-0.27529	-0.257185	-0.138954	-0.127166									-0.0364525	-0.0706108	0.00730583	-0.0670697	-0.0660176									0.0622676	0.0854766	0.115801	0.00302105	-0.0108428									0.0185264	0.190078	0.0076977	0.00310175	-0.00830361
RAF1	Dharmacon smartpool											-0.35941	-0.283059	-0.34599											-0.30693	-0.303272	-0.258678											-0.0633473	-0.0695816	-0.00264356
RAF1	diced siRNA	-0.110184	-0.189425	-0.21559	-0.28947	-0.328437									-0.0506057	-0.177166	-0.152255	-0.169515	-0.133977									0.00022205	-0.0699291	-0.0635079	-0.019141	0.0195328									-0.0116117	-0.204981	-0.197987	-0.0969474	-0.0895917
RALB	diced siRNA						0.0853631	-0.0276236	0.126951	0.0754253	0.00147844									0.102027	0.00176593	0.0613874	0.0326442	0.0102333									0.0756095	0.0126413	0.00784988	0.0110952	0.00915186									-0.00555983	-0.0399496	-0.0519354	-0.07889
RAP1A	Dharmacon smartpool											0.0266674	-0.041307	-0.0811702											-0.0661796	-0.138646	-0.0891149											-0.0810183	-0.0877229	-0.0329336
RAP1A	diced siRNA	-0.0666095	0.0508403	-0.0259269	-0.0135292	-0.0965644									-0.068391	-0.0214043	-0.00178311	-0.0247539	-0.00919935									-0.0406741	-0.0508589	-0.00307952	-0.0215633	0.0310242									0.0547698	-0.0367384	0.243071	0.143418	0.0617382
RAP1A-RAP1B double	double siRNA (Dharmacon)											0.0333665	0.0774956	-0.0243964											-0.0508724	-0.0419088	0.00897298											-0.0701951	-0.0808015	0.0223085
RAP1A-RAP1B double	double siRNA (diced)	-0.0397991	-0.105375	-0.112266	-0.102001	-0.128609									-0.0295032	-0.232822	-0.064598	-0.0928469	-0.0698893									-0.0160059	-0.173402	-0.0249043	-0.0424667	-0.0140098									0.0325356	0.235372	0.0806423	0.0281813	0.0690378
RAP1B	Dharmacon smartpool											0.0329323	0.0889445	-0.00129999											0.0501826	0.100365	0.0723164											0.0311505	0.0528166	0.0682216
RAP1B	diced siRNA	0.0489205	0.102314	0.0895068	-0.0831595	-0.0293127									0.0334019	-0.0828296	0.0356811	-0.0194145	-0.0251449									-0.000155711	-0.141568	-0.020418	0.020916	-0.0177787									0.053254	-0.14417	-0.111591	0.0652884	-0.0567191
RAP1GAP	diced siRNA						0.0899483	0.0672636	-0.0283214	0.0394298	0.0593198									0.0398883	0.0483922	-0.0338555	0.0509379	0.0267418									0.0119028	0.0244934	-0.025612	0.04175	-0.00301391									-0.0231413	-0.0312715	-0.0391019	-0.0326033
RAP1GAP2	diced siRNA						-0.0639619	-0.0463224	-0.0224946	0.0729243	0.0915262									0.0189404	0.0226037	0.070475	0.00964156	0.0168003									0.0435897	0.0403318	0.0764001	-0.0110486	-0.0289214									0.0280347	-0.0271039	0.0483685	-0.00368897
RAPGEF2	diced siRNA						-0.0235846	0.130165	-0.0245808	0.0585353	0.000104588									-0.0459957	0.0277909	0.0131342	0.0247014	0.0125974									-0.0351548	-0.0191601	0.0198893	0.00895255	0.012197									0.0244278	-0.167193	0.0238887	-0.106844
RAPGEF6	Dharmacon smartpool											-0.294528	-0.144223	-0.216843											-0.148257	-0.0427787	-0.126895											0.0518963	0.0859498	0.0316749
RAPGEF6	diced siRNA						-0.187069	0.0111825	-0.120519	-0.119303	-0.0953331									0.000614461	0.0212923	-0.0188964	-0.00102262	-0.0483855									0.0673645	0.017946	0.0260312	0.0443	-0.00147361									0.0663672	0.0150727	0.00512484	0.198455
RASGRF1	diced siRNA	-0.00430995	-0.0328242	0.0490055	0.0608502	-0.015504									0.0149693	-0.0393834	0.108208	0.00322707	0.00906385									0.00964394	-0.0212395	0.0713371	-0.0332554	0.00968349									0.0533174	0.151013	-0.075337	-0.0653456	0.000857521
RASGRF2	diced siRNA	-0.00477909	-0.0446931	0.0704909	-0.0640435	-0.0180328									-0.0581896	-0.0451987	0.0592769	-0.0105116	-0.0599975									-0.0632661	-0.0203024	0.0122057	0.0196227	-0.0581423									0.028404	0.0366379	-0.00363446	0.0654578	0.0613166
RASGRP1	diced siRNA	-0.0306352	-0.0475695	-0.0469981	0.00124701	-0.0658294									-0.0233976	0.0139761	0.0171046	0.0595248	0.0199121									-0.0147606	0.0405088	0.0258119	0.0548339	0.0451193									-0.0668092	-0.0192442	0.128532	-0.0715785	-0.0351127
RASGRP2	diced siRNA	-0.0675735	-0.0284061	0.131914	-0.0383029	-0.0789214									-0.0490581	-0.0698055	0.0250834	-0.0427903	-0.0635886									-0.0208299	-0.0541752	-0.0511487	-0.0263857	-0.0319849									0.0271933	0.163309	-0.116958	-0.00949414	-0.0837003
RASSF2	diced siRNA	-0.0698974	0.010008	0.0981565	-0.147381	-0.00536571									-0.0932901	0.150591	0.057382	-0.0782602	-0.0825323									-0.0638294	0.144367	-0.00282361	-0.00367494	-0.0868659									0.0287507	0.10696	0.0781459	0.0194174	-0.00729702
RGL2	diced siRNA						-0.0379506	-0.0442632			0.0569055									-0.0547995	-0.000521048			0.0199148									-0.0390457	0.0164524			-0.00864406									-0.102678	0.0539527
RGS12	diced siRNA	0.0098208	-0.0842927	-0.0188435	0.0555843	0.0626117									-0.0325315	-0.0831	-0.05217	-0.00521049	0.0453376									-0.0453514	-0.0356747	-0.0568293	-0.0388842	0.00779213									-0.0272005	0.00577488	-0.266107	-0.0513211	0.0548439
RGS14	diced siRNA	-0.0668695	-0.0263688	-0.00961842	-0.0320898	-0.0601459									-0.0525482	0.0781208	-0.0128351	-0.0160645	-0.0365034									-0.0246934	0.0925921	-0.021874	-0.00297386	-0.0140729									-0.174788	0.214551	-0.155845	-0.141549	-0.0269044
RGS19	diced siRNA	-0.00661057	0.0998742	0.0712405	0.0223254	0.0150288									-0.0801077	0.0637067	-0.0242085	0.0553026	0.000347098									-0.0842129	0.0063558	-0.0716356	0.0393688	-0.0139507									0.0700794	-0.102089	-0.145423	-0.0813841	-0.00805956
RGS2	diced siRNA	0.0240268	-0.0029821	-0.0625395	0.0235432	-0.0725905									0.10268	-0.0320795	-0.137418	-0.0162697	-0.000725871									0.0823255	-0.0309134	-0.121333	-0.032853	0.0277847									0.094381	0.038565	0.0726327	0.0236681	0.0975643
RHOA	diced siRNA	-0.373366	-0.484008	-0.39456	-0.422142	-0.468181									-0.216853	-0.24525	-0.228157	-0.230258	-0.223644									-0.0264389	0.0295813	-0.0544432	-0.0091189	-0.00185865									0.047523	0.258303	0.126878	0.0973153	0.0522673
RHOG	Dharmacon smartpool											0.0240341	0.0717429	-0.0279998											-0.051715	0.0660015	0.0282859											-0.064791	0.0314579	0.0443408
RHOG	diced siRNA	-0.229671	-0.152247	-0.00137335	-0.141661	-0.116822									-0.0124938	-0.0804818	-0.0310122	-0.0672579	-0.0479077									0.101707	0.00560381	-0.0439655	0.00427638	0.00221308									0.00268332	0.255048	-0.0683025	0.125312	0.0780567
RHOQ	diced siRNA						-0.0104428	-0.0702699	-0.0238752	-0.0432704	-0.0642889									-0.0079099	0.0729621	-0.00430341	-0.00513994	-0.051079									-0.00156329	0.0994664	0.00217104	0.0140723	-0.0195569									0.0752867	0.0169927	-0.0225939	-0.124154
RIC8A	Dharmacon smartpool											-0.141635	-0.074697	-0.115331											-0.0585164	-0.142672	-0.120244											0.0392981	-0.0665059	-0.0382825
RICTOR	Dharmacon smartpool											0.0190083	-0.0455747	-0.0109712											0.0789342	0.0121181	-0.0317086											0.0692221	0.0662678	-0.0285048
RICTOR	diced siRNA	0.0942464	-0.0601754	-0.0132318	0.0194073	0.0459235									0.0390328	0.030635	-0.0157064	0.0643893	0.0424569									-0.0185646	0.0643395	-0.0230298	0.0500119	0.0130648									-0.108186	-0.0512012	0.0218679	0.0242403	-0.085394
RIT1	diced siRNA						0.0705471	0.0806403	-0.092185	-0.0524183	-0.0107402									0.00494544	-0.00248613	-0.0402781	-0.000814703	0.00686321									-0.0164051	-0.0312872	-0.00662401	0.021539	0.011839									0.176472	-0.176506	0.0288352	0.0990526
ROCK1	Dharmacon smartpool											-0.248848	-0.078289	0.00129999											-0.273826	-0.169121	-0.0165059											-0.104248	-0.090239	-0.0225628
ROCK1	diced siRNA	-0.153786	-0.312103	-0.221448	-0.180233	-0.185097									-0.0203283	-0.180418	-0.139306	-0.0674926	-0.125164									0.0536251	-0.00338681	-0.0477778	0.0246158	-0.0416862									0.070758	0.0575315	0.312602	0.0075782	0.056343
RPS6KA1	Dharmacon smartpool											-0.177145	-0.238295	-0.191224											0.0115419	-0.0516816	-0.0438312											0.133125	0.148167	0.0954051
RPS6KA1	diced siRNA						-0.194168	-0.141334	0	-0.00407624	-0.0160375									-0.0396559	-0.0807084	-0.0172011	-0.0100214	0.0193884									0.0295217	-0.0281605	-0.0202263	-0.0042688	0.0269903									0.620677	-0.103928	-0.133881	-0.0340474
RhoA	Dharmacon smartpool											-0.273507	-0.156734	-0.213648											-0.264869	-0.196007	-0.158978											-0.0787858	-0.0578198	-0.00281883
SGK1	Dharmacon smartpool											0.11507	0.028493	0.180204											0.0200638	0.00266142	0.140044											-0.0539469	0.000815273	-0.00102776
SGK1	diced siRNA						-0.225123	-0.144471	-0.071105	-0.127727	-0.0690221									-0.104703	-0.0271405	-0.0392945	-0.133071	-0.0422058									-0.0249392	0.026557	-0.0140279	-0.0848558	-0.00833728									0.0318922	-0.0155317	0.037225	-0.0307797
SH2B2	diced siRNA						-0.0788425	-0.0597791	0.024384	-0.0531719	-0.0607993									0.0546506	-0.0283501	0.0408004	-0.0378055	-0.0929619									0.0843888	-0.00569043	0.0280731	-0.015193	-0.0631698									0.00206882	0.00425592	0.0552378	-0.0912845
SH2D3C	diced siRNA						0.00617467	0.0452566	-0.0395036	-0.0644924	0.000557454									-0.0371114	0.0495914	0.0779108	0.00658773	0.0806744									-0.0364477	0.0337578	0.0906036	0.0330878	0.0800495									-0.0192659	0.0945192	0	0.0648802
SH3BP1	diced siRNA	0.065976	0.121056	0.0373725	-0.0124621	-0.0105514									-0.0345047	0.0766274	0.05218	-0.00138017	0.0484139									-0.0771082	0.00722596	0.0208319	0.00124125	0.0466138									-0.0111659	-0.0461462	0.00403501	-0.0623092	0.009364
SH3BP2	diced siRNA						-0.143092	0.0160979	-0.035204	-0.0416285	0.00844234									-0.0905172	-0.0729578	-0.0350075	-0.026887	0.00982586									-0.0388068	-0.0781055	-0.0240255	-0.0082386	0.00529212									-0.0497414	0.0570552	0.128277	-0.0643397
SH3PXD2A	diced siRNA	-0.0198145	0.0060835	0.0326363	-0.0737849	0.00842611									-0.076827	-0.00464004	0.00485687	-0.0213156	0.0312379									-0.0739291	-0.00863153	-0.0242427	0.0140147	0.0201659									0.00283364	0.012518	-0.173774	-0.00248844	0.0359221
SHC1	diced siRNA						-0.0174071	0.0576749	0.089219	0.0499382	-0.0368218									0.00229605	-0.048209	0.0512532	0.0385584	-0.00036429									0.0110244	-0.0685936	0.0127289	0.0257618	0.0175412									0.0598202	0.0211517	-0.0551927	0.0160961
SIPA1	diced siRNA						0.0347743	-0.00831654	-0.0418264	-0.0288318	0.024056									0.0922332	0.00146897	-0.0293214	-0.0412163	0.0278112									0.0831163	0.00526874	-0.0157045	-0.0269624	0.0155372									-0.0328269	-0.0353514	0.0754601	0.13154
SLC9A3R1	diced siRNA						0.0111767	0.0369253	0.0132088	-0.16878	-0.0663531									-0.010849	-0.0296701	-0.00800772	-0.0457082	-0.00168914									-0.0118959	-0.0424505	-0.0162885	0.0166052	0.0308562									-0.0544278	0.0247394	-0.046076	-0.0805851
SOS1	diced siRNA						0.048341	-0.0225972	0.0272495	0.0166715	0.0260209									0.065021	0.00971774	-0.00824574	0.021204	0.105084									0.0512645	0.0187511	-0.0221132	0.0198316	0.0918357									-0.128162	-0.0591167	0.0180825	0.00153712
SPTAN1	diced siRNA						-0.0455839	0.0302011	0.0342573	-0.0666592	-0.0323477									0.0455501	0.00506608	-0.00820473	-0.0322257	-0.0637757									0.0639144	-0.00525006	-0.0248605	-0.00498155	-0.0480881									0.0693053	0.0787741	-0.00396644	-0.0585242
SRGAP2	diced siRNA	0.0346957	0.120251	-0.0154207	-0.0681318	-0.00158111									0.00317909	0.0326956	-0.0341816	-0.0320909	0.0247707									-0.022834	-0.036248	-0.0404658	0.000224024	0.0185881									0.0349933	-0.0333203	-0.167451	0.077194	-0.0182306
SRGAP3	diced siRNA	0.054675	0.153902	0.197108	0.000621716	-0.0485851									-0.0109646	0.0051436	0.161168	-0.051458	-0.0155734									-0.0475742	-0.082945	0.0539852	-0.0558153	0.00120881									-0.0828535	-0.0487016	-0.0463795	0.0485574	0.0841934
SSH1	Dharmacon smartpool											-0.0171997	0.0797747	-0.0761316											-0.0838163	0.0125439	-0.0488718											-0.0692925	-0.0280717	0.0035071
SSH1	diced siRNA	-0.0344971	0.0863488	0.20481	0.0349973	-0.00492233									-0.0254557	0.012111	0.0652338	0.00774481	0.0105402									-0.0147704	-0.0375451	-0.0456059	-0.014948	0.00598994									-0.0487187	-0.0826386	-0.129868	0.0750108	-0.150177
SSH1-SSH2 double	double siRNA (Dharmacon)											-0.046266	-0.0155807	-0.0194025											-0.171326	-0.145802	-0.168014											-0.137346	-0.114328	-0.158447
SSH2	Dharmacon smartpool											0.0977422	0.0843072	0.0585894											-0.0281663	0.0410029	0.041047											-0.0905791	-0.00303936	-0.00824478
SSH2	diced siRNA	0.00841286	-0.091495	-0.0162934	0.0114537	-0.0381655									-0.000209201	-0.0704615	-0.00353761	-0.0387188	-0.0689013									-0.0122824	-0.0189386	-0.00940757	-0.0488538	-0.0572098									0.0675974	-0.154827	-0.133301	0.013285	-0.045106
STIM1	diced siRNA	0.0416339	0.202162	-0.00931685	-0.0688316	0.0471705									0.0630937	0.0352315	0.0259411	-0.0529149	0.0353559									0.0334007	-0.0803129	0.016759	-0.0202267	0.00535447									-0.00944084	-0.0411483	0.189702	0.0290907	-0.0215186
SYK	diced siRNA	0.0420198	0.0626314	0.115203	-0.0473269	0.0324369									0.111964	-0.0383472	0.149714	0.0406238	0.0472909									0.0820665	-0.07451	0.0814157	0.0618417	0.024488									0.0669317	-0.0615159	0.0557858	0.107924	-0.0863837
TLN1	Dharmacon smartpool											-0.0642597	-0.0611231	-0.00364727											0.0460403	0.0279993	0.0900766											0.0920639	0.0939038	0.0877533
TLN1	diced siRNA						-0.15091	-0.122328	-0.0511916	-0.150356	-0.0263449									-0.0654774	-0.0441152	0.00145656	-0.0320466	-0.0621259									-0.0110932	0.00146732	0.0187998	0.0239397	-0.0494142									0.0460492	-0.0188393	-0.0216095	0.00130618
TRIOBP	diced siRNA						0.070733	0.0483125	0.0492652	0.0229461	0.0260383									-0.0383944	-1.35255e-05	0.0774529	0.00403541	0.0802062									-0.0598086	-0.0169671	0.0548257	0.00050824	0.0669494									0.0355531	-0.0722701	0.0115008	-0.00820423
TXNIP	diced siRNA						-0.0978419	0.0447253	0.0456337	0.0146195	-0.0224994									0.0078802	0.124945	-0.0341167	0.0334427	-0.0389073									0.0441159	0.109306	-0.0552989	0.032775	-0.0281019									-0.00449583	-0.0852771	0.13911	-7.95753e-05
VASP	diced siRNA						-0.0448743	-0.112388	-0.0773112	-0.0506358	0.0340435									-0.000614461	-0.0359905	-0.0335858	-0.10096	-0.0489145									0.0175072	0.00594913	-0.00584984	-0.0792188	-0.0661398									-0.0144763	-0.0156959	0.039065	-0.0590833
VAV1	diced siRNA						-0.138347	0.106977	-0.00117384	0.0298021	-0.104245									0.0121459	0.103758	0.0240456	0	-0.0161577									0.0622336	0.065305	0.0214875	-0.00588161	0.0351722									-0.038614	0.0160058	-0.0656475	-0.0375916
VCL	Dharmacon smartpool											0.110041	0.166351	0.0302259											0.0755195	0.150435	0.00453068											0.0048743	0.0443667	-0.0233559
VCL	diced siRNA	0.0538228	0.0491069	0.0441684	-0.00880062	0.0130719									0.0075291	-0.0757335	0.0164546	0.00223304	-0.00226221									-0.0286285	-0.104202	-0.0181199	0.00290146	-0.015604									-0.0360258	-0.142556	-0.198262	-0.0475445	0.021271
WAS	Dharmacon smartpool											0.162353	0.151532	0.261192											0.140059	0.0898766	0.130112											0.0343989	-0.00498826	-0.0720788
WAS	diced siRNA	-0.0559382	-0.177705	-0.189368	0.0246545	0.0130043									0.0109756	-0.165564	-0.0714396	0.0342735	0.0332276									0.0330327	-0.0649947	0.00485826	0.0170974	0.0199189									0.0506459	-0.0471285	-0.129141	-0.0557374	0.00171719
WASF2	Dharmacon smartpool											0.031926	-0.0711836	-0.10975											0.0130922	-0.0363903	-0.0129209											-0.00526635	0.0371201	0.0648287
WASF2	diced siRNA	-0.0891283	-0.295742	-0.210265	-0.106476	-0.0803254									0.00378578	-0.0982179	-0.0592877	-0.0844295	-0.0303595									0.0434461	0.0695054	0.0269311	-0.0316621	0.0019301									0.0468043	0.0480401	0.0574354	-0.117937	0.015017
ZYX	diced siRNA	0.0719088	0.0194467	0.119986	0.0633443	0.0515277									0.0622832	-0.0978219	0.1103	0.0470684	0.0605512									0.0165332	-0.109416	0.0397311	0.00925564	0.028421									0.0108608	-0.0788724	0.0108795	0.0234288	0.069107
[truncated: 17 more columns]
