# Supplementary material for: Using light to shape chemical gradients for parallel and automated analysis of chemotaxis
Source: Mol Syst Biol. 2015 Apr 23;11(4):804. doi: 10.15252/msb.20156027 (PMC4422560; doi:10.15252/msb.20156027)
Supplement: Supplementary file 11 [file msb0011-0804-sd11.xlsx]

## Sheet: Averaged Data
Gene Symbol	Treatment	GeneID	Num Replicates	Speed Before	Speed After	Chemokinesis	Direction	Directed Movement
ABI1	Dharmacon smartpool	10006	3	-0.109286	-0.141309	-0.0578225	-0.0251317	-0.251293
ABI1	diced siRNA	10006	5	-0.0700002	-0.024146	0.00741441	0.0670323	0.0348069
ABL1	Dharmacon smartpool	25	3	0.0470439	0.0456672	0.0154926	-0.00361625	0.0827188
ABL1	diced siRNA	25	5	-0.0603437	0.014133	0.0380347	0.0541492	0.0512932
ABR	diced siRNA	29	5	0.0766651	0.0357914	0.00744143	-0.0627801	-0.00916241
ACTN1	Dharmacon smartpool	87	3	0.0821445	0.0431704	-0.012134	0.0686483	0.144164
ACTR2	Dharmacon smartpool	10097	3	-0.13803	-0.0714868	0.0325371	-0.0424629	-0.131801
ACTR2	diced siRNA	10097	5	-0.115699	-0.0505203	0.00356178	-0.03089	-0.0755266
ACTR2-ACTR3 double	double siRNA (Dharmacon)	10097	3	-0.117341	-0.030775	0.0584512	-0.0107598	-0.0116739
ACTR3	Dharmacon smartpool	10096	3	-0.128904	-0.0825356	0.017406	0.0117339	-0.120368
ACTR3	diced siRNA	10096	5	-0.127119	-0.0797985	-0.0281221	-0.0183484	-0.0942672
ADCY9	Dharmacon smartpool	115	3	0.111339	0.0637621	-0.0109689	-0.00748878	0.0903483
ADORA3	diced siRNA	140	5	0.041866	0.0373166	0.00885464	-0.00252001	0.0799096
ADRBK1	diced siRNA	156	5	0.105021	0.0443261	0.00439164	0.04316	0.0973704
AKAP13	Dharmacon smartpool	11214	3	0.0892968	0.110704	0.0528317	-0.0338266	0.104033
AKAP13	diced siRNA	11214	5	-0.0596571	-0.0508004	-0.0278789	-0.000166076	-0.0208276
AKT1	diced siRNA	207	5	0.0525043	0.0503625	0.0163484	-0.0390228	0.0218388
AKTIP	diced siRNA	64400	5	0.0714672	0.0406247	-0.00334988	-0.00380415	0.0539617
ANXA1	Dharmacon smartpool	301	3	0.196384	0.10967	-0.0279806	-0.0778703	0.0363206
ANXA1	diced siRNA	301	5	-0.0844439	-0.076549	-0.0447822	0.0303077	-0.0501091
ARAF	diced siRNA	369	5	-0.0497588	-0.0159968	0.0030582	0.0265252	0.0106531
ARHGAP15	Dharmacon smartpool	55843	3	0.03852	0.0628704	0.0430037	0.088488	0.125142
ARHGAP15	diced siRNA	55843	5	-0.0207479	-0.048351	-0.0399673	-0.0178135	-0.0623676
ARHGAP25	Dharmacon smartpool	9938	3	-0.0354916	0.025024	0.0567521	0.00904456	0.0948341
ARHGAP25	diced siRNA	9938	5	0.0878565	0.0607977	0.0272189	0.000967746	0.0811536
ARHGAP26	diced siRNA	23092	5	0.0162662	0.00988931	-0.0055193	0.020499	0.00945048
ARHGAP4	diced siRNA	393	5	0.0472796	0.00440795	-0.0298279	-0.0106613	0.00280178
ARHGDIB	Dharmacon smartpool	397	3	0.132645	0.0869831	-0.00297729	-0.027475	0.0997417
ARHGDIB	diced siRNA	397	5	0.0958858	0.0705591	0.0162339	0.0111123	0.121418
ARHGEF1	Dharmacon smartpool	9138	3	-0.174467	-0.226307	-0.0922607	-0.040412	-0.321633
ARHGEF11	diced siRNA	9826	5	0.00951677	0.0180921	0.014433	0.080678	0.0871622
ARHGEF16	diced siRNA	27237	5	-0.0354954	-0.0112767	0.00283573	0.0516938	0.0524357
ARHGEF18	Dharmacon smartpool	23370	3	-0.180532	-0.163165	-0.0251397	0.0238529	-0.194163
ARHGEF2	Dharmacon smartpool	9181	3	0.0195509	-0.105191	-0.115911	0.0110637	-0.162226
ARHGEF40	diced siRNA	55701	5	-0.0234622	0.0137081	0.0220851	0.0410733	0.0874372
ARHGEF6	Dharmacon smartpool	9459	3	0.220116	0.0267597	-0.127296	0.03689	0.0775094
ARHGEF6	diced siRNA	9459	5	0.131005	0.0447143	-0.0302782	0.0520796	0.106066
ARHGEF7	diced siRNA	8874	5	0.0592716	0.0162051	-0.00518053	0.0364651	0.0337026
ARRB2	diced siRNA	409	5	0.0459399	0.0140642	-0.00266213	-0.0474636	-0.00735899
BRK1	diced siRNA	55845	5	-0.129298	-0.0314552	0.0291521	0.056504	0.0410835
BTK	Dharmacon smartpool	695	3	0.0741883	0.0460812	-0.00215592	0.0640871	0.150414
BTK	diced siRNA	695	5	-0.0533251	-0.0128081	0.00892333	-0.0139012	-0.0576783
CAP1	diced siRNA	10487	5	0.0091332	0.00120086	-0.000927639	-0.00429217	0.00122733
CDC42	Dharmacon si #1	998	5	0.0924424	-0.034665	-0.0900029	-0.118614	-0.202178
CDC42	Dharmacon si #2	998	5	-0.0635117	-0.00830722	0.0183143	-0.153609	-0.134668
CDC42	Dharmacon smartpool	998	3	0.0763721	0.121726	0.0710472	-0.0579708	0.0679607
CDC42	diced siRNA	998	5	-0.0257417	0.15183	0.158628	-0.0458967	0.148668
CFL1	Dharmacon smartpool	1072	3	-0.0926221	-0.180625	-0.105768	0.128302	-0.14802
CFL1	diced siRNA	1072	5	-0.130853	-0.19525	-0.133283	0.0669681	-0.159496
CHN2	diced siRNA	1124	5	-0.0488698	-0.00534021	0.0147058	-0.00968372	-0.0517564
CSK	Dharmacon smartpool	1445	3	-0.0609923	-0.0250353	0.0263085	0.00711217	-0.0194812
CSK	diced siRNA	1445	5	-0.0017954	-0.0365327	-0.036105	0.054938	0.0294384
CSNK2B	diced siRNA	1460	5	0.0256572	-0.0263132	-0.0337557	0.0437157	0.0185571
CYFIP1	diced siRNA	23191	5	-0.122275	-0.0328691	0.0248734	0.0490245	0.0322795
CYFIP2	diced siRNA	26999	5	-0.132825	-0.0241208	0.0387773	0.0437481	0.0220358
DGKD	diced siRNA	8527	5	0.00845315	0.000969697	-0.00172049	0.0200239	0.0196525
DGKZ	diced siRNA	8525	5	-0.0210491	-0.0127092	-0.00482164	0.0201089	-0.00368815
DIAPH1	Dharmacon smartpool	1729	3	0.0823576	0.0690028	0.0172458	0.0811499	0.178994
DNMBP	diced siRNA	23268	5	0.0841073	0.0522227	-0.000790579	-0.0289709	0.0394665
DOCK1	diced siRNA	1793	5	-0.0555422	-0.0333123	-0.0109118	-0.0015723	-0.0169325
DOCK2	Dharmacon smartpool	1794	3	-0.318022	-0.294544	-0.0551529	-0.118177	-0.441969
DOCK2	diced siRNA	1794	5	-0.138256	-0.0589776	0.00655987	0.0680668	0.024834
DPYSL2	diced siRNA	1808	5	0.0919161	0.0261138	-0.0091805	-0.0125446	0.041466
DYSF	diced siRNA	8291	5	-0.0538751	-0.0209592	0.000536945	-0.0206169	-0.0367759
ELMO1	Dharmacon smartpool	9844	3	-0.092516	-0.0771908	-0.00827842	0.00314619	-0.0782714
EZR	diced siRNA	7430	5	0.0544765	0.0107344	-0.00925806	-0.0147022	-0.0679734
FGR	Dharmacon smartpool	2268	3	-0.0188933	0.0419079	0.0609301	0.0130692	0.0829692
FGR	diced siRNA	2268	5	-0.0189234	-0.0250432	-0.0164605	-0.134261	-0.150043
FLNA	diced siRNA	2316	5	-0.0115327	-0.00964454	-0.00558534	-0.00669957	-0.0221894
FLOT1	Dharmacon smartpool	10211	3	0.111172	0.0739553	0.00317286	-0.0311726	0.0368182
FLOT1	diced siRNA	10211	5	0.084783	0.0409996	-0.0101486	-0.155334	-0.0789042
FLOT1-FLOT2 double	double siRNA (Dharmacon)	10211	3	0.061838	0.112999	0.0728871	0.0415025	0.198961
FLOT2	Dharmacon smartpool	2319	3	0.061919	0.0745654	0.0353561	0.14013	0.235813
FLOT2	diced siRNA	2319	5	0.0400714	0.0791398	0.0507503	-0.0708481	0.0142081
FNBP1	diced siRNA	23048	5	-0.0831445	0.0168577	0.0487108	0.0420925	0.078079
FNBP4	diced siRNA	23360	5	-0.00868101	-0.00145588	0.00310171	-0.0156095	-0.0492319
FPR1	Dharmacon smartpool	2357	8	0.0265085	-0.211256	-0.229215	-0.570646	-0.684284
FPR1	diced siRNA	2357	5	-0.0901765	-0.213097	-0.172894	-0.327307	-0.476528
FPR2	diced siRNA	2358	5	0.0197381	0.0224302	0.00683766	0.0149419	0.0520032
FPR3	diced siRNA	2359	5	0.0221885	0.0343378	0.0163878	-0.00351189	0.0474529
GAB2	diced siRNA	9846	5	0.0313671	0.0124374	0.00420027	-0.0344444	-0.0566633
GIT1	diced siRNA	28964	5	7.05689e-06	0.0383921	0.0390753	-0.0762333	-0.0717721
GIT2	diced siRNA	9815	5	0.0411382	-0.00668808	-0.0225739	-0.0194271	-0.0169895
GMIP	diced siRNA	51291	5	-0.0422364	-0.0143305	0.000918981	-0.0295686	-0.0431463
GNA12	Dharmacon smartpool	2768	3	-0.0748417	-0.0722273	-0.0111194	0.0971513	0.0257987
GNA12	diced siRNA	2768	5	0.0120341	-0.0200142	-0.0326032	-0.0702531	-0.0654336
GNA12-GNA13 double	double siRNA (Dharmacon)	2768	3	0.0646357	0.0508393	0.0108582	-0.00203052	0.0726366
GNA13	Dharmacon smartpool	10672	3	-0.0139533	0.0356877	0.0502383	0.0123216	0.0161477
GNA13	diced siRNA	10672	5	-0.0113456	-0.00254615	-0.00525777	-0.0127312	0.00322849
GNA15	Dharmacon smartpool	2769	3	0.016097	0.0618748	0.0523241	0.0336078	0.121215
GNA15	diced siRNA	2769	5	0.0221572	0.121362	0.101678	-0.0311085	0.138852
GNAI2	Dharmacon smartpool	2771	3	-0.0109862	0.0177886	0.0306619	-0.0859225	-0.0179706
GNAI2	diced siRNA	2771	5	-0.0825977	0.0192193	0.0557869	-0.257961	-0.221547
GNAI2-GNAI3 double	double siRNA (Dharmacon)	2771	3	-0.0860214	-0.00851674	0.0591531	-0.239035	-0.225846
GNAI3	Dharmacon smartpool	2773	3	0.182916	0.131151	0.00613512	-0.134147	0.0106676
GNG5	Dharmacon smartpool	2787	3	-0.0193195	0.0133265	0.0314632	-0.00740788	-0.0291686
GNG5	diced siRNA	2787	5	-0.0679798	-0.0493921	-0.024047	-0.0331743	-0.11508
GPSM3	Dharmacon smartpool	63940	3	-0.040897	-0.00818192	0.0268284	-0.0121444	-0.0118788
GPSM3	diced siRNA	63940	5	-0.0484339	-0.0616485	-0.0413973	-0.00352792	-0.092705
GRB2	Dharmacon smartpool	2885	3	-0.03438	-0.0575528	-0.0275114	-0.015018	-0.12131
GRB2	diced siRNA	2885	4	-0.0140889	0.0365025	0.0423801	-0.0651759	-0.00960227
GRK5	diced siRNA	2869	5	0.00652144	0.0293895	0.0277223	-0.00872284	0.069789
GRK6	diced siRNA	2870	5	-0.0593136	-0.00544249	0.0182261	0.0548731	0.0494231
HAX1	diced siRNA	10456	5	-0.03345	-0.0167823	-0.00125616	-0.00248891	0.0347581
HCK	Dharmacon smartpool	3055	3	-0.00865491	0.0271977	0.0383904	0.0828611	0.131375
HCK	diced siRNA	3055	5	-0.0384005	0.00996423	0.0242065	0.00344308	0.0569695
HMHA1	diced siRNA	23526	5	0.0177657	-0.0265912	-0.0424561	-0.0150196	-0.0634891
HRAS	Dharmacon smartpool	3265	3	-0.0376329	-0.0671791	-0.0343152	-0.120524	-0.163987
INPP5D	Dharmacon smartpool	3635	3	0.0379874	-0.0265487	-0.0464578	0.0043359	-0.0411069
INPP5D	diced siRNA	3635	5	-0.0579449	-0.108002	-0.0829575	0.0372488	-0.0667188
IQGAP1	Dharmacon smartpool	8826	3	0.116091	-0.014431	-0.0920401	-0.0721291	-0.0650289
IQGAP1	diced siRNA	8826	5	0.0944236	0.0361869	0.00085859	-0.00727852	0.0382389
JMY	diced siRNA	133746	5	0.0173235	0.0290969	0.0117156	-0.00227086	0.0463977
KIAA0513	diced siRNA	9764	5	0.0423251	0.00509278	-0.00860148	-0.0101771	-0.0630178
KRAS	Dharmacon smartpool	3845	3	-0.0689293	-0.110965	-0.0543916	0.0469213	-0.141498
KRAS	diced siRNA	3845	5	0.00717985	0.00264469	-0.00728122	-0.0381886	-0.0228834
LCP1	Dharmacon smartpool	3936	3	0.0574259	0.0196666	-0.0193069	-0.15513	-0.120344
LCP1	diced siRNA	3936	5	0.0101046	-0.0176376	-0.0303339	-0.0736782	-0.0763677
LIMK2	Dharmacon smartpool	3985	3	0.142508	0.134361	0.0386447	-0.0168947	0.148082
LIMK2	diced siRNA	3985	5	-0.0329464	-0.00270834	0.00769228	0.0817729	0.107791
LPXN	Dharmacon smartpool	9404	3	-0.133911	-0.0178032	0.0871114	0.109846	0.0373714
LRRK2	diced siRNA	120892	5	-0.0101242	-0.00463359	-3.09781e-05	0.0326917	0.0396686
LYN	diced siRNA	4067	5	0.05705	-0.00138769	-0.0358526	-0.0377175	-0.0553262
LYPLA2	diced siRNA	11313	5	0.00368452	-0.0160637	-0.0162755	-0.00624948	-0.0608286
MACF1	diced siRNA	23499	5	-0.0277513	-0.00265901	0.00797325	-0.0121016	-0.0195736
MAP2K1	diced siRNA	5604	5	-0.0218389	0.00900766	0.0198282	0.0501059	-0.00104686
MAP2K3	Dharmacon smartpool	5606	3	-0.0488951	0.00290901	0.0415032	0.0673648	0.0972949
MAP2K3	diced siRNA	5606	5	-0.00745243	0.0318052	0.0371998	0.0640184	0.126847
MAPK14	Dharmacon smartpool	1432	3	0.0371192	0.0150509	-0.0067323	0.111189	0.109105
MAPK14	diced siRNA	1432	5	-0.0183144	-0.0181492	-0.00972744	0.00265593	-0.0220763
MAPK3	Dharmacon smartpool	5595	3	0.0847443	0.117515	0.0607341	0.0128371	0.157542
MAPK3	diced siRNA	5595	5	0.0328527	0.0243327	0.0106461	-0.0688481	0.0190292
MAPKAPK3	diced siRNA	7867	5	-0.0174145	-0.0205737	-0.0119843	0.0210114	0.0441842
MICAL1	diced siRNA	64780	5	-0.061041	-0.0320269	-0.00742816	0.0573956	0.0177122
MKNK1	diced siRNA	8569	5	-0.0154024	-0.00779732	-0.00271541	-0.00386424	0.00434413
MLST8	Dharmacon smartpool	64223	3	-0.0786773	-0.0429952	0.0212744	0.0339943	-0.0377971
MLST8	diced siRNA	64223	5	0.0821842	0.0873189	0.0364691	0.0102476	0.147368
MPRIP	diced siRNA	23164	5	0.0922088	0.0245779	-0.00931528	0.0203282	0.0586694
MSN	Dharmacon smartpool	4478	3	-0.0745242	0.0511679	0.113619	0.0226659	0.138926
MSN	diced siRNA	4478	5	0.082752	-0.0225339	-0.0710816	-0.0964678	-0.101722
MTOR	diced siRNA	2475	5	0.0670662	0.0721855	0.0311275	-0.0839156	0.0348246
MYH9	diced siRNA	4627	5	0.00295147	-0.0203879	-0.0284848	-0.0316855	-0.0474141
MYL12B	diced siRNA	103910	5	0.123032	0.0913599	0.0215181	-0.0202168	0.0995306
MYLIP	diced siRNA	29116	5	0.0344139	0.00849948	-0.0026047	-0.0209242	0.0211059
MYLK	Dharmacon smartpool	4638	3	0.0263798	0.0332017	0.0203668	-0.063064	-0.0121324
MYO1F	diced siRNA	4542	5	-0.0176995	0.0127007	0.0163919	-0.0497183	-0.0208048
MYO9B	diced siRNA	4650	5	0.0599482	0.0643738	0.0266894	-0.0149702	0.0832615
NCF4	Dharmacon smartpool	4689	3	-0.0182963	-0.101832	-0.0824599	-0.130134	-0.273782
NCK1	diced siRNA	4690	5	0.0221301	0.0265474	0.00936539	-0.0314469	0.0319603
NCKAP1L	Dharmacon smartpool	3071	3	-0.19337	-0.147471	0.000755387	0.0181023	-0.249013
NCKAP1L	diced siRNA	3071	5	-0.213945	-0.0754209	0.0305575	0.0874689	0.0103721
NRAS	Dharmacon smartpool	4893	3	-0.476061	-0.369226	-0.016464	0.0226784	-0.475039
NRAS	diced siRNA	4893	5	-0.390467	-0.363902	-0.168137	-0.0352065	-0.509594
OPHN1	diced siRNA	4983	5	-0.0327139	-0.0162148	-0.00256776	0.0274485	-0.00318812
ORAI1	diced siRNA	84876	5	0.0387117	0.0424252	0.0144618	-0.016896	0.0500408
PAK1	Dharmacon smartpool	5058	3	-0.0715511	-0.0732728	-0.0160397	-0.00722283	-0.124246
PAK1	diced siRNA	5058	5	0.154246	0.0472871	-0.0432852	-0.0500665	0.0216718
PARD3	diced siRNA	56288	5	0.0957755	0.0684924	0.0125549	-0.0494849	0.0475589
PDPK1	diced siRNA	5170	5	0.0392827	0.0310372	0.0163042	-0.0193691	0.0631764
PFN1	Dharmacon smartpool	5216	3	0.0778019	-0.0946792	-0.143961	0.0753752	-0.0632992
PFN1	diced siRNA	5216	5	-0.0804951	-0.132896	-0.0996927	0.020262	-0.175711
PIK3C2G	diced siRNA	5288	5	-0.00932963	0.0222287	0.0213332	0.00552611	0.0733222
PIK3C3	diced siRNA	5289	5	0.0529531	0.0429872	0.00877484	0.0191053	0.113588
PIK3CD	diced siRNA	5293	5	-0.0839972	-0.00726922	0.0294043	0.00477464	0.0432251
PIK3CG	Dharmacon smartpool	5294	3	0.015056	-0.0921377	-0.0949777	-0.0856674	-0.209056
PIK3CG	diced siRNA	5294	5	-0.12481	-0.0616215	-0.0014408	0.0263723	-0.0349893
PIK3R1	diced siRNA	5295	5	0.0218103	0.0239818	0.0159658	-0.00052666	0.0384344
PIK3R3	diced siRNA	8503	5	-0.0113822	-0.0232281	-0.0171302	-0.0116125	-0.0236928
PIK3R5	Dharmacon smartpool	23533	3	-0.0596063	-0.0405103	0.00612375	-0.0312112	-0.0771218
PIK3R5	diced siRNA	23533	5	-0.0755881	-0.0253667	0.00748541	0.0135294	-0.0174165
PIK3R6	diced siRNA	146850	5	0.0152377	0.0144212	0.00870437	-0.00250187	0.0380219
PIKFYVE	diced siRNA	200576	5	0.0283247	0.00212592	-0.00624241	-0.0216525	0.0119355
PLA2G6	Dharmacon smartpool	8398	3	0.10659	0.160321	0.0866696	0.0140879	0.21389
PLA2G6	diced siRNA	8398	5	-0.0221377	0.00152125	0.00697404	-0.0290692	-0.0188428
PLCB2	diced siRNA	5330	5	0.0616188	0.0500083	0.0102104	0.0532892	0.0998045
PLCB3	diced siRNA	5331	5	0.109428	0.100494	0.0363538	-0.020362	0.0915664
PLD3	diced siRNA	23646	5	0.0363989	0.0305419	0.0173477	0.0484805	0.106831
PLEK	diced siRNA	5341	5	-0.0151528	-0.0432836	-0.0418247	0.070752	0.0156679
PNPLA8	Dharmacon smartpool	50640	3	0.12534	0.0891954	0.00275767	-0.0366827	0.124771
PPP1R11	diced siRNA	6992	5	0.0297537	-0.00677941	-0.0194895	0.0600783	0.0422232
PPP1R12A	Dharmacon smartpool	4659	3	0.0897742	0.0708596	0.0133936	-0.0638635	0.0226565
PPP1R12A	diced siRNA	4659	5	0.109457	0.123935	0.0597528	-0.0823277	0.104263
PREX1	Dharmacon smartpool	57580	3	-0.0482946	-0.156663	-0.117564	-0.131917	-0.347371
PREX1	diced siRNA	57580	5	-0.205115	-0.130539	-0.0307186	0.0242002	-0.130347
PREX2	diced siRNA	80243	5	-0.0256567	0.0318737	0.0386897	0.0354936	0.088787
PRKACA	Dharmacon smartpool	5566	3	-0.108063	-0.0777247	0.00601489	-0.180768	-0.228911
PRKAR1A	Dharmacon smartpool	5573	3	-0.172698	-0.323413	-0.195352	-0.00316922	-0.433513
PRKAR1A	diced siRNA	5573	5	-0.10372	-0.205026	-0.163115	-0.0275778	-0.24695
PRKCB	Dharmacon smartpool	5579	3	0.0234961	0.0615433	0.050289	-0.0209041	0.0502681
PRKCB	diced siRNA	5579	5	0.0619299	0.0401221	0.0168741	0.0243696	0.0327401
PRKCD	Dharmacon smartpool	5580	3	0.0817171	0.0624318	0.00804749	0.0437547	0.123526
PRKCD	diced siRNA	5580	5	0.0326476	0.0242709	0.0116414	0.0177286	0.0749409
PRKCZ	Dharmacon smartpool	5590	3	-0.132465	-0.122047	-0.0204257	0.0314134	-0.190492
PRKCZ	diced siRNA	5590	5	0.0370612	0.116118	0.0900926	0.0187144	0.178061
PRKD2	diced siRNA	25865	5	0.0445029	0.0462022	0.0300259	0.0383729	0.108795
PTEN	Dharmacon smartpool	5728	3	0.25865	0.190829	0.0117018	0.00476809	0.293501
PTEN	diced siRNA	5728	5	0.157611	-0.0746808	-0.159888	0.0540244	-0.00755587
PTPN6	diced siRNA	5777	5	-0.0040113	-0.0254948	-0.0222988	0.0509885	-0.0122787
PTPN7	diced siRNA	5778	5	-0.0107283	0.000640606	0.00551779	-0.0282278	0.00541818
PTPRC	Dharmacon smartpool	5788	3	0.0556983	0.0343117	-0.00120563	0.0106458	0.0185827
PTPRC	diced siRNA	5788	5	0.0606031	0.0375489	0.0167586	-0.0283819	-0.0421952
PXN	diced siRNA	5829	5	0.0928499	0.088867	0.0334304	0.0675114	0.227036
RAC1	diced siRNA	5879	5	-0.0787838	0.0181458	0.051885	0.0457238	0.0968651
RAC2	Dharmacon smartpool	5880	3	-0.205158	-0.145731	0.00831822	0.0445026	-0.180587
RAC2	diced siRNA	5880	5	-0.199816	-0.0465689	0.0511446	0.04222	0.0355404
RAF1	Dharmacon smartpool	5894	3	-0.329487	-0.289627	-0.0451908	-0.158154	-0.452234
RAF1	diced siRNA	5894	5	-0.226621	-0.136704	-0.0265646	-0.120224	-0.208736
RALB	diced siRNA	5899	5	0.0523189	0.0416116	0.0232696	-0.0247753	0.0661263
RAP1A	Dharmacon smartpool	5906	3	-0.0319366	-0.0979803	-0.0672249	0.00974509	-0.116997
RAP1A	diced siRNA	5906	5	-0.0303579	-0.0251063	-0.0170303	0.0932518	0.0608696
RAP1A-RAP1B double	double siRNA (Dharmacon)	5906	3	0.0288219	-0.0279361	-0.042896	0.0197799	0.0167487
RAP1A-RAP1B double	double siRNA (diced)	5906	5	-0.09761	-0.0979318	-0.0541578	0.0891537	-0.0523622
RAP1B	Dharmacon smartpool	5908	3	0.0401923	0.0742879	0.0507296	0.0838259	0.160829
RAP1B	diced siRNA	5908	5	0.0256537	-0.0116612	-0.0318009	-0.0387876	-0.084153
RAP1GAP	diced siRNA	5909	5	0.045528	0.0264209	0.00990408	-0.047073	-0.0755499
RAP1GAP2	diced siRNA	23108	5	0.00633431	0.0276922	0.0240703	-0.0149669	0.0390092
RAPGEF2	diced siRNA	9693	5	0.028128	0.00644562	-0.0026552	-0.0411609	-0.017647
RAPGEF6	Dharmacon smartpool	51735	3	-0.218531	-0.105977	0.056507	0.0399271	-0.0897012
RAPGEF6	diced siRNA	51735	5	-0.102208	-0.00927958	0.0308336	0.0556953	0.0557224
RASGRF1	diced siRNA	5923	5	0.0114435	0.019217	0.00723392	0.012901	0.0431501
RASGRF2	diced siRNA	5924	5	-0.0122115	-0.0229241	-0.0219765	0.0376364	0.0274998
RASGRP1	diced siRNA	10125	5	-0.037957	0.017424	0.0303027	-0.0128425	0.0467167
RASGRP2	diced siRNA	10235	5	-0.016258	-0.0400318	-0.0369049	-0.00393009	-0.0546657
RASSF2	diced siRNA	9770	5	-0.0228959	-0.00922186	-0.00256535	0.0451955	0.0689859
RGL2	diced siRNA	5863	3	-0.00843608	-0.0118019	-0.0104125	0.00756584	-0.00342729
RGS12	diced siRNA	6002	5	0.00497613	-0.0255349	-0.0337895	-0.056802	-0.0983129
RGS14	diced siRNA	10636	5	-0.0390185	-0.00796606	0.00579559	-0.0569073	-0.0161879
RGS19	diced siRNA	10287	5	0.0403717	0.00300805	-0.0248149	-0.0533752	-0.0156812
RGS2	diced siRNA	5997	5	-0.0181084	-0.0167627	-0.0149978	0.0653622	0.0137759
RHOA	diced siRNA	387	5	-0.428451	-0.228832	-0.0124557	0.116457	-0.147077
RHOG	Dharmacon smartpool	391	3	0.0225924	0.0141908	0.00366924	0.0266981	0.0485593
RHOG	diced siRNA	391	5	-0.128355	-0.0478307	0.013967	0.0785595	0.0317752
RHOQ	diced siRNA	23433	5	-0.0424294	0.000905969	0.0189179	-0.0338565	-0.0581813
RIC8A	Dharmacon smartpool	60626	3	-0.110554	-0.107144	-0.0218301	-0.192892	-0.30107
RICTOR	Dharmacon smartpool	253260	3	-0.0125125	0.0197812	0.0356617	0.0252331	-0.0224777
RICTOR	diced siRNA	253260	5	0.017234	0.0321615	0.0171644	-0.0397346	-0.0196122
RIT1	diced siRNA	6016	5	-0.000831232	-0.00635405	-0.00418765	0.0197313	-0.0359361
ROCK1	Dharmacon smartpool	6093	3	-0.108612	-0.153151	-0.0723501	0.0274023	-0.13382
ROCK1	diced siRNA	6093	5	-0.210533	-0.106542	-0.002922	0.100963	-0.00463458
RPS6KA1	Dharmacon smartpool	6195	3	-0.202221	-0.0279903	0.125566	-0.025724	-0.0662999
RPS6KA1	diced siRNA	6195	5	-0.0711232	-0.0256397	0.000771282	0.0842743	0.109912
RhoA	Dharmacon smartpool	387	3	-0.214629	-0.206618	-0.0464748	0.033907	-0.235087
SGK1	Dharmacon smartpool	6446	3	0.107922	0.0542563	-0.0180531	-0.0166523	0.0458911
SGK1	diced siRNA	6446	5	-0.12749	-0.069283	-0.0211206	0.0173409	-0.0674407
SH2B2	diced siRNA	10603	5	-0.0456418	-0.0127333	0.00568173	-0.0270151	-0.0718498
SH2D3C	diced siRNA	10044	5	-0.0104014	0.0355306	0.0402102	0.062	0.0528124
SH3BP1	diced siRNA	23616	5	0.0402781	0.0282673	-0.00023904	-0.0212445	0.0393315
SH3BP2	diced siRNA	6452	5	-0.0390768	-0.0431087	-0.0287768	0.0127433	-0.0250394
SH3PXD2A	diced siRNA	9644	5	-0.00929071	-0.0133376	-0.0145245	-0.0249977	-0.0311204
SHC1	diced siRNA	6464	5	0.0285206	0.00870687	-0.000307476	0.0288538	0.0719354
SIPA1	diced siRNA	6494	5	-0.00402888	0.0101951	0.0122511	0.028306	0.0563101
SLC9A3R1	diced siRNA	9368	5	-0.0347644	-0.0191848	-0.00463469	-0.022507	-0.0265294
SOS1	diced siRNA	6654	5	0.0191371	0.0385562	0.0319139	-0.0118398	0.0744597
SPTAN1	diced siRNA	6709	5	-0.0160265	-0.010718	-0.00385317	0.0223992	0.0246939
SRGAP2	diced siRNA	23380	5	0.0139626	-0.00112542	-0.0161471	-0.0213629	-0.0245335
SRGAP3	diced siRNA	9901	5	0.0715443	0.0176632	-0.0262281	-0.00903675	0.00054896
SSH1	Dharmacon smartpool	54434	3	-0.00451889	-0.040048	-0.0312857	0.0563856	0.0214601
SSH1	diced siRNA	54434	5	0.0573473	0.0140348	-0.0213759	-0.0672782	-0.0518442
SSH1-SSH2 double	double siRNA (Dharmacon)	54434	3	-0.0270831	-0.161714	-0.136707	0.0774343	-0.150054
SSH2	Dharmacon smartpool	85464	3	0.0802129	0.0179612	-0.0339544	0.0300448	0.0323854
SSH2	diced siRNA	85464	5	-0.0252175	-0.0363657	-0.0293384	-0.0504703	-0.105773
STIM1	diced siRNA	6786	5	0.0425636	0.0213414	-0.0090051	0.0293371	0.0744457
SYK	diced siRNA	6850	5	0.0409928	0.0622491	0.0350604	0.0165484	0.0869555
TLN1	Dharmacon smartpool	7094	3	-0.04301	0.0547054	0.0912403	0.149494	0.221892
TLN1	diced siRNA	7094	5	-0.100226	-0.0404617	-0.00326012	-0.0225781	-0.0706126
TRIOBP	diced siRNA	11078	5	0.043459	0.0246573	0.00910153	0.0166917	0.0448589
TXNIP	diced siRNA	10628	5	-0.00307257	0.0186487	0.0205591	-0.0111255	-0.0351118
VASP	diced siRNA	7408	5	-0.0502331	-0.0440131	-0.0255504	-0.0465776	-0.107973
VAV1	diced siRNA	7409	5	-0.0213972	0.0247583	0.0356633	-0.0255075	0.0281418
VCL	Dharmacon smartpool	7414	3	0.102206	0.0768284	0.00862837	-0.020865	0.0741721
VCL	diced siRNA	7414	5	0.0302739	-0.0103558	-0.0327306	-0.0806234	-0.0604091
WAS	Dharmacon smartpool	7454	3	0.191692	0.120016	-0.0142227	-0.100113	0.0386362
WAS	diced siRNA	7454	5	-0.0770703	-0.0317054	0.00198249	-0.0359287	-0.0705692
WASF2	Dharmacon smartpool	10163	3	-0.0496691	-0.012073	0.0322275	-0.0361361	-0.0603122
WASF2	diced siRNA	10163	5	-0.156387	-0.0537018	0.0220301	0.009872	-0.0374197
ZYX	diced siRNA	7791	5	0.0652427	0.0364763	-0.003095	0.00708074	0.0896837
