# Supplementary material for: Using light to shape chemical gradients for parallel and automated analysis of chemotaxis
Source: Mol Syst Biol. 2015 Apr 23;11(4):804. doi: 10.15252/msb.20156027 (PMC4422560; doi:10.15252/msb.20156027)
Supplement: Supplementary file 12 [file msb0011-0804-sd12.xlsx]

## Sheet: FLPEP Cytometry
Gene Symbol	Treatment	GeneID	Num Replicates	Normalized Mean Fluor (FLPEP)	St Dev	Rep #1	Rep #2	Rep #3	Rep #4	Rep #5	Rep #6	Rep #7	Rep #8
ABI1	Dharmacon smartpool	10006	2	0.880975	0.0242202							0.898101	0.863849
ABI1	diced siRNA	10006	3	1.02023	0.0622365	1.09017	0.970939	0.999594
ABL1	Dharmacon smartpool	25	2	1.22617	0.0222009							1.24187	1.21047
ABL1	diced siRNA	25	3	0.968952	0.0620223				0.919352	0.949012	1.03849
ABR	diced siRNA	29	3	1.05982	0.0445188				1.10052	1.01228	1.06666
ACTN1	Dharmacon smartpool	87	2	1.03911	0.0334844							1.01544	1.06279
ACTR2	Dharmacon smartpool	10097	2	0.978456	0.0126504							0.987401	0.969511
ACTR2	diced siRNA	10097	3	1.05086	0.0387849	1.07382	1.07268	1.00608
ACTR2-ACTR3 double	double siRNA (Dharmacon)	10097	2	0.942164	0.0282739							0.962156	0.922171
ACTR3	Dharmacon smartpool	10096	2	0.863242	0.0287398							0.84292	0.883564
ACTR3	diced siRNA	10096	2	0.90144	0.0414498				0.930749	0.872131
ADCY9	Dharmacon smartpool	115	2	1.02736	0.0329988							1.00403	1.0507
ADORA3	diced siRNA	140	3	1.02981	0.0323444	1.00056	1.02432	1.06454
ADRBK1	diced siRNA	156	3	1.03379	0.0161158				1.03825	1.04721	1.01592
AKAP13	Dharmacon smartpool	11214	2	1.00779	0.0252557							1.02564	0.989927
AKAP13	diced siRNA	11214	3	1.05431	0.0385426				1.07542	1.07769	1.00982
AKT1	diced siRNA	207	3	0.969285	0.038564	0.924912	0.994705	0.988237
AKTIP	diced siRNA	64400	3	0.968076	0.0235693	0.988431	0.942253	0.973543
ANXA1	Dharmacon smartpool	301	2	0.987383	0.0109308							0.979654	0.995112
ANXA1	diced siRNA	301	3	1.00024	0.0144886				0.985723	1.0147	1.00031
ARAF	diced siRNA	369	3	1.02128	0.0159336				1.03912	1.00847	1.01626
ARHGAP15	Dharmacon smartpool	55843	2	1.02708	0.0208331							1.04182	1.01235
ARHGAP15	diced siRNA	55843	3	0.92496	0.0997074				0.957887	1.00404	0.812954
ARHGAP25	Dharmacon smartpool	9938	2	1.07891	0.0204365							1.06445	1.09336
ARHGAP25	diced siRNA	9938	3	1.00468	0.0269366				1.00769	0.976367	1.02999
ARHGAP26	diced siRNA	23092	3	1.03303	0.0680273	0.978552	1.10928	1.01127
ARHGAP4	diced siRNA	393	3	1.03342	0.0239544	1.02383	1.01574	1.06068
ARHGDIB	Dharmacon smartpool	397	2	1.07979	0.0243182							1.09698	1.06259
ARHGDIB	diced siRNA	397	3	0.988652	0.0430527	0.940032	1.00399	1.02194
ARHGEF1	Dharmacon smartpool	9138	2	0.891402	0.0316663							0.913794	0.869011
ARHGEF11	diced siRNA	9826	3	1.05204	0.0124152				1.04886	1.04152	1.06573
ARHGEF16	diced siRNA	27237	3	0.996415	0.00184929				0.998148	0.994468	0.996629
ARHGEF18	Dharmacon smartpool	23370	2	0.821451	0.0301154							0.800157	0.842746
ARHGEF2	Dharmacon smartpool	9181	2	0.828659	0.0134983							0.838203	0.819114
ARHGEF40	diced siRNA	55701	3	0.987528	0.0788379				1.07136	0.914874	0.976354
ARHGEF6	Dharmacon smartpool	9459	2	1.05752	0.0437053							1.02661	1.08842
ARHGEF6	diced siRNA	9459	3	1.03384	0.00863278	1.02599	1.04308	1.03244
ARHGEF7	diced siRNA	8874	3	1.00591	0.0191555				1.00106	0.989647	1.02703
ARRB2	diced siRNA	409	3	0.974105	0.00681329				0.967097	0.974511	0.980706
BRK1	diced siRNA	55845	3	1.00001	0.056856	0.970489	0.963985	1.06555
BTK	Dharmacon smartpool	695	2	1.0545	0.00522506							1.05081	1.0582
BTK	diced siRNA	695	3	0.986326	0.035409				1.00576	1.00776	0.945455
CAP1	diced siRNA	10487	3	0.982863	0.0181246				0.984909	0.963802	0.999878
CDC42	Dharmacon si #1	998	2	0.995378	0.0080488		0.989687	1.00107
CDC42	Dharmacon si #2	998	2	0.943124	0.0351582		0.967985	0.918263
CDC42	Dharmacon smartpool	998	2	1.09316	0.0691423							1.14205	1.04426
CDC42	diced siRNA	998	3	1.04702	0.0159021	1.03696	1.03874	1.06535
CFL1	Dharmacon smartpool	1072	2	1.13854	0.0327704							1.16171	1.11537
CFL1	diced siRNA	1072	3	1.03255	0.0323946	1.01758	1.06973	1.01036
CHN2	diced siRNA	1124	3	1.0481	0.0174733	1.03275	1.06712	1.04445
CSK	Dharmacon smartpool	1445	2	1.00691	0.010669							1.01445	0.999361
CSK	diced siRNA	1445	3	1.00403	0.0205479				1.00639	0.982401	1.02329
CSNK2B	diced siRNA	1460	3	1.05035	0.0248794				1.04461	1.02884	1.07759
CYFIP1	diced siRNA	23191	3	0.924558	0.146557	0.760384	0.971093	1.0422
CYFIP2	diced siRNA	26999	3	0.972587	0.0402539	0.92638	1.00006	0.991323
DGKD	diced siRNA	8527	3	0.98463	0.00518375				0.981587	0.981688	0.990616
DGKZ	diced siRNA	8525	3	1.02766	0.0265505				1.05821	1.01453	1.01023
DIAPH1	Dharmacon smartpool	1729	2	1.16961	0.021304							1.15455	1.18468
DNMBP	diced siRNA	23268	3	0.972007	0.0340755	0.953009	1.01135	0.951666
DOCK1	diced siRNA	1793	3	0.992862	0.0323734	1.00489	0.956197	1.0175
DOCK2	Dharmacon smartpool	1794	2	0.802031	0.00951732							0.808761	0.795301
DOCK2	diced siRNA	1794	3	0.970428	0.0594826	0.976453	1.02667	0.908163
DPYSL2	diced siRNA	1808	3	0.99519	0.0390766				1.02282	1.01227	0.950482
DYSF	diced siRNA	8291	3	0.943316	0.0218481				0.923735	0.93933	0.966883
ELMO1	Dharmacon smartpool	9844	2	0.776672	0.00298344							0.778781	0.774562
EZR	diced siRNA	7430	3	1.00555	0.058316				1.06838	0.95315	0.995128
FGR	Dharmacon smartpool	2268	2	1.08844	0.0577358							1.04761	1.12926
FGR	diced siRNA	2268	3	0.987967	0.0146842				1.00413	0.984326	0.975445
FLNA	diced siRNA	2316	3	0.997584	0.0149603				0.9984	1.01212	0.982233
FLOT1	Dharmacon smartpool	10211	2	1.11853	0.05558							1.07923	1.15784
FLOT1	diced siRNA	10211	3	1.08653	0.0622028	1.15736	1.06144	1.04079
FLOT1-FLOT2 double	double siRNA (Dharmacon)	10211	2	1.21116	0.0330238							1.23452	1.18781
FLOT2	Dharmacon smartpool	2319	2	1.16994	0.0207381							1.15527	1.1846
FLOT2	diced siRNA	2319	3	0.999742	0.0415452	0.978126	0.973462	1.04764
FNBP1	diced siRNA	23048	3	1.01177	0.0340966				0.974407	1.0412	1.01972
FNBP4	diced siRNA	23360	3	1.05152	0.0460057				1.0053	1.0973	1.05197
FPR1	Dharmacon smartpool	2357	4	0.352384	0.0676826		0.388854	0.251262				0.391682	0.377736
FPR1	diced siRNA	2357	2	0.467956	0.107504	0.543973	0.391939
FPR2	diced siRNA	2358	3	1.00432	0.0249821	1.02867	0.978747	1.00556
FPR3	diced siRNA	2359	3	1.00401	0.0261924	0.990508	0.987326	1.0342
GAB2	diced siRNA	9846	3	1.01975	0.00918867				1.0104	1.02877	1.02009
GIT1	diced siRNA	28964	3	1.00064	0.015013				0.986641	0.998784	1.01649
GIT2	diced siRNA	9815	3	1.02881	0.0458044				1.0532	0.975973	1.05726
GMIP	diced siRNA	51291	3	0.981443	0.0417864				0.940915	1.02438	0.97903
GNA12	Dharmacon smartpool	2768	2	0.992098	0.0191406							1.00563	0.978564
GNA12	diced siRNA	2768	3	1.0215	0.0579525	0.960611	1.02791	1.07598
GNA12-GNA13 double	double siRNA (Dharmacon)	2768	2	0.992727	0.017422							1.00505	0.980407
GNA13	Dharmacon smartpool	10672	2	0.992653	0.0105178							1.00009	0.985216
GNA13	diced siRNA	10672	3	0.945436	0.0886528	1.01652	0.973682	0.846102
GNA15	Dharmacon smartpool	2769	2	1.26451	0.310166							1.48383	1.04519
GNA15	diced siRNA	2769	3	0.99379	0.0253648	0.98435	1.02252	0.974499
GNAI2	Dharmacon smartpool	2771	2	0.963479	0.0485984							0.929115	0.997843
GNAI2	diced siRNA	2771	3	0.966379	0.0311118	1.0023	0.947831	0.949009
GNAI2-GNAI3 double	double siRNA (Dharmacon)	2771	2	1.35717	0.238389							1.52574	1.18861
GNAI3	Dharmacon smartpool	2773	2	1.08197	0.0598133							1.03968	1.12426
GNG5	Dharmacon smartpool	2787	2	1.0179	0.0612066							0.974622	1.06118
GNG5	diced siRNA	2787	3	0.952866	0.0387215				0.975081	0.975362	0.908155
GPSM3	Dharmacon smartpool	63940	2	0.85255	0.0117017							0.844275	0.860824
GPSM3	diced siRNA	63940	3	0.990319	0.00489898				0.986337	0.988831	0.99579
GRB2	Dharmacon smartpool	2885	2	0.952187	0.00114627							0.952997	0.951376
GRB2	diced siRNA	2885	3	0.988988	0.0284807				0.997995	0.957092	1.01188
GRK5	diced siRNA	2869	3	1.01713	0.0261324				0.987239	1.03565	1.02849
GRK6	diced siRNA	2870	3	1.00836	0.0338921				1.04422	0.976851	1.00402
HAX1	diced siRNA	10456	3	0.996051	0.0123218				1.01005	0.986847	0.991257
HCK	Dharmacon smartpool	3055	2	1.04089	0.0425967							1.01077	1.07101
HCK	diced siRNA	3055	3	1.1112	0.0774138	1.02954	1.18353	1.12051
HMHA1	diced siRNA	23526	3	1.00111	0.0302124	1.03408	0.974761	0.994478
HRAS	Dharmacon smartpool	3265	2	0.850073	0.0382846							0.823002	0.877144
INPP5D	Dharmacon smartpool	3635	2	0.970105	0.00825346							0.975941	0.964269
INPP5D	diced siRNA	3635	3	1.00828	0.0711405	0.950937	0.986006	1.08789
IQGAP1	Dharmacon smartpool	8826	2	0.844191	0.0322326							0.866983	0.821399
IQGAP1	diced siRNA	8826	3	0.944275	0.0410253				0.899803	0.952375	0.980646
JMY	diced siRNA	133746	3	0.954692	0.0564855	0.89171	1.00087	0.971498
KIAA0513	diced siRNA	9764	3	0.980919	0.0219881				0.959256	0.980283	1.00322
KRAS	Dharmacon smartpool	3845	2	0.949008	0.0176948							0.961521	0.936496
KRAS	diced siRNA	3845	3	1.01156	0.0276638	0.984189	1.01099	1.03951
LCP1	Dharmacon smartpool	3936	2	1.08522	0.0259427							1.06688	1.10357
LCP1	diced siRNA	3936	3	0.99812	0.0761832	0.977958	1.08236	0.934046
LIMK2	Dharmacon smartpool	3985	2	1.12277	0.0537784							1.16079	1.08474
LIMK2	diced siRNA	3985	3	0.958399	0.0436162	0.991397	0.908949	0.974849
LPXN	Dharmacon smartpool	9404	2	0.993164	0.0258712							0.97487	1.01146
LRRK2	diced siRNA	120892	3	0.982045	0.0145208				0.96829	0.98062	0.997226
LYN	diced siRNA	4067	3	0.997258	0.0394676	0.957158	0.998554	1.03606
LYPLA2	diced siRNA	11313	3	1.04099	0.0406473				1.00343	1.08415	1.03539
MACF1	diced siRNA	23499	3	1.01166	0.00721518				1.01584	1.01581	1.00333
MAP2K1	diced siRNA	5604	3	0.979145	0.0239969				0.996945	0.951854	0.988634
MAP2K3	Dharmacon smartpool	5606	2	0.74802	0.0238995							0.73112	0.764919
MAP2K3	diced siRNA	5606	3	1.00852	0.0112419				1.01598	0.995588	1.01398
MAPK14	Dharmacon smartpool	1432	2	0.985501	0.0393924							1.01336	0.957647
MAPK14	diced siRNA	1432	3	0.984473	0.0145249				1.00122	0.976813	0.975381
MAPK3	Dharmacon smartpool	5595	2	1.13915	0.0127603							1.14817	1.13013
MAPK3	diced siRNA	5595	3	0.98502	0.121279				1.05521	1.05487	0.844979
MAPKAPK3	diced siRNA	7867	3	0.976684	0.0124455				0.975561	0.964838	0.989653
MICAL1	diced siRNA	64780	3	1.00671	0.011741				1.01939	0.996218	1.00451
MKNK1	diced siRNA	8569	3	0.972731	0.0275394				0.942231	0.980189	0.995773
MLST8	Dharmacon smartpool	64223	2	0.916251	0.0145116							0.926512	0.90599
MLST8	diced siRNA	64223	3	1.02446	0.0339869	1.05802	1.0253	0.990057
MPRIP	diced siRNA	23164	3	0.986605	0.00562778				0.993091	0.983709	0.983015
MSN	Dharmacon smartpool	4478	2	0.865671	0.0106929							0.85811	0.873232
MSN	diced siRNA	4478	3	0.923379	0.0208902	0.920623	0.904004	0.945511
MTOR	diced siRNA	2475	3	0.966193	0.00881189	0.956679	0.974074	0.967828
MYH9	diced siRNA	4627	3	0.994054	0.0646182	0.973442	0.942256	1.06646
MYL12B	diced siRNA	103910	3	1.03276	0.0616021	1.00566	1.10326	0.98935
MYLIP	diced siRNA	29116	3	0.876681	0.0135762				0.87979	0.888434	0.861821
MYLK	Dharmacon smartpool	4638	2	0.919012	0.0140401							0.909084	0.92894
MYO1F	diced siRNA	4542	3	1.0035	0.0342433	1.03599	1.00678	0.967737
MYO9B	diced siRNA	4650	3	1.04439	0.0289996	1.07737	1.0229	1.03289
NCF4	Dharmacon smartpool	4689	2	0.884417	0.0185773							0.897553	0.871281
NCK1	diced siRNA	4690	3	0.944918	0.0329273	0.930078	0.922022	0.982653
NCKAP1L	Dharmacon smartpool	3071	2	0.934976	0.0425809							0.965085	0.904866
NCKAP1L	diced siRNA	3071	3	1.02251	0.0156022	1.03569	1.02656	1.00528
NRAS	Dharmacon smartpool	4893	2	0.50891	0.000821734							0.508329	0.509491
NRAS	diced siRNA	4893	3	0.588804	0.0976562	0.694292	0.570571	0.50155
OPHN1	diced siRNA	4983	3	1.00135	0.0490912				1.05638	0.985633	0.962048
ORAI1	diced siRNA	84876	3	0.982033	0.0326375	0.945653	1.00874	0.991701
PAK1	Dharmacon smartpool	5058	2	0.875952	0.0324346							0.853018	0.898887
PAK1	diced siRNA	5058	3	1.0314	0.0637873	1.0109	1.10292	0.98039
PARD3	diced siRNA	56288	3	1.00057	0.0158585	0.983782	1.0153	1.00263
PDPK1	diced siRNA	5170	3	0.928192	0.0312956				0.910326	0.909922	0.964329
PFN1	Dharmacon smartpool	5216	2	1.1051	0.0364068							1.07935	1.13084
PFN1	diced siRNA	5216	3	0.965821	0.0255774				0.950845	0.995354	0.951264
PIK3C2G	diced siRNA	5288	3	0.999714	0.0263209	1.01727	1.01242	0.96945
PIK3C3	diced siRNA	5289	3	1.00796	0.0155765	1.02592	0.999822	0.99814
PIK3CD	diced siRNA	5293	3	1.00627	0.0158529	1.0243	0.994494	1.00003
PIK3CG	Dharmacon smartpool	5294	2	0.967951	0.00849933							0.973961	0.961941
PIK3CG	diced siRNA	5294	3	0.99934	0.0442724	1.04259	1.00131	0.954115
PIK3R1	diced siRNA	5295	3	1.02632	0.0392803				1.06537	0.986809	1.02679
PIK3R3	diced siRNA	8503	3	1.03755	0.0209319				1.05152	1.04764	1.01348
PIK3R5	Dharmacon smartpool	23533	2	1.18082	0.0170894							1.19291	1.16874
PIK3R5	diced siRNA	23533	3	1.00512	0.0158375				0.989454	1.00477	1.02112
PIK3R6	diced siRNA	146850	3	1.03734	0.0164059				1.04326	1.04996	1.01879
PIKFYVE	diced siRNA	200576	3	0.995345	0.0279355				1.02115	0.9992	0.965683
PLA2G6	Dharmacon smartpool	8398	2	1.16299	0.0448983							1.13124	1.19474
PLA2G6	diced siRNA	8398	3	0.971476	0.0884035	0.887892	0.962518	1.06402
PLCB2	diced siRNA	5330	3	1.05443	0.0853438	1.14823	0.981357	1.0337
PLCB3	diced siRNA	5331	3	1.03533	0.0148642	1.04369	1.04413	1.01817
PLD3	diced siRNA	23646	3	1.00093	0.0274853				0.975354	0.997441	1.02999
PLEK	diced siRNA	5341	3	1.03904	0.161454	1.1901	1.05813	0.86889
PNPLA8	Dharmacon smartpool	50640	2	0.98631	0.0141008							0.99628	0.976339
PPP1R11	diced siRNA	6992	3	0.976811	0.0972732				1.0574	1.00428	0.868757
PPP1R12A	Dharmacon smartpool	4659	2	0.928316	0.0480116							0.894367	0.962266
PPP1R12A	diced siRNA	4659	3	1.01835	0.0385241	0.974178	1.04501	1.03585
PREX1	Dharmacon smartpool	57580	2	0.801537	0.0870416							0.863085	0.73999
PREX1	diced siRNA	57580	3	0.953741	0.0236104	0.942077	0.980914	0.938233
PREX2	diced siRNA	80243	3	1.01798	0.0584701	1.01324	1.07868	0.962029
PRKACA	Dharmacon smartpool	5566	2	0.978337	0.0200565							0.992519	0.964155
PRKAR1A	Dharmacon smartpool	5573	2	1.56505	0.0824915							1.62338	1.50672
PRKAR1A	diced siRNA	5573	3	1.58466	0.0869514				1.50517	1.57128	1.67752
PRKCB	Dharmacon smartpool	5579	2	0.95186	0.0248142							0.934313	0.969406
PRKCB	diced siRNA	5579	3	1.00121	0.0760018				1.04881	1.04127	0.913561
PRKCD	Dharmacon smartpool	5580	2	1.13876	0.00760152							1.14413	1.13338
PRKCD	diced siRNA	5580	3	1.00131	0.0128829				0.986634	1.01074	1.00656
PRKCZ	Dharmacon smartpool	5590	2	1.05647	0.0267673							1.0754	1.03755
PRKCZ	diced siRNA	5590	3	1.04129	0.0186741	1.05302	1.05109	1.01976
PRKD2	diced siRNA	25865	3	1.01594	0.0402632				0.970005	1.03267	1.04513
PTEN	Dharmacon smartpool	5728	2	1.04812	0.0310933							1.02613	1.0701
PTEN	diced siRNA	5728	3	1.16407	0.0319769	1.1678	1.13039	1.19402
PTPN6	diced siRNA	5777	3	1.02491	0.0454009				0.993195	1.07692	1.00462
PTPN7	diced siRNA	5778	3	0.970814	0.0309259				0.986859	0.935164	0.990421
PTPRC	Dharmacon smartpool	5788	2	1.03027	0.0398136							1.05843	1.00212
PTPRC	diced siRNA	5788	3	1.07074	0.042484				1.03261	1.11654	1.06307
PXN	diced siRNA	5829	3	1.05291	0.0323	1.04002	1.08967	1.02905
RAC1	diced siRNA	5879	3	1.04904	0.0255662	1.02758	1.07733	1.04222
RAC2	Dharmacon smartpool	5880	2	0.980523	0.0531443							0.942944	1.0181
RAC2	diced siRNA	5880	3	0.946145	0.0607725	0.881127	0.955787	1.00152
RAF1	Dharmacon smartpool	5894	2	0.576491	0.0254473							0.558497	0.594484
RAF1	diced siRNA	5894	3	0.875418	0.0583144	0.933641	0.875601	0.817013
RALB	diced siRNA	5899	3	0.979236	0.0177256				0.986138	0.959097	0.992472
RAP1A	Dharmacon smartpool	5906	2	1.1065	0.054979							1.14538	1.06763
RAP1A	diced siRNA	5906	3	1.0091	0.00217663	1.00725	1.00855	1.0115
RAP1A-RAP1B double	double siRNA (Dharmacon)	5906	2	1.19219	0.0130732							1.20143	1.18294
RAP1A-RAP1B double	double siRNA (diced)	5906	3	0.949411	0.0353511	0.956253	0.980841	0.911139
RAP1B	Dharmacon smartpool	5908	2	1.12279	0.0233271							1.13928	1.10629
RAP1B	diced siRNA	5908	3	1.00368	0.0236628	1.03052	0.994668	0.985844
RAP1GAP	diced siRNA	5909	3	0.992484	0.0397809				0.946557	1.01618	1.01472
RAP1GAP2	diced siRNA	23108	3	0.988578	0.0987876				1.0364	1.05435	0.87498
RAPGEF2	diced siRNA	9693	3	1.02407	0.0399629				1.04308	0.978152	1.05098
RAPGEF6	Dharmacon smartpool	51735	2	0.842577	0.0476321							0.808896	0.876258
RAPGEF6	diced siRNA	51735	3	0.989043	0.016929				0.969835	1.00179	0.995505
RASGRF1	diced siRNA	5923	3	1.02548	0.0275077	1.00167	1.05559	1.01919
RASGRF2	diced siRNA	5924	3	1.03488	0.0433287	1.04407	1.07288	0.987695
RASGRP1	diced siRNA	10125	3	1.06373	0.136068	1.21489	0.951045	1.02525
RASGRP2	diced siRNA	10235	3	1.0097	0.0788231	1.04918	1.06098	0.918938
RASSF2	diced siRNA	9770	3	1.04616	0.0657134	1.12027	1.02324	0.994981
RGL2	diced siRNA	5863	3	0.99183	0.0602113				0.9436	1.05931	0.972576
RGS12	diced siRNA	6002	3	0.964104	0.0474684	0.978983	0.910979	1.00235
RGS14	diced siRNA	10636	3	1.00653	0.056741	1.06742	0.997059	0.955127
RGS19	diced siRNA	10287	3	0.97696	0.0232725	0.998784	0.952469	0.979627
RGS2	diced siRNA	5997	3	1.02874	0.0281777	0.996205	1.04531	1.04471
RHOA	diced siRNA	387	3	0.910208	0.0185222	0.928206	0.891203	0.911216
RHOG	Dharmacon smartpool	391	2	0.934283	0.0278049							0.914622	0.953945
RHOG	diced siRNA	391	3	1.01528	0.0406341	0.969273	1.04626	1.03031
RHOQ	diced siRNA	23433	3	1.00949	0.0240386				0.990171	1.0019	1.03641
RIC8A	Dharmacon smartpool	60626	2	0.840472	0.0175608							0.852889	0.828055
RICTOR	Dharmacon smartpool	253260	2	0.987489	0.0203785							0.973079	1.0019
RICTOR	diced siRNA	253260	3	0.911548	0.0187165	0.927068	0.916814	0.890763
RIT1	diced siRNA	6016	3	0.973001	0.0381121				1.01677	0.955072	0.947159
ROCK1	Dharmacon smartpool	6093	2	0.999519	0.167053							1.11764	0.881394
ROCK1	diced siRNA	6093	3	0.937816	0.0345757	0.956657	0.958879	0.897912
RPS6KA1	Dharmacon smartpool	6195	2	0.809451	0.021974							0.824989	0.793913
RPS6KA1	diced siRNA	6195	3	0.89509	0.0404735				0.935897	0.854958	0.894416
RhoA	Dharmacon smartpool	387	2	0.70191	0.0396779							0.729966	0.673853
SGK1	Dharmacon smartpool	6446	2	0.957472	0.0566407							0.917421	0.997523
SGK1	diced siRNA	6446	3	0.982892	0.0222249				0.998851	0.957508	0.992318
SH2B2	diced siRNA	10603	3	1.00321	0.0593414				0.973427	1.07155	0.964665
SH2D3C	diced siRNA	10044	3	1.05185	0.0185163				1.07259	1.03697	1.04598
SH3BP1	diced siRNA	23616	3	0.992351	0.0314143	1.00569	0.956469	1.0149
SH3BP2	diced siRNA	6452	2	1.01124	0.0077581				1.00575	1.01672
SH3PXD2A	diced siRNA	9644	3	1.01518	0.0655373	1.09021	0.969141	0.986178
SHC1	diced siRNA	6464	3	1.04537	0.0646099				1.11517	0.987664	1.03327
SIPA1	diced siRNA	6494	3	1.10317	0.0336589				1.08346	1.14203	1.08401
SLC9A3R1	diced siRNA	9368	3	0.972157	0.0251321				0.944663	0.993946	0.977863
SOS1	diced siRNA	6654	3	1.0214	0.0213202				1.03585	0.996909	1.03143
SPTAN1	diced siRNA	6709	3	0.965992	0.0559264				0.973973	0.906505	1.0175
SRGAP2	diced siRNA	23380	3	0.975169	0.0246833	0.963438	1.00353	0.95854
SRGAP3	diced siRNA	9901	3	1.00377	0.0413689	1.0417	0.959656	1.00996
SSH1	Dharmacon smartpool	54434	2	0.991374	0.00513197							0.987745	0.995003
SSH1	diced siRNA	54434	3	0.998298	0.0581896	1.04872	0.934627	1.01154
SSH1-SSH2 double	double siRNA (Dharmacon)	54434	2	1.11928	0.000882442							1.11866	1.1199
SSH2	Dharmacon smartpool	85464	2	0.957633	0.0144101							0.947443	0.967822
SSH2	diced siRNA	85464	3	0.962928	0.0351329	0.928985	0.960658	0.999141
STIM1	diced siRNA	6786	3	1.00614	0.0575122	0.975192	0.970725	1.0725
SYK	diced siRNA	6850	3	1.04542	0.0959207	0.978867	1.15537	1.00202
TLN1	Dharmacon smartpool	7094	2	1.10905	0.0426838							1.07887	1.13923
TLN1	diced siRNA	7094	3	0.997242	0.0305194				1.0228	1.00547	0.963452
TRIOBP	diced siRNA	11078	3	1.02798	0.0204389				1.03402	1.0052	1.04472
TXNIP	diced siRNA	10628	3	1.01446	0.0210434				1.03705	1.01093	0.995407
VASP	diced siRNA	7408	3	0.947691	0.0180476				0.959057	0.957135	0.926881
VAV1	diced siRNA	7409	3	1.04829	0.0358537				1.06502	1.00713	1.07272
VCL	Dharmacon smartpool	7414	2	0.940469	0.0281336							0.920576	0.960363
VCL	diced siRNA	7414	3	0.99043	0.00875938	0.980588	0.99737	0.993332
WAS	Dharmacon smartpool	7454	2	1.09251	0.0414663							1.06319	1.12183
WAS	diced siRNA	7454	3	1.02046	0.0235708	1.01259	1.04695	1.00182
WASF2	Dharmacon smartpool	10163	2	0.92047	0.0554258							0.881278	0.959662
WASF2	diced siRNA	10163	3	0.969357	0.0245989	0.997565	0.958141	0.952365
ZYX	diced siRNA	7791	3	1.02279	0.0658384	1.09863	0.989418	0.980312
