# Supplementary material for: Using light to shape chemical gradients for parallel and automated analysis of chemotaxis
Source: Mol Syst Biol. 2015 Apr 23;11(4):804. doi: 10.15252/msb.20156027 (PMC4422560; doi:10.15252/msb.20156027)
Supplement: Supplementary file 14 [file msb0011-0804-sd14.zip]

Archive with 53 entries (44 files):
- HT_Chemotaxis_Toolbox-master/
- HT_Chemotaxis_Toolbox-master/.gitattributes
- HT_Chemotaxis_Toolbox-master/.gitignore
- HT_Chemotaxis_Toolbox-master/accessory functions/
- HT_Chemotaxis_Toolbox-master/accessory functions/boolRegExp.m
- HT_Chemotaxis_Toolbox-master/accessory functions/div.m
- HT_Chemotaxis_Toolbox-master/accessory functions/endsWith.m
- HT_Chemotaxis_Toolbox-master/accessory functions/getFilenames.m
- HT_Chemotaxis_Toolbox-master/accessory functions/getNextChunkOfLines.m
- HT_Chemotaxis_Toolbox-master/accessory functions/getSubdirectories.m
- HT_Chemotaxis_Toolbox-master/accessory functions/getTokens.m
- HT_Chemotaxis_Toolbox-master/accessory functions/myNanCorrcoef.m
- HT_Chemotaxis_Toolbox-master/accessory functions/myNanCosine.m
- HT_Chemotaxis_Toolbox-master/accessory functions/myNanSpearman.m
- HT_Chemotaxis_Toolbox-master/accessory functions/readAllLines.m
- HT_Chemotaxis_Toolbox-master/accessory functions/split.m
- HT_Chemotaxis_Toolbox-master/accessory functions/vect.m
- HT_Chemotaxis_Toolbox-master/ann_source/
- HT_Chemotaxis_Toolbox-master/ann_source/ann_1.1.2.tar.gz
- HT_Chemotaxis_Toolbox-master/ann_source/ann_1.1.2.zip
- HT_Chemotaxis_Toolbox-master/ann_source/ANNmanual_1.1.pdf
- HT_Chemotaxis_Toolbox-master/ann_source/ReadMe_1.1.2.txt
- HT_Chemotaxis_Toolbox-master/ann_source/url.txt
- HT_Chemotaxis_Toolbox-master/chemotaxis_load_new_data_script.m
- HT_Chemotaxis_Toolbox-master/class/
- HT_Chemotaxis_Toolbox-master/class/HTChemotaxisExperiment.m
- HT_Chemotaxis_Toolbox-master/default_parameters/
- HT_Chemotaxis_Toolbox-master/default_parameters/defaultParametersForComputingStatistics.m
- HT_Chemotaxis_Toolbox-master/default_parameters/defaultParametersForTracking.m
- HT_Chemotaxis_Toolbox-master/plot/
- HT_Chemotaxis_Toolbox-master/plot/plotCDFs.m
- HT_Chemotaxis_Toolbox-master/plot/plotFrequencyDistributions.m
- HT_Chemotaxis_Toolbox-master/plot/scatterWithNames.m
- HT_Chemotaxis_Toolbox-master/process/
- HT_Chemotaxis_Toolbox-master/process/annsearch.m
- HT_Chemotaxis_Toolbox-master/process/annsearch_wrapper.cpp
- HT_Chemotaxis_Toolbox-master/process/annsearch_wrapper.mexw64
- HT_Chemotaxis_Toolbox-master/process/computeChemotaxisStats.m
- HT_Chemotaxis_Toolbox-master/process/imageSubtractBackground.m
- HT_Chemotaxis_Toolbox-master/process/mergeNormalizedChemotaxisData.m
- HT_Chemotaxis_Toolbox-master/process/normalizeTwoColorChemotaxisData.m
- HT_Chemotaxis_Toolbox-master/process/rearrangeAndNormalizeTwoColorChemotaxisData.m
- HT_Chemotaxis_Toolbox-master/process/slparseprops.m
- HT_Chemotaxis_Toolbox-master/read/
- HT_Chemotaxis_Toolbox-master/read/htChemotaxisGetImageChannels.m
- HT_Chemotaxis_Toolbox-master/read/htChemotaxisGetSortedImageFilenames.m
- HT_Chemotaxis_Toolbox-master/read/htChemotaxisReadImage.m
- HT_Chemotaxis_Toolbox-master/read/readChemotaxisCoordMap.m
- HT_Chemotaxis_Toolbox-master/README.txt
- HT_Chemotaxis_Toolbox-master/view/
- HT_Chemotaxis_Toolbox-master/view/chemotaxisPrintDataLines.m
- HT_Chemotaxis_Toolbox-master/view/scatterChemotaxisData.m
- HT_Chemotaxis_Toolbox-master/view/viewChemotaxisDataInPlateFormat.m
