# Supplementary material for: Using light to shape chemical gradients for parallel and automated analysis of chemotaxis
Source: Mol Syst Biol. 2015 Apr 23;11(4):804. doi: 10.15252/msb.20156027 (PMC4422560; doi:10.15252/msb.20156027)
Supplement: Supplementary file 14 [file msb0011-0804-sd14.zip › HT_Chemotaxis_Toolbox-master/accessory functions/boolRegExp.m]

function bool=boolRegExp(cell_arr,pattern)
%Returns a boolean vector or matrix indicating whether or not the elements
%of cell_arr contain pattern

if ischar(cell_arr)
    bool=length(regexp(cell_arr,pattern))>0;
else  % a cell array was given
    bool=cellfun(@(x) length(x),regexp(cell_arr,pattern))>0;
end
