# Supplementary material for: Using light to shape chemical gradients for parallel and automated analysis of chemotaxis
Source: Mol Syst Biol. 2015 Apr 23;11(4):804. doi: 10.15252/msb.20156027 (PMC4422560; doi:10.15252/msb.20156027)
Supplement: Supplementary file 14 [file msb0011-0804-sd14.zip › HT_Chemotaxis_Toolbox-master/accessory functions/div.m]

function int = div(dividend, divisor)
%DIV computes dividend div divisor (returns an integer)
%
%written by Sean Collins (2006) as part of the EMAP toolbox

int = floor(dividend / divisor);
