# Supplementary material for: Using light to shape chemical gradients for parallel and automated analysis of chemotaxis
Source: Mol Syst Biol. 2015 Apr 23;11(4):804. doi: 10.15252/msb.20156027 (PMC4422560; doi:10.15252/msb.20156027)
Supplement: Supplementary file 14 [file msb0011-0804-sd14.zip › HT_Chemotaxis_Toolbox-master/accessory functions/getFilenames.m]

function filenames=getFilenames(path,regExp)
% returns a list of the filenames in a specified directory
% the second parameter can be used to specify a regular expression required
% in the filenames

d0=dir(path);
filenames={d0([d0.isdir]==0).name};
filenames=filenames(:);
filenames=setdiff(filenames,{'Thumbs.db','thumbs.db'});

if nargin>1
    filenames=filenames(boolRegExp(filenames,regExp));
end
