# Supplementary material for: Using light to shape chemical gradients for parallel and automated analysis of chemotaxis
Source: Mol Syst Biol. 2015 Apr 23;11(4):804. doi: 10.15252/msb.20156027 (PMC4422560; doi:10.15252/msb.20156027)
Supplement: Supplementary file 14 [file msb0011-0804-sd14.zip › HT_Chemotaxis_Toolbox-master/accessory functions/getNextChunkOfLines.m]

function lines=getNextChunkOfLines(fid,num)
%Read in a chunk of lines from a file. If possible, it will read in num
%lines. If there aren't that many in the file, it will return as many as it
%can.

if nargin<2
    num=10000;
end

lines=cell(num,1);
i=0;
while i<num && feof(fid)==0
    i=i+1;
    lines{i}=fgetl(fid);
end

lines=lines(1:i);
