# Supplementary material for: Using light to shape chemical gradients for parallel and automated analysis of chemotaxis
Source: Mol Syst Biol. 2015 Apr 23;11(4):804. doi: 10.15252/msb.20156027 (PMC4422560; doi:10.15252/msb.20156027)
Supplement: Supplementary file 14 [file msb0011-0804-sd14.zip › HT_Chemotaxis_Toolbox-master/accessory functions/getSubdirectories.m]

function subdir=getSubdirectories(folder,regExp)
%Returns the names of the subfolders in folder

d0=dir(folder);
subdir={d0([d0.isdir]>0).name};
subdir=setdiff(subdir,{'.','..'});

if nargin>1
    subdir=subdir(boolRegExp(subdir,regExp));
end
