# Supplementary material for: Using light to shape chemical gradients for parallel and automated analysis of chemotaxis
Source: Mol Syst Biol. 2015 Apr 23;11(4):804. doi: 10.15252/msb.20156027 (PMC4422560; doi:10.15252/msb.20156027)
Supplement: Supplementary file 14 [file msb0011-0804-sd14.zip › HT_Chemotaxis_Toolbox-master/accessory functions/myNanCosine.m]

function r = myNanCosine(x,y)
%computes the cosine correlation of x to y.

x=x(:); y=y(:);
ind = (~isnan(x))&(~isnan(y));
x=x(ind);
x=x(:);
y=y(ind);
y=y(:);
if (length(x)>1)% & (max(x)~=min(x)) & (max(y)~=min(y))  
    r=(x'*y)/norm(x)/norm(y);
else
    r=NaN;
end
