# Supplementary material for: Using light to shape chemical gradients for parallel and automated analysis of chemotaxis
Source: Mol Syst Biol. 2015 Apr 23;11(4):804. doi: 10.15252/msb.20156027 (PMC4422560; doi:10.15252/msb.20156027)
Supplement: Supplementary file 14 [file msb0011-0804-sd14.zip › HT_Chemotaxis_Toolbox-master/accessory functions/myNanSpearman.m]

function [r,p]=myNanSpearman(x,y)
%computes the Spearman rank correlation ignoring NaN values

x=x(:); y=y(:);
ind=~isnan(x+y);
x=x(ind);
y=y(ind);

if length(x)>1
    [r,p]=corr(x,y,'type','Spearman');
else
    r=NaN;
    p=NaN;
end
