# Supplementary material for: Using light to shape chemical gradients for parallel and automated analysis of chemotaxis
Source: Mol Syst Biol. 2015 Apr 23;11(4):804. doi: 10.15252/msb.20156027 (PMC4422560; doi:10.15252/msb.20156027)
Supplement: Supplementary file 14 [file msb0011-0804-sd14.zip › HT_Chemotaxis_Toolbox-master/accessory functions/readAllLines.m]

function lines=readAllLines(fid)

lines={};
while feof(fid)==0
    lines=[lines; getNextChunkOfLines(fid)];
end
