# Supplementary material for: Using light to shape chemical gradients for parallel and automated analysis of chemotaxis
Source: Mol Syst Biol. 2015 Apr 23;11(4):804. doi: 10.15252/msb.20156027 (PMC4422560; doi:10.15252/msb.20156027)
Supplement: Supplementary file 14 [file msb0011-0804-sd14.zip › HT_Chemotaxis_Toolbox-master/plot/plotCDFs.m]

function plotCDFs(data)
%overlays cumulative distribution plots for the provided data

figure; hold on;
if iscell(data)
    data=data(:);
    for i=1:length(data)
        d=data{i}; d=d(:);
        cdfplot(d);
        f=(i-1)/(length(data)-1);
        set(findobj('Type','line','Color',[0 0 1]),'Color',[min(1.5*f,1) max(0,f-0.33) 0]);
    end
end
if isnumeric(data)
    [r c]=size(data);
    if r==1
        data=data';
        [r c]=size(data);
    end
    for i=1:c
        d=data(:,i);
        cdfplot(d);
        f=(i-1)/(c-1);
        set(findobj('Type','line','Color',[0 0 1]),'Color',[min(1.5*f,1) max(0,f-0.33) 0]);
    end
end
hold off;
