# Supplementary material for: Using light to shape chemical gradients for parallel and automated analysis of chemotaxis
Source: Mol Syst Biol. 2015 Apr 23;11(4):804. doi: 10.15252/msb.20156027 (PMC4422560; doi:10.15252/msb.20156027)
Supplement: Supplementary file 14 [file msb0011-0804-sd14.zip › HT_Chemotaxis_Toolbox-master/process/imageSubtractBackground.m]

function im1=imageSubtractBackground(im,p_tile,blocksize)
%creates a new image background subtracted image. It uses the prctile
%percentile pixel intensity in a blocksize x blocksize neighborhood as the background
%intensity. prctile should be specified as an integer (e.g. 10 = 10th
%percentile).

if nargin<2
    p_tile=20;    %default - use the 10th percentile
end
if nargin<3
    blocksize=32;
end

if ndims(im)==3
    [r c s]=size(im);
else
    [r c]=size(im);
end
if ndims(im)==2 || s==1     %single image
    im1=processSingleImage(im,p_tile,blocksize);
end
if ndims(im)==3 && s>1      %image stack
    im1=im*0;
    for j=1:s
        im1(:,:,j)=processSingleImage(im(:,:,j),p_tile,blocksize);
    end    
end
end

%------------------------------------------------------------------------

function im1=processSingleImage(im,p_tile,blocksize)
%this subfunction does the work (one for one image)

im=squeeze(im); %remove the singleton dimension if one exists

% Remove any horizontal stripes of background -- This was an artifact I needed to handle with an older camera. It can be uncommented if needed.
% im=im-uint16(repmat(prctile(double(im),15,2),[1 size(im,2)]));

temp=blkproc(im,[blocksize blocksize],@(x) prctile(x(:),p_tile));
bg=imresize(temp,size(im),'bilinear');
im1=im-bg;

end
