# Supplementary material for: Using light to shape chemical gradients for parallel and automated analysis of chemotaxis
Source: Mol Syst Biol. 2015 Apr 23;11(4):804. doi: 10.15252/msb.20156027 (PMC4422560; doi:10.15252/msb.20156027)
Supplement: Supplementary file 14 [file msb0011-0804-sd14.zip › HT_Chemotaxis_Toolbox-master/README.txt]

HT_Chemotaxis_Toolbox

The latest version of the toolbox is available at:
  https://github.com/srcollins/HT_Chemotaxis_Toolbox

Description and Dependencies:
This repository contains a set of MATLAB functions that can be used for analysis of high-throughput live-cell chemotaxis experiments.
It relies on the Matlab's Image Processing Toolbox and Parallel Computing Toolbox.
It also makes use of approximate nearest neighbor finding functions created by Sunil Arya, Dahua Lin, and David Mount (these functions have been included, see also their copyright and license in the ann_1.1.2 zip file inside the ann_source folder).
    -- a compiled mex file is included for 64-bit Windows systems. If you are working on another system, you will need to follow instructions in the ann package (included in the ann_source folder) to install ann on your system.

Usage:
The chemotaxis_load_new_data_script provides a template script for loading and processing data.
This script will create HTChemotaxisExperiment objects which will contain processed data, and has associated functions for processing and viewing data.
The script also contains comments to provide guidance on how to load and process data.

Setting processing parameters:
Default parameters for analyzing images and cell movement data are contained in the .m files in the default_parameters folder.
These parameters should be checked and adjusted as needed for a given microscope system.

Data organization - folder structure, filenames, etc.
The repository is designed with a particular folder structure for image data in mind, as well as naming conventions for image files, and image file formats.
It expects .tif files for individual images.
It expects the name of the imaging channel (e.g. RFP) to be present in the filenames.
It expects images to be organized with a subfolder for each well inside a master folder for each 96-well plate experiment.
The functions can be adjusted for other image formats and file conventions.
In particular, the functions in the "read" folder are the ones that would need to be adjusted.
