# Supplementary material for: Using light to shape chemical gradients for parallel and automated analysis of chemotaxis
Source: Mol Syst Biol. 2015 Apr 23;11(4):804. doi: 10.15252/msb.20156027 (PMC4422560; doi:10.15252/msb.20156027)
Supplement: Supplementary file 16 [file msb0011-0804-sd16.xls]

## Sheet: Sheet1
Source data for Figure 1C
Fluorescein intensity cross-section values from background subtracted images
Distance from gradient center (microns)	Intensity (time = -521 sec)	Intensity (time = -490 sec)	Intensity (time = -460 sec)	Intensity (time = -430 sec)	Intensity (time = -400 sec)	Intensity (time = -370 sec)	Intensity (time = -340 sec)	Intensity (time = -310 sec)	Intensity (time = -280 sec)	Intensity (time = -250 sec)	Intensity (time = -220 sec)	Intensity (time = -191 sec)	Intensity (time = -160 sec)	Intensity (time = -130 sec)	Intensity (time = -100 sec)	Intensity (time = -71 sec)	Intensity (time = -40 sec)	Intensity (time = 40 sec)	Intensity (time = 72 sec)	Intensity (time = 105 sec)	Intensity (time = 149 sec)	Intensity (time = 181 sec)	Intensity (time = 213 sec)	Intensity (time = 258 sec)	Intensity (time = 290 sec)	Intensity (time = 322 sec)	Intensity (time = 367 sec)	Intensity (time = 400 sec)	Intensity (time = 432 sec)	Intensity (time = 476 sec)	Intensity (time = 509 sec)	Intensity (time = 541 sec)	Intensity (time = 585 sec)	Intensity (time = 618 sec)	Intensity (time = 650 sec)	Intensity (time = 695 sec)	Intensity (time = 727 sec)	Intensity (time = 760 sec)	Intensity (time = 804 sec)	Intensity (time = 837 sec)	Intensity (time = 869 sec)	Intensity (time = 914 sec)	Intensity (time = 947 sec)	Intensity (time = 979 sec)	Intensity (time = 1024 sec)	Intensity (time = 1056 sec)	Intensity (time = 1088 sec)	Intensity (time = 1133 sec)	Intensity (time = 1167 sec)
-1500	15.52	3.92	16.16	33.44	29.2	21.28	56.48	97.56	39.2	-24.12	-10.48	55.08	-3.28	-52.24	3.92	3.92	1.8	1238.08	1366.16	1479.56	1675.12	1711.2	1854.68	1986.6	2091.96	2164.76	2356.56	2332.84	2415.96	2489.28	2618.36	2632.76	2801.48	2795.72	2872	2987.76	2974.64	3061.76	3217.52	3229.16	3259.48	3380	3444.72	3469.12	3612.68	3719.96	3679.08	3800.08	3893.16
-1497.5	1.04	14	-11.92	3.2	52.88	34.16	52.16	59.36	38.48	-4	25.52	14.72	-2.56	-32.8	-1.84	-4	-2.56	1212.68	1345.2	1454.12	1699.88	1757.52	1840.52	2012.12	2073.92	2168.48	2299.04	2352.92	2424.52	2461.24	2597.32	2644.32	2799.96	2766.16	2893.64	2980.16	2957.92	3084.56	3249.12	3240.44	3248.28	3353.88	3440.96	3495.76	3613.12	3714.04	3677.28	3855.28	3851.76
-1495	-0.4	33.44	-9.76	-22	19.76	-11.2	48.56	65.84	14	-6.16	47.12	42.8	-27.76	-14.8	68	7.52	28.4	1225.92	1351.32	1439.12	1673.92	1764.8	1854.92	2033.44	2107.68	2189.8	2332.4	2372.16	2403.04	2555.04	2649.6	2733.28	2785.68	2862.76	2913.2	3025.64	3016.28	3166.92	3197.88	3264.96	3290.88	3401.16	3475.56	3525.84	3681.44	3685.88	3695.8	3806.64	3876.68
-1492.5	-13.36	18.32	-9.04	2.48	12.56	2.48	22.64	40.64	-8.32	26.96	14	24.8	4.64	-0.4	47.84	3.92	6.08	1229.36	1382.04	1461.24	1711.12	1773.76	1859.52	2046.8	2114.52	2167.68	2362.16	2362.84	2398.2	2592.56	2666.12	2663.28	2789.28	2831.72	2863.96	3044.88	3016.08	3071.6	3240.88	3208.32	3301.32	3389.92	3479.16	3558.48	3668.72	3703.24	3678.68	3806.28	3903.48
-1490	-19.12	44.96	-20.56	-8.32	60.8	57.92	50	69.44	2.48	30.56	-30.64	3.2	24.8	-34.24	45.68	23.36	22.64	1202	1358.96	1523.12	1729.68	1782.92	1853.52	2016.92	2137.88	2217	2369.72	2400.64	2437.36	2644.6	2675.68	2647.6	2834.72	2837.64	2900.32	3049.36	3096.12	3108.32	3253	3236.48	3322.08	3474.76	3521.52	3532.36	3683.52	3740.36	3692.84	3826.68	3936.88
-1487.5	-7.6	26.96	-46.48	34.16	57.92	53.6	24.8	61.52	-17.68	25.52	-5.44	-31.36	36.32	-33.52	25.52	-2.56	31.28	1167.36	1384.76	1473.96	1708.68	1766.88	1882.12	2056.96	2113.04	2176.28	2362.04	2421.76	2425.36	2609.52	2653.44	2683.76	2850.64	2864.28	2905.32	3054.88	3077.04	3119.84	3239.04	3231.2	3293.72	3454.88	3525.44	3546.44	3724.08	3745.56	3659.32	3873.72	3939.92
-1485	37.04	13.28	-6.16	39.92	42.08	46.4	37.76	73.04	-11.2	36.32	-1.12	-5.44	22.64	-25.6	19.04	1.76	32	1270.76	1421.04	1497.36	1747.68	1847.72	1910.96	2085.76	2196.44	2222.28	2382.8	2450.4	2433.84	2615	2677.52	2705.76	2848	2904	2965.36	3114.32	3058.88	3146.52	3321.32	3302.56	3328.44	3501.8	3544.28	3562.88	3735.44	3721.08	3816.08	3920.28	3958.52
-1482.5	37	44.96	-37.12	55.04	24.08	17.6	13.28	32.72	-12.64	60.04	4.64	-16.24	2.48	-81.04	51.44	20.48	22.6	1198.28	1387.28	1502.16	1742.24	1831.56	1874.68	2061	2173.72	2201.08	2405.8	2418.12	2461.4	2619.4	2705.04	2645.28	2820.6	2891.08	2967.44	3066.56	3083.76	3092.68	3295.32	3287.28	3322	3500.2	3514.68	3522.52	3682.04	3677.84	3746.68	3918.04	3948.08
-1480	-2	2.44	1.72	47.12	39.88	44.84	-13.4	34.16	39.08	20.44	-2.64	27.64	-10.56	-53.04	32	0.32	13.92	1205.24	1415.68	1506.04	1727.48	1853.28	1895.72	2096.84	2148.44	2243.48	2410.08	2409.24	2519.6	2641.52	2684.08	2685.36	2847.24	2819.24	2936.92	3062.04	3111.56	3159.16	3279.84	3341.72	3307.04	3506.12	3507.84	3521.32	3667.84	3764.2	3756.36	3892.84	3967.56
-1477.5	0.04	-2.12	18.04	38.76	50.28	45.24	3.72	41.12	-18.76	-3.56	28.88	-22.92	0.72	-38.76	54.08	62.48	60.24	1233.12	1437.2	1507.72	1748.24	1834.32	1879.6	2065.76	2185.56	2166.2	2406.36	2421.12	2502.52	2695.12	2660.84	2697.2	2838.76	2854.48	2979.16	3078.04	3085.2	3172.84	3318.92	3355.16	3346.04	3491.12	3507.6	3562.08	3687.92	3762.4	3753.72	3927.68	3945.92
-1475	23.64	-2.2	0.12	0.96	43.64	25.92	2.8	45.08	22.96	1.36	-13.56	-41	-15.72	5.72	23.56	19.4	43.76	1184.36	1420.32	1504.44	1730.68	1843.56	1865.6	2098.28	2165.76	2188.24	2417.88	2407.32	2471.56	2647	2645.56	2690.64	2855.6	2864.88	2984.2	3089.28	3091.24	3169	3259.96	3361.16	3369.84	3494.6	3515	3520.2	3720.96	3736.68	3738.76	3925.76	3906.12
-1472.5	38.4	-8.28	20.48	-27.68	8.2	55.84	19.84	58.52	1.2	8	-17.48	7	36.4	26.68	79.72	-10.48	32.44	1169.08	1411.68	1502.92	1776.76	1789.2	1910.28	2124.44	2198.08	2185.44	2401.88	2449.16	2449.44	2673	2659.64	2686	2879.08	2894.28	2924.88	3065.52	3057.88	3121.68	3286.08	3358.44	3377.32	3505.6	3547.04	3510.96	3710.96	3745.36	3706.64	3912.12	3985.72
-1470	4.08	2.44	9.12	-8.12	43.84	36.36	23.44	76.52	14.08	-18.04	-48.44	17	26.96	-27.68	31.24	25.32	22.56	1210.88	1412.36	1531.44	1812.8	1782.36	1891.08	2109.12	2198.12	2210.88	2415.32	2453.76	2439.64	2623.88	2660.72	2693.6	2858.72	2918.16	2963.32	3071	3109.12	3127.08	3291.64	3353.24	3400.32	3546.72	3516.12	3577	3693.24	3750.4	3742.6	3878.28	4020.2
-1467.5	22.2	-5	10.52	27.72	32.6	36.4	70.92	67.44	19.76	28.6	-23.44	-11.04	-8.68	-52.28	4.56	47.72	21.84	1195.6	1435	1518.12	1789.28	1823.76	1864.8	2147.16	2215.28	2211	2391.64	2439.08	2435.4	2643.56	2677.08	2726.72	2904.56	2910.32	2993.6	3117.88	3123.72	3124.24	3315.72	3284.84	3399.56	3578.76	3532.96	3595.44	3715.6	3735	3758	3902.88	4019.88
-1465	-10.12	14.16	4.92	-17.28	54.36	15.72	44.24	76.4	11.96	9.16	47.96	20.04	31.44	-44.88	-1.64	47.88	13.32	1222.76	1418.4	1522.32	1786.96	1821.08	1897.84	2115.96	2201.4	2231.36	2391.96	2438.68	2455.56	2669.52	2672.92	2753.84	2885.24	2882.6	2976.88	3116.52	3085.12	3187.64	3294.88	3318.48	3363.72	3495.08	3547.44	3568.72	3788.28	3787.2	3786.08	3881.92	3999.56
-1462.5	50.92	17.24	-5.04	17.2	-15.16	12.92	6.92	60.96	23.48	-30.64	15.64	-1.04	50.16	-25.04	-1.52	87.28	0.76	1225.24	1414.8	1543.44	1824.52	1820.28	1948.32	2096.8	2212.12	2204.32	2389.12	2434.52	2491.6	2672.04	2655.48	2710	2846.12	2905.64	2988.12	3108.24	3104.28	3208.52	3327.64	3332.48	3357	3491.56	3562.44	3562.6	3785.08	3791.88	3769.04	3908	4004.08
-1460	23.48	-28.08	23.4	8.24	7.72	47.92	70.24	93.24	14.96	2.92	-15.48	-2.2	11.4	-66.64	33.96	41.56	22.4	1263.8	1424.92	1602.8	1832.68	1859.76	1930.52	2102.6	2235.6	2259.52	2441.28	2442.76	2529.24	2640.48	2725.24	2753.56	2936.84	3001.72	2973.32	3119.2	3160.92	3247.68	3344.8	3372.28	3434.48	3540.72	3563.44	3608.44	3743.36	3824.56	3822.76	3965.56	4034.2
-1457.5	2.64	9.16	-4.4	-24	51.28	56.2	37	34.36	-2.72	19.76	9.64	-32.52	50.92	-60.36	17.32	-6	16.96	1237.12	1408.96	1577.88	1805.36	1837.68	1920	2167.68	2265.24	2280.84	2468.96	2414.12	2514.44	2660.68	2754.2	2737.16	2949.04	2925.36	2933.16	3113.48	3159.48	3203	3329.44	3390.16	3399.84	3570.68	3531.72	3609.96	3735.4	3822.96	3832.44	3946.92	4026.44
-1455	8.84	24.44	-22.72	40.12	44.68	63.28	35.64	33.68	-13.92	-14.08	-21.84	-31.16	38.32	-32.8	-4.92	29.52	18.16	1268.4	1451.32	1589.72	1815.32	1884.76	2019.48	2180.84	2250.8	2323.12	2492.52	2505.04	2555.08	2672.32	2784.88	2768.64	2933.84	2915.72	2941.6	3174.12	3174.12	3201.8	3353.72	3407.2	3423.6	3585.56	3590.36	3622.36	3773.76	3808.44	3848.04	3936.88	4028.44
-1452.5	29.8	-12.8	6.4	42.96	34.2	54.28	13.44	35.92	-11	5.52	-4.96	-10.76	0.64	-24.4	9.16	33.88	30.84	1230.36	1441.4	1602.44	1826.92	1884.64	1989.72	2160.04	2253.24	2303.2	2477.2	2509.76	2566.24	2678.48	2762.96	2774.04	2922.72	2959.08	2960.04	3140.8	3148	3246.72	3395.36	3414.84	3444.16	3532.64	3609.12	3623.4	3789.16	3778.76	3819.2	3972.36	4064.84
-1450	24.52	-19.64	-5	-0.68	34.68	54.32	-3.6	20.44	4.76	-18	-7.32	30.68	22.96	-12.04	-0.56	23.64	72.32	1353.24	1482.76	1638.4	1856.72	1950.8	1963.16	2141.32	2283.48	2303.56	2489.36	2528	2589.64	2710.28	2733.36	2814	2961	2929.84	2992.68	3165.08	3146.84	3294.56	3351.44	3405.84	3480.6	3576.32	3625.12	3630.44	3860.08	3792.6	3874.04	3974.56	4078
-1447.5	13.48	25.72	-3.24	25.84	9.08	32.08	13.64	30.88	-2.32	22.28	11.04	-16.48	16.64	3.92	25.32	11.44	50.08	1309.16	1488.72	1628.24	1877.56	1928.08	1975.88	2177.68	2236.68	2308.96	2506.92	2506.2	2577.44	2712.76	2731.24	2816.44	2995.8	2975.24	3049.56	3138.28	3183.28	3212.16	3376.32	3385.36	3463.68	3581.96	3681.36	3599.04	3800.8	3904.32	3888.04	3949.36	4065.8
-1445	8.88	19.76	23.4	48.72	9.72	52.28	16.92	53.52	21.8	11.2	63.44	6.04	19	-29.72	41.32	-29.88	4.76	1330.52	1474.04	1641.84	1892.04	1963.2	1959.04	2182.04	2247.52	2370.92	2545.12	2496.96	2592.24	2758.56	2753.8	2844.8	2949.48	3002.28	3061.4	3151.04	3207.92	3245.16	3390.6	3425.04	3481.92	3612.4	3657.8	3632.12	3799.44	3885.76	3890.08	3955.16	4098.52
-1442.5	26.96	24.88	-28	14.84	29.16	45.72	11.12	55.76	14.92	-18.72	39.08	53.44	15.48	-56.76	68.28	1.48	0.48	1335.64	1477.32	1665.84	1867.24	1931.36	1997.08	2248.32	2266.56	2346.92	2519.04	2475.72	2600.6	2799.6	2758.32	2848.96	2985.16	2979.16	3074.56	3201.12	3183.28	3255.16	3415.4	3385.72	3479.4	3682.2	3665.2	3665.6	3827.32	3873.72	3868.76	4064.04	4073.16
-1440	-1	40.04	-37.12	16.32	11.32	27.08	-5.04	92.52	-2.04	11.36	31.4	94.28	27.08	-37.52	42.72	76.96	33.64	1331.16	1481.72	1670.08	1847	1932.04	1993.64	2243.4	2278.6	2362.12	2574.72	2542.64	2612.48	2790	2800.64	2893.68	3043.68	3014.4	3109.84	3190.56	3174.88	3281.16	3389.72	3465.92	3448.24	3685.2	3634.04	3646.72	3859.4	3896.6	3927.28	4048.52	4113.28
-1437.5	22.48	56.04	-8.76	14.76	13.32	64.6	12.8	80.72	-13.28	-16.04	-36.12	44.72	6.76	-4.64	-22.56	63.92	64.72	1320.88	1474.48	1600.68	1942.8	1931.16	1997.48	2184.64	2309.36	2322.2	2574.72	2511.24	2559.2	2760.76	2798.52	2850.24	3036.96	3043.44	3048.72	3196.68	3196.92	3282.24	3420.52	3473	3444.56	3569.12	3616.56	3685.56	3839.6	3903.12	3926.48	4024.04	4129.64
-1435	60.16	52.36	-3.68	2.2	38.52	16.96	22.84	60.56	-30.04	0.52	-12.76	7.8	-0.12	-48.72	9.04	25.24	37.72	1355.2	1464.2	1619.12	1894.88	1932.04	2058.84	2168.4	2353.76	2352.04	2537.04	2557.04	2569.72	2784.76	2817.12	2894.4	3059.4	3015.28	3051.2	3280.2	3243.16	3305.6	3425.48	3503.36	3467.4	3623.76	3655.12	3727.2	3860.52	3916.88	3951.24	4056.04	4116.72
-1432.5	34.92	43.28	-14.52	20.36	24.72	65.4	-14.36	86	-13.88	18.44	1.4	-8.24	13.96	-17.36	42.32	19.24	18.44	1336.48	1543.12	1599.72	1881.16	1943	2038.76	2266.92	2378.92	2345.2	2569.32	2553.4	2648.24	2787.96	2838.8	2884.08	3067.44	3001.12	3061.04	3205.28	3256.56	3272.28	3446.12	3423.4	3537.28	3646.96	3665.56	3719.4	3861.96	3927.16	3914.88	4121.64	4089.72
-1430	14.08	57.04	24.04	-23.8	33.92	74.52	17.28	65.92	2.88	17.8	0.56	14.96	-14.4	-36.32	32.6	47.48	11.2	1358.84	1501.96	1631.6	1863.24	2000.84	2060.32	2242.96	2399.16	2408.16	2614.04	2523	2673.6	2783.96	2875.12	2851.04	3005	3034.28	3102.8	3224.36	3267.2	3319.92	3433.2	3454.44	3497	3603.08	3613.4	3702.72	3881.32	3891.44	3868.4	4076	4103.2
-1427.5	67.44	13.88	-4.24	11.04	75.36	68.88	36.96	40.76	-16.52	34.6	26.64	29.08	3.24	-39.48	62.4	40.2	32.4	1365.04	1544.64	1677.4	1901	1973.52	2076.24	2252.12	2396.12	2408.08	2542.76	2537.16	2651.16	2794.68	2834.16	2837.96	2991.32	3045.68	3117.56	3274.44	3266.4	3370.4	3495.52	3461.04	3537.16	3636.4	3701.56	3745.72	3899.88	3934.04	3910.08	4124.64	4147.64
-1425	1.36	10.56	-40.64	-32.92	53.48	66.04	6.52	55.56	25.56	1.52	-40.08	17.88	9.84	-38.52	4.12	30.8	15.32	1375.96	1559.32	1663.72	1914.72	1949.96	2035.48	2243.04	2352.48	2361.2	2518.48	2535.64	2632.36	2818.2	2759.16	2852.28	3046.6	3028.84	3056.76	3272.16	3277.16	3338.56	3462.32	3466.68	3560.16	3637.68	3706.76	3745.8	3876.92	3940.12	3920.92	4045.6	4153.72
-1422.5	7.44	31.6	-2.24	-38.84	65.8	40.64	31.08	53.36	22.28	-1.92	5.48	-26.8	-38.2	-28.04	-7.44	44.44	3.28	1336.36	1564.44	1672.64	1911.92	1948.12	2043.8	2244.16	2311.72	2364.64	2510.32	2563.04	2617.32	2785.24	2805.76	2834.76	3050.64	3042.12	3128.56	3309.76	3263.36	3338.88	3477.92	3522.36	3538.88	3675.48	3737.72	3746.08	3895.56	3945.8	3924.36	4091.4	4130.28
-1420	25.16	12.28	-5.88	5.04	36.68	29.76	54.2	91.96	32.32	4.2	23.84	-7.56	3.64	-53.84	20.84	32.44	19.48	1406.24	1620.8	1726.08	1944.56	1997.96	2076.84	2255.52	2360.72	2462.52	2580.2	2606.24	2643.76	2781.4	2893.12	2858.76	3031.52	3111.32	3195.56	3296.64	3348.96	3326.56	3470.12	3570.8	3590.52	3714.36	3765.4	3737.56	3909.88	3972.68	3963.6	4144.64	4195.44
-1417.5	44.72	19.2	33.6	37.2	26.36	77.92	49.76	70.4	24.84	24.76	3.04	4.16	24.2	-32.96	41.8	10.04	-6.44	1390.88	1614.04	1678.2	1952.6	2013.8	2101.16	2322.52	2360.84	2387.8	2584.16	2629.12	2612.2	2776.8	2921	2893.32	3096.72	3111.48	3176.24	3289.68	3362.08	3329.4	3502.68	3523.36	3577.6	3704.6	3757.44	3732.36	3885.4	3997.4	3976.36	4164.04	4207.44
-1415	42.08	30.76	54.28	-10.96	36.76	49.76	44.64	47.96	27.08	31.24	-2.04	38.44	-4.72	-16.76	43.24	5.12	-28.44	1394.12	1594.8	1691.64	1919.6	2021.92	2123.56	2319.4	2343.72	2367.96	2622.48	2620.8	2648.76	2806.72	2909.4	2934.24	3068.04	3099.04	3171.44	3280.48	3312.28	3331.36	3532.84	3519.32	3492.36	3692.36	3747.96	3759.36	3934.08	3962.48	3962.6	4110.64	4247.6
-1412.5	2	-7.6	-1.96	-31.88	30.64	53.32	19.36	36.52	8.04	-3.88	-2.72	2.28	-0.52	-19.6	46.32	21.44	4.28	1394.88	1596.36	1639.52	1924.08	2038.04	2092.6	2295.8	2311.44	2355.28	2528.12	2590.24	2670	2801.96	2849.96	2844.68	3002.96	3060.8	3159.56	3272.56	3271.4	3332.4	3486.6	3501.04	3532.92	3698.24	3719.8	3764.92	3921.32	3996.6	3920.52	4142.2	4234.64
-1410	4.08	21.32	13.36	-35.84	17.8	63.92	37.6	78.28	17.12	-4.12	18.56	-17.64	-12.96	-44.2	64.08	38.96	22.64	1397.6	1605	1693.2	2003.48	2059.32	2104.16	2342.84	2363.56	2418.16	2573.08	2588.24	2724.08	2814.6	2942.28	2928.64	3082.84	3039.4	3181.28	3305.32	3347.56	3408.84	3518.8	3587.76	3619.04	3685.76	3735.4	3837.96	3971.36	4007.52	3963.4	4131.84	4181.4
-1407.5	22.08	60.96	-4.84	4.88	21.36	80.84	-3.36	31.2	14.08	14.4	4.2	4.32	-20.76	-22.72	69.52	32.32	-3.6	1370.32	1569.16	1727.92	1978.76	2010.68	2064.44	2349	2388.56	2415.96	2587.44	2596.76	2689.2	2839.44	2922.68	2927.44	3093.96	3108.4	3154.04	3333.88	3320.12	3437.04	3585	3584.92	3616.76	3745.8	3764	3816.68	4001.84	3980.44	4026.68	4192.6	4204.76
-1405	22.52	-37.16	1.28	-23	15.52	85.28	40.96	53.64	6	-3.88	-21.6	37.08	0.88	-43.84	67.08	20.08	11.56	1392.36	1597.8	1759.6	2000.68	2029	2063.28	2313.64	2438.52	2447.12	2625	2587.4	2656.96	2866	2942.32	2888.32	3086.24	3145.04	3162.28	3342.56	3316.36	3415.6	3505	3540.08	3606.48	3787.4	3756.84	3802.16	3987.6	4025.24	4028	4178	4282.64
-1402.5	56.16	23.08	-35.6	-15.32	44.52	35.52	12.84	70.32	-3.96	60.72	21.36	44.68	6.4	-30.88	75.32	41.36	28.56	1383.44	1649.32	1727.24	2024.88	2049.04	2097.48	2357.84	2465.36	2453.56	2640.12	2613	2679.04	2870.76	2920.16	2902.44	3141.16	3149.16	3175.64	3309.8	3353.76	3397.64	3509.2	3537.44	3600.36	3747.36	3770.84	3818.76	3962.88	4080.68	4010.2	4210.52	4253.04
-1400	27.8	19.56	-10.96	-1.64	23.76	27.24	22.32	89.48	17.48	26.44	-8.52	-11.56	-23.12	-30.72	7.64	24.96	-5.2	1380.8	1644.48	1728.28	1966.52	2037.6	2106.12	2371.08	2389.68	2430.24	2661.32	2620.88	2642.92	2844.08	2915.8	2925.12	3096.84	3159.8	3109.36	3271.88	3367.52	3362	3546.36	3551.2	3594.56	3742.8	3752.08	3806	3975.16	4042.56	4040.32	4162.92	4244.68
-1397.5	21.36	4.52	2.32	14.28	44.12	23.04	29.16	67.04	21.84	3.2	13.8	6.08	8.84	-56.32	71.16	17.2	-25.16	1415.4	1623.2	1713.64	1984.4	2095.64	2157.6	2357.6	2404.12	2430.52	2661.6	2649.52	2659.32	2879.16	2939.16	2966.24	3147.36	3129.36	3160.4	3337.6	3341.76	3394.76	3607.56	3586.08	3623.8	3741.72	3810.44	3794.04	3966.56	4080.12	4084.44	4214.28	4237.24
-1395	-1.8	29.36	21.92	-57.64	47.8	-9.08	18.64	51.36	-16.32	-17.52	23.72	34.28	-41.08	-59.28	46.88	48.36	12.88	1432.44	1569.4	1733.72	2016.28	2092.52	2150.36	2354.92	2439.12	2456.56	2660.96	2663.2	2704.28	2924.56	2990.6	2996.04	3168.12	3160.64	3184.4	3386.84	3367.16	3419.96	3571.96	3648.04	3642.28	3827.64	3837.92	3829.04	4005.6	4079.52	4089.96	4163.72	4271.48
-1392.5	12.48	40.16	-20.64	3.8	18.28	52.16	4.56	59.16	-5.92	6.76	-13.16	9.68	17.28	-28.76	22.52	1.72	-4.32	1406.2	1614.56	1723.84	2031.68	2031.56	2136.32	2337.4	2425.16	2469.72	2612.32	2654.44	2708.2	2923.92	2957.64	2979.92	3163.92	3119.16	3136.96	3330.6	3360.56	3387.4	3557.44	3641.8	3633	3800	3811.84	3812.6	3994.6	4075.88	4017.28	4270.56	4294.64
-1390	-10.28	8.32	-21.6	7.96	17.44	15.88	47.72	37.8	40.72	18.92	-9.32	8.6	34.56	-54.68	20.92	69.24	4.68	1487.6	1654.56	1727.56	2008.16	2047.64	2127	2337.8	2450.52	2466.04	2663.12	2698.12	2739.92	2897	2891	2975.76	3184.28	3096.64	3192.76	3364.2	3338.72	3381.84	3583.52	3687.44	3625.44	3783.52	3795.32	3851.88	3966.48	4033.8	4047.2	4206.12	4271.76
-1387.5	25.52	8.04	-3.52	37.88	29.4	28.28	28.48	-11.36	31.28	-10.56	26.08	21.4	-35.4	-19.68	32.84	31.16	11.52	1438.6	1682.88	1733.24	2034.28	2073.96	2125.84	2384.56	2422.84	2453.24	2655.68	2677.68	2722.04	2906.44	2951.96	2995.76	3156.64	3132.32	3208.16	3389.24	3366.56	3398.48	3626.52	3657.4	3622.08	3761.48	3759.48	3838.76	4008.72	4012.04	4060.92	4208.92	4279.56
-1385	44.16	-17.48	22.28	9.52	1.08	16.44	36.48	37.04	0.36	6.52	15.2	30.16	40.28	-17.24	53.32	12.6	6.36	1457.24	1675.2	1789	2050.96	2083.2	2173.96	2383.24	2439.28	2541.04	2659.76	2710.04	2771.52	2909.56	3043.04	3012.64	3179.08	3132.32	3265.84	3376.08	3374.92	3433.32	3627.36	3686.88	3629.64	3803.32	3791.32	3865.68	4037.56	4094	4047.48	4269.76	4246
-1382.5	30.56	3.72	38.44	19.88	22.16	8.68	5.68	56.04	5.08	6.84	26.04	17.16	36.04	-43.04	66.68	12	20.92	1451.76	1677.2	1769.8	2100	2115.8	2188.4	2429.72	2406.76	2532.2	2708.72	2757.48	2785.12	2943.04	3019.16	2963.32	3234.08	3154.2	3257.28	3415.92	3389.04	3485.64	3644.28	3686.44	3657.04	3792.16	3878.12	3933.88	4024	4093.12	4081.68	4312.12	4272.68
-1380	10.64	6.8	16.88	22	0.28	5.8	41.68	44.44	17.68	36.68	-16.92	38.6	-31.64	-35.12	66.28	-14.68	5.84	1464.4	1709.76	1846.36	2070.68	2116.24	2188.2	2451.08	2484.04	2506.2	2688.68	2771.36	2806.36	2968.4	2992.28	3019.72	3285.04	3200.12	3271.96	3412.04	3419.32	3501.88	3633.96	3698.4	3700.52	3846.2	3850.48	3897.2	4054.6	4072.16	4042.48	4266.52	4317.32
-1377.5	8.56	32.48	9	35	-36.88	80.32	63.68	79.16	13.32	60.52	17.8	-4.92	26.28	12.56	27.48	-26.92	-3.76	1467.16	1709.12	1858.8	2083.88	2192.12	2191.48	2411.92	2474	2488.88	2663.24	2723.32	2784.28	2994	3001.04	3029.44	3254.64	3245.44	3260.36	3443.4	3415.6	3471.4	3677.88	3665.36	3668.48	3911.64	3869.52	3955.44	4090.16	4137.64	4066.48	4321.56	4343.96
-1375	14.96	37	-37.8	-29.84	21.68	61.88	48.92	88.08	-6.36	13	1.68	-26.36	22.44	-17.48	22.64	-34.84	50.92	1492.88	1636.48	1833.64	2067.48	2182.64	2175.36	2395.84	2467.88	2518.84	2740.04	2721.32	2748.32	2971.44	3001.68	3000.96	3228.88	3240.36	3216.56	3435.12	3446.2	3503.28	3639.28	3665.6	3659.76	3873.72	3894.16	3936.68	4072.76	4126.96	4053.96	4283.2	4292.68
-1372.5	59.28	-0.08	-7.52	-5.88	21.64	40.48	25.44	46.4	1.28	-12.72	-18.44	-7.48	-6.44	-24.16	46.44	-14.88	53.92	1443.16	1676.44	1826.16	2036.56	2087.16	2201	2465.4	2464.08	2471.36	2683.16	2735.24	2728.88	2941.36	3014.16	3015.92	3244.68	3263.64	3235.72	3420.4	3443.12	3487.64	3646.56	3659.24	3662.76	3809.8	3878.76	3884.16	3999.4	4188.56	4067.32	4289.52	4343.16
-1370	57.76	33.76	-2.4	36.6	78.36	76.92	27.32	94.44	9.12	22.52	-18.8	9.84	-19.84	-26.8	40.92	40.84	9.68	1531.8	1723.96	1852.28	2122.64	2165.04	2268.16	2486.68	2492.76	2569.28	2729.72	2783.32	2767.44	2970	3051.88	3087	3271.4	3215.68	3278.52	3468.28	3498.76	3529.72	3667.88	3710.96	3702.36	3894.8	3943.08	3953.48	4097.48	4182.04	4131.24	4329.36	4437.2
-1367.5	11.04	9.92	-9.2	22.6	64.16	61.8	-3.56	49.4	49.48	-4.4	-48.16	21.76	-27.12	-15.04	54.28	49.36	32.92	1509.52	1716.84	1812.04	2158.36	2123.8	2224.88	2455.8	2543.44	2506.88	2730.48	2774.12	2817.84	2995.6	3069.88	3078.76	3253.76	3283.88	3279.6	3485.6	3494.2	3513.28	3698.88	3653.12	3746.24	3889.92	3917.36	4017.56	4110.72	4191.68	4161.52	4349.08	4383.64
-1365	15.2	-1.72	-7.44	-24.76	7.48	71.64	43.68	74.52	22.08	19.52	9.08	42.8	-21.2	-13.48	58.6	13.8	26.28	1533.4	1735.84	1833.8	2157.44	2149.8	2269.8	2410.24	2526	2583.72	2765.92	2789.36	2836.24	3007.84	3096.44	3083.92	3252.88	3270.64	3343.44	3482.2	3522.4	3496.28	3710.04	3700.88	3714.12	3872.72	3938.24	3985.84	4105.56	4173.12	4177.32	4333.36	4363.16
-1362.5	48.52	49.44	-12.64	34.04	-6.36	81.08	6.84	69.68	6.48	4.92	5.6	-45.16	-20.36	-28	11.24	64.64	7.64	1485.2	1739	1829.16	2134.48	2159.76	2218.52	2447.88	2484.56	2564.8	2761.56	2813.68	2780.16	2980.88	3053.88	3081.44	3283.52	3231.24	3343.88	3461.36	3482	3509.92	3729.32	3741.32	3701.8	3875.8	3981.04	3964.52	4075.36	4179.72	4122.36	4318.64	4346.12
-1360	53.44	44.36	-38.24	15.16	15.92	49.72	-12	84.96	11.76	20.96	15.24	10.2	15.16	-30.8	30.08	70.76	31.32	1480.32	1787.96	1888.24	2162.24	2225.64	2240.2	2474.36	2569.92	2646.84	2791.36	2801.12	2804.2	3045.64	3089.16	3064.4	3277.84	3301.24	3354.28	3547.72	3463	3529.84	3719.28	3730.84	3741.76	3921.44	3967.84	3991.8	4131.36	4222.32	4182.64	4329.32	4394.16
-1357.5	18.36	5.64	-49	1.48	61.12	23.32	-4.2	77.24	38.6	32.4	4.44	15	0.72	9.28	79.08	24.56	35.28	1492.96	1771.12	1866.88	2173.28	2201.64	2256.96	2468.92	2546.12	2540.28	2779.92	2787.6	2812.52	3045.76	3042.48	3039.6	3288.2	3286.24	3341.84	3493.72	3449.28	3517.52	3729.4	3727.44	3706.96	3965.52	3971.56	3998.64	4169.92	4236.88	4219.96	4370.24	4430.68
-1355	-9.84	26.8	-29.92	0.68	21.68	51.68	-7.64	75.2	12.64	31.84	-26.28	13.52	9.88	-41.56	20.64	17.52	33.6	1554.64	1750.4	1883.8	2147.88	2209.2	2251.92	2438.12	2561.16	2592.88	2810.32	2781.08	2823.92	3005.4	3082.8	3053.76	3322.76	3254.6	3312.48	3452.2	3456.84	3510.72	3722.4	3713.52	3758.84	3958.16	3942.88	3997.56	4187.24	4201.48	4157	4352.84	4438.64
-1352.5	40.68	37.64	-46.64	4.96	25.84	48.48	38.8	51.28	5.32	42.72	-1.76	45.68	21.52	-49.56	28.12	20.08	39.28	1568.4	1760.8	1918.96	2221.56	2271.2	2254.28	2438.28	2568.24	2680.2	2795.24	2830.72	2841.76	3013.04	3080.16	3098.92	3318.64	3330.56	3334.96	3478.96	3495.32	3525.48	3750.56	3763.84	3832.24	3942.12	3956.84	3994.12	4220.88	4203	4168.12	4339.72	4387.24
-1350	49.08	26.08	-9.56	-8.56	28.72	58.88	29.24	49.16	-12.2	22.52	51.36	52.76	-9.76	-39.4	20.56	26.72	-13.4	1555.92	1756.52	1963.28	2190.2	2254.32	2246.08	2457.96	2601.2	2692.72	2792.6	2861.64	2863.04	2993	3106.44	3147.64	3330.04	3304.68	3366.48	3476.2	3531.88	3572.08	3718.56	3813.72	3811.12	3963.44	3963.32	4029.52	4174.76	4210.76	4224.88	4385.28	4454
-1347.5	12.76	18.08	14.72	9.72	30.88	28.68	19.24	69.76	-1.48	-3.44	22.56	-8.56	2.84	-50.04	44.48	22.56	8.04	1530.36	1780.36	1942.4	2184.2	2222.4	2282.76	2506.76	2576.32	2629.48	2787.6	2853.68	2864	3059.72	3098.08	3123.96	3327.72	3249.88	3375.28	3466.2	3518.92	3512.72	3743.16	3721.28	3774.08	3959.88	3973.2	4011.2	4139.84	4257.96	4160.44	4393.76	4411.2
-1345	17.64	4.72	26.24	48.44	31.4	-10.16	32.36	55.48	9.76	-8.32	-12.6	8.24	-4.24	-0.48	45.64	47.08	23.44	1572.48	1810.8	1958.4	2219.88	2199.56	2328.24	2524.44	2609.36	2600.72	2811.6	2830.08	2885.44	3059.4	3116.44	3118.68	3344	3304.56	3381.92	3550.04	3566.12	3524.88	3778.32	3746.16	3826.76	3928.04	3987.44	4023.56	4219.68	4267.56	4233.84	4423.64	4375.48
-1342.5	32.08	-1.92	-5.12	20	57.68	51.08	12.64	29.8	25.76	-1.52	-17.2	25.76	-3.4	-18.88	21.44	21.6	8.32	1510.2	1784.64	1912.84	2161.16	2240	2321.76	2594.4	2614.6	2590.32	2814.08	2845.64	2893.52	3057.24	3124.76	3107.72	3303.72	3301.16	3378.64	3530.28	3569.04	3520.36	3792.24	3743.64	3785.24	3941.36	4018.56	3992.36	4204.68	4258.08	4225.8	4415.28	4428.04
-1340	14.28	40.64	-18.52	2.56	41.72	40.56	80.52	95.88	-5.8	12.92	-27.2	-7.52	-13.76	-58.12	49.04	54.52	13.68	1578.68	1780.32	1871.64	2159.56	2245.32	2312.8	2546.48	2631.04	2613.12	2820.72	2857.72	2866.28	3061.92	3136.84	3133.08	3298.76	3293.84	3368.04	3586.88	3562.08	3512.32	3772.68	3751.44	3812.6	3945.08	4014.96	4004.08	4151.36	4182.36	4219.12	4398.36	4441.8
-1337.5	12.56	-15.32	1.16	6.76	57.16	45.52	20.04	76.6	2.36	34.64	-8.84	11.64	17.36	-51.24	32.08	47.04	26.6	1551.44	1785.92	1852.08	2232.92	2262.32	2312.4	2487.16	2652	2626.68	2812.68	2840.04	2892.48	3062.16	3149.96	3109.76	3275.8	3327.84	3338.84	3566.72	3587.36	3558.96	3808.56	3827.36	3838.84	3925.92	4026.16	4064.16	4231.08	4278.72	4247.76	4398.32	4426.64
-1335	30.6	8.92	11.52	-17.32	33.12	64.16	34.8	88.4	14.76	-1.92	-10.32	19.12	-18.68	-36.84	58.32	2.96	14.28	1614.8	1813.68	1963.92	2233.36	2302.88	2324.52	2555.48	2613.08	2691.8	2867.44	2829.28	2910.76	3069.24	3114.4	3124.84	3360.68	3322.16	3392.24	3552.52	3622.4	3605	3780.24	3831.24	3874.32	3994.6	3998.36	4046.92	4238.92	4306.32	4323	4361.68	4450.04
-1332.5	39.96	-1.36	-26.52	15.28	36.36	73.56	-17.16	65.88	-3.84	-17.04	21.2	-2.24	-17.64	-22.44	71.44	11.12	10.32	1582.32	1810.36	1961.36	2272.2	2300.2	2331.72	2554.4	2645.76	2619.48	2840	2828	2903.68	3046.16	3103.36	3109.44	3400.08	3333.28	3410.44	3549.12	3598.48	3592.72	3801.32	3837.08	3883.8	4014.52	4022.84	4061.36	4234.36	4269.12	4286.64	4401.28	4417.16
-1330	13.52	-30.68	0.92	13.6	23.84	82.4	0.12	65.28	9.24	2.2	16.72	31.04	-27.96	-7.52	17.08	32.12	-20.16	1618.64	1831.68	1993.32	2231.56	2312.32	2318	2551.04	2640.76	2627.28	2898.28	2872.12	2923.84	3080	3157.72	3154.36	3371.8	3336.4	3402.2	3598.96	3576.88	3590.36	3840.24	3838.56	3911.24	4001.68	3994.48	4106.04	4304.56	4286.84	4291.16	4425.28	4433.52
-1327.5	40.6	20.2	0.04	44.8	-14.56	68.52	29.04	50.68	13.2	-6.36	-31.84	3.92	-14.12	7.52	21.48	50.28	-11.36	1621.12	1836.28	1978.6	2198.4	2287.76	2326.44	2547.12	2602.88	2667.96	2921.04	2929.56	2947.76	3100.64	3176.24	3194.2	3396.52	3385.32	3399.84	3583.56	3575.4	3607.72	3815.16	3786.56	3869.92	4012.96	4005.68	4126.48	4262.52	4359.96	4308.88	4456.88	4505.2
-1325	8.92	-5.2	-41.64	2.88	17.84	107.76	35.44	62.88	-1.56	9	-3.52	25.68	14.52	-28.72	37.96	40	-1.72	1693.28	1886.92	1990.4	2214.04	2323.64	2338.28	2579.08	2623.6	2701.12	2935.08	2939.64	2960.24	3147.72	3218.76	3143.36	3443	3359.64	3419.68	3615.16	3608.68	3698.84	3859.96	3867.76	3882.96	4069.56	4061.52	4132.52	4276.16	4332.36	4286.12	4478.24	4512.56
-1322.5	-9.96	-14.24	-7.36	22.44	46.72	67.2	18.84	50.16	-3.08	1.16	-7.88	35.6	-8.8	-33.84	16.04	55.96	-0.92	1632.12	1855.28	1973.64	2260.92	2343.4	2396.32	2598.72	2630	2663.8	2939.2	2895.64	2962.2	3148.72	3228.52	3145	3422.64	3375.8	3476.48	3584.28	3589.52	3640.76	3897.4	3841.72	3884.32	4048.48	4100.44	4112.84	4230.2	4289.88	4272.56	4497.88	4517.84
-1320	18.92	3	27.56	-0.8	14.24	35.28	35.08	51.92	27.92	-47.6	-39.92	26.04	2.92	-33.96	28.8	30.08	1.92	1641.48	1922.96	1977.6	2306	2329.68	2453.36	2577	2657.04	2695.52	2935	2849.24	2995.12	3157.72	3235.44	3243.24	3393.16	3349.04	3475.08	3566.44	3610.36	3606.88	3828.8	3849.28	3879.92	4070.84	4106.92	4120.4	4279.28	4296.16	4319.2	4485.2	4488.72
-1317.5	35.56	2.88	16.96	-20.84	50.84	22.4	42.68	7.84	26.52	-3.08	-14.04	13.52	9.72	-44.2	33.72	14.6	-3.36	1648.56	1905.68	1990.04	2269.68	2345.64	2395.72	2612	2642.2	2734.16	2889.48	2905.36	2962.12	3174.4	3202.48	3281.56	3425.72	3374.76	3447.36	3611.2	3602.24	3620.6	3882.92	3888.48	3883.76	4085.24	4076.2	4084.52	4296.2	4367.36	4337.4	4477.4	4451.56
-1315	57.76	-19.04	38.04	-17.4	42.2	35.88	51.88	49.12	27.48	3.44	1.56	31.84	-2.8	-33.56	12.2	53.32	15.48	1709.04	1922.56	2022.08	2306.72	2305.76	2432.8	2635.08	2679.04	2782.96	2915.72	2957.72	2962.64	3210.28	3222.84	3276.2	3455.04	3424.52	3432.16	3672.12	3666.08	3690.56	3927.76	3924.08	3870.96	4088.56	4099.96	4128.4	4337.8	4383.88	4367.96	4491.28	4549.28
-1312.5	23.52	9	4.16	31.36	16.08	35.48	16.56	27.08	16.48	41.88	-11.12	8.72	11.08	-0.76	42.48	7.76	5.56	1699.68	1940.16	2007.84	2303.84	2302.96	2465.76	2648.24	2677.52	2760.16	2927.84	2944.56	3026.88	3224.64	3221.88	3321.2	3475.84	3450.4	3468.12	3638.32	3691.4	3699.76	3949.52	3897.84	3945.64	4067.24	4118.76	4191	4309.88	4399.16	4314.76	4535.8	4564.72
-1310	23.52	20.16	-6.28	-15.52	17.32	57.44	13.12	81.24	32.88	20.84	12.36	30.8	-16	-12.08	53.64	27.96	20.16	1702.52	1930.56	2002.52	2312.8	2322.76	2456.84	2678.96	2740.36	2770.36	2948.04	3006.16	3064.84	3208.2	3221.08	3333.32	3424.6	3446.92	3484.04	3651.68	3717.48	3683.96	3909.88	3919.08	3922.52	4088.4	4128.08	4168.6	4320.96	4364.96	4333.72	4536.36	4548.52
-1307.5	14.72	4.88	-21.52	-12.12	-2.92	74.2	-16.68	101.48	4.96	17.52	30.76	42.88	-2.76	-32.16	17.04	38.56	22.16	1711.2	1895.08	2029.32	2290.92	2349.48	2410.08	2712.16	2743.08	2742.96	2914.4	3003.28	2970.32	3197.48	3203.28	3275.28	3437.48	3467.72	3497.56	3622.12	3684.72	3693.92	3915.12	3903.08	3936.88	4100.92	4122.48	4115.08	4295.88	4346.2	4314.56	4538.6	4554.6
-1305	-8.36	3.36	-25.92	11.2	32.16	48.76	-0.04	89.24	1.36	49.4	41.28	15.84	23.92	-40.52	2.04	29.48	38.36	1793.32	1951.64	2033.88	2317.12	2432.72	2468.96	2682.72	2741.8	2814.08	2964.88	3015.4	2985.56	3199.96	3239.28	3296.52	3480.44	3522.28	3546.68	3695.2	3738.04	3766.84	3891.36	3938.28	3993.92	4124.12	4171.92	4183.56	4376.04	4393.8	4350.6	4575.08	4632.96
-1302.5	26.84	11.52	-12.12	32.4	39.44	61.16	19	50.8	5.84	19.96	24.92	-12.16	-18.6	-5.84	48.48	38.72	19.88	1714.48	1938.08	2036.4	2305.04	2379.04	2425.72	2691.36	2686.48	2759.96	2933.8	3009.36	3008.56	3200.72	3232.04	3246	3450.28	3516.36	3509	3650.92	3688.44	3709.36	3912.8	3891.16	3977.68	4129.36	4158.16	4172.2	4350.12	4417.76	4356.92	4594.72	4644.08
-1300	20.44	-20.92	-4.28	-12.48	4.2	14.56	26.04	37.72	16.76	16.04	2.08	-12.56	-17.48	-41.76	44.96	67.48	-2.12	1711.88	1927.12	2066.24	2328.76	2328.6	2459.4	2685.76	2743.52	2793.24	2984.48	3020.04	3087.84	3222.28	3212.24	3277.96	3458.68	3499.04	3539.08	3645.56	3673.36	3709.84	3933.08	3905.44	3952.56	4176.84	4139.76	4200.88	4361.32	4443.68	4391.2	4551.56	4622.6
-1297.5	21.64	-14.32	7.6	8.4	54.28	30.16	37.32	57.16	18.48	-24.36	1.28	2.28	8.4	-86.52	32.88	67.2	-0.56	1737.52	1993.28	2033.96	2351.56	2355.96	2458.08	2652.04	2760.76	2814.6	2995.68	3025.52	3059.24	3259.6	3214.64	3321.44	3475.16	3540.36	3542.44	3681.16	3694.56	3727.36	3985.4	3972.24	3975.76	4139.84	4151.8	4182.48	4366.12	4455.48	4355.6	4630.2	4627.36
-1295	54.12	-1.48	-2.96	-21.76	-1.48	60.92	64.8	38.32	-9.12	-3.44	2.96	10.68	-2.28	-55.32	43.92	20.32	-28.56	1753.16	2010.96	2122.64	2353.4	2392.4	2467.2	2647.2	2756.76	2737.44	3028.4	2977.32	3048.88	3266.92	3268.68	3297.08	3489.16	3500.84	3561.88	3724.36	3701.4	3735.48	3981.64	3921.72	4007.04	4141.24	4162.8	4162.68	4358.96	4491.84	4335	4616.28	4589.88
-1292.5	59.36	-30.48	77.64	15.56	1.36	65.44	36.32	22.92	7.76	31.56	5.04	-40.28	-0.72	-20.72	70.64	49.56	-38.8	1771.28	2020.44	2084.76	2365.2	2421.4	2501.68	2676.76	2743.88	2805.04	3043.36	2985.84	3080.12	3213.28	3266.48	3327.8	3520.56	3510.6	3597.92	3775.96	3711.48	3726.64	3990.72	3974	3982.36	4157.4	4181.36	4198.88	4400.92	4451.16	4442.24	4629.92	4597.64
-1290	49.84	3.56	38.76	5.56	0.96	34.84	7.64	43.4	9.52	-27.88	20.36	46.48	-7.24	-44.44	33.88	30.76	7.84	1798.24	1995.76	2126.48	2346	2405.04	2479.08	2713.96	2809.24	2805	3038.52	3032.44	3064.88	3208.64	3262.52	3311.72	3491.92	3510.8	3567.88	3755.48	3788.44	3755.2	3962.8	4013.8	3997	4133.68	4172.84	4247.28	4393.12	4452.32	4476.12	4575.92	4688.84
-1287.5	52.72	-13.08	41	4.52	27.84	16.72	20.52	32.08	-4.44	-5.28	-44.2	-15.24	-19.92	-3.64	41.04	57.64	37.6	1795.96	1983.04	2133.6	2338.44	2422.6	2427.48	2713.44	2796.48	2774.96	3045	3049.6	3033.56	3234.12	3274.44	3298.64	3466.44	3504.64	3601.88	3730.04	3771.92	3801.4	3974.92	3971.84	4024.88	4158.88	4197.88	4242.92	4427.92	4485.68	4435.8	4628.12	4691.64
-1285	5.8	-21.36	17.44	-18.32	22.36	8.44	22.4	35.88	-3.52	-13.12	-27.08	-33.04	-33.52	-7.88	45.08	74	31.36	1776.8	1987.56	2102.2	2422.76	2392.8	2510.08	2686.28	2774.96	2793	3034.08	3035.44	3057.92	3216.04	3311.52	3345.84	3512.92	3572.72	3625.68	3773.44	3751.24	3799.96	3955.36	4027.92	4037.88	4213.88	4210.84	4253.68	4423.32	4433.88	4421.8	4603.8	4667.12
-1282.5	11.12	10.64	-20	41.72	-7.8	41.6	12.6	39.68	7.76	4.96	27.4	-4.24	5.92	-6	49.32	34.08	24.56	1773.76	1996.8	2083.96	2412.56	2454.68	2551.44	2720.76	2801.6	2834.4	3064.36	3074.48	3085.04	3262.8	3323.28	3374.28	3550.28	3564.52	3614.68	3776.92	3763.76	3831.92	3962.52	4015.56	4033.44	4232.6	4211.08	4295.2	4431.28	4485.56	4455.6	4577.64	4638.8
-1280	8.08	17.8	30.48	-9.64	26.48	52.04	24.36	53.08	23.04	9.72	2.76	6.08	-20.84	-47.4	39.92	21.12	1.32	1796.92	1985.16	2136.64	2446.8	2494.64	2520.76	2692.84	2835.32	2856.08	3085.52	3103.64	3124.72	3320.16	3351.56	3366	3570.36	3546.16	3571.2	3771.48	3772.12	3838.32	3988.32	3988.92	4073.84	4286.96	4213.8	4252.72	4451.68	4509.72	4513.2	4580.16	4699.92
-1277.5	-3.52	30.2	-6.12	-2.52	46.2	67.84	34.32	29.24	15.56	-7.52	21.56	-11.8	-17.2	-62.56	56.64	48.6	-28.6	1784.64	2044.52	2158.44	2472.48	2465.24	2520.92	2734.8	2813.52	2794.2	3075.44	3081.52	3102.96	3349.96	3355.64	3390.6	3594.84	3567.04	3614.36	3802.44	3780.72	3842	4061.2	4052.2	4079.12	4260.48	4283.48	4270.2	4470.8	4513.96	4515.84	4638.04	4682.96
-1275	48.24	24.24	-1	-26.16	30.92	68.48	2.44	46.04	40.48	17.44	7.08	5.96	22.48	-43.16	69.2	40.4	-14.6	1847.68	2091.68	2184.44	2471.12	2495.56	2559.44	2783.4	2807.36	2830.24	3115.6	3067.68	3108.44	3338.16	3395.44	3418.6	3616.76	3576.92	3666	3880.52	3838.16	3873	4071.68	4088.96	4108	4266.68	4304.52	4318.36	4435.36	4570.2	4526.4	4669.16	4666.72
-1272.5	13.52	54.04	-2.16	12.16	36.8	33.4	2.76	25.6	15.12	-15.48	21.24	62.72	1	-61.2	69.48	30.08	2	1805.64	2087.32	2157.16	2440.92	2485.84	2524.08	2778.76	2785.64	2861.36	3064.56	3044.44	3123.72	3311.84	3321.24	3380.44	3577.96	3557.32	3638.08	3803	3814.88	3868.32	4029.24	4062.92	4060.56	4224.6	4304.08	4326.8	4413.96	4546.28	4452.68	4628.2	4699.28
-1270	-12.4	1.4	-4.16	-15.16	11.2	33.64	64.08	89.08	3.68	-47.48	-47.96	31.8	-20.2	-55.6	29.88	29.88	21.8	1818.16	2048.72	2177.08	2431.8	2488	2575.36	2774.76	2842.4	2866.4	3091.6	3075.96	3158.64	3352.48	3369.92	3324	3580.56	3536.24	3636.16	3757.84	3840.2	3805.6	4040.52	4103.76	4053.4	4236.56	4275.28	4275.04	4441.72	4549.52	4489.8	4637.28	4722.8
-1267.5	10.28	29.68	5.64	0.64	7.04	36.96	15.4	77.76	-26.44	20.08	-22.84	10.6	-2.6	-61.92	30.48	19.44	15.16	1824.28	2049.8	2213.2	2465.28	2525.04	2588.24	2836.72	2869.24	2851.96	3093.32	3084.28	3151.4	3345.4	3394.24	3389.36	3621.72	3555.48	3633.64	3789.08	3826.6	3820.4	4048.64	4063.08	4123.68	4277.4	4274.08	4304.48	4409.6	4518.6	4497.84	4676.52	4699.64
-1265	21.2	33.52	-6.24	-6.12	23.6	62.72	52.04	61.12	8.6	38.04	-2.36	6.8	-20.2	-41.8	58.28	20.32	18.32	1866.88	2087.4	2195.8	2479.32	2550.92	2595.6	2765.52	2895	2865.32	3083.92	3116.04	3129.2	3384.92	3394.76	3423.28	3660.28	3572.32	3669.32	3838.28	3816.88	3868.84	4020.24	4080.16	4126.24	4253.08	4290.24	4354.72	4449.8	4547.92	4520.68	4686.8	4720
-1262.5	60.96	-14.64	-36.92	3.72	15.44	50.32	29.88	37.2	-8.76	13.8	-46.96	7.2	21.2	-12.92	62.36	62.56	10.04	1818.68	2068.08	2165.64	2475.92	2539	2570.36	2786.84	2883.8	2890.12	3071.64	3110.96	3138.68	3381.2	3373.68	3379.96	3669.12	3630.68	3658.08	3864.24	3812.8	3901.2	4059.4	4063.12	4109.72	4234.64	4294.44	4321.56	4471.8	4541.6	4509.52	4713.4	4702.4
-1260	45.92	23	-6.2	27.52	53.36	32.36	12.6	29.2	20.44	11.72	37.36	44.48	14.44	-41.24	-14.68	35.44	1.08	1903.92	2032.96	2167.84	2447.16	2556.88	2576.36	2831.64	2900.04	2870.92	3142.32	3113.76	3192.68	3390.32	3407.48	3405.8	3655.12	3596.56	3619.68	3860.4	3843.12	3867.56	4104.16	4097.36	4099.44	4309.92	4323.96	4371.68	4523.76	4570.4	4516.64	4650.16	4737.8
-1257.5	23.04	4.08	-6.12	-16.64	33.2	46.44	36.04	27.08	51.64	28.64	31.44	13.68	31.04	-31.92	16.8	26.4	-21.84	1927.48	2094.64	2210.96	2451.08	2567.6	2618.24	2833.52	2908.64	2900.6	3126.56	3130.04	3246.12	3387.84	3431.4	3462.88	3648.72	3623.04	3664.92	3902.16	3875.16	3901.56	4145.88	4129.16	4136.16	4355.48	4340.84	4348.56	4509.8	4576.44	4579.52	4717.8	4786.04
-1255	29.6	8.32	4.6	-66.44	10.6	50.72	13	72.28	15.2	18.76	-16.76	30.72	15.12	-73.4	33.48	40.4	-4.64	1922	2079.84	2239.36	2488.2	2571.92	2642.8	2846.72	2938.08	2981.04	3142.64	3085.48	3234.2	3339.92	3414.36	3447.12	3669.84	3689.92	3744.96	3892.68	3873.24	3927.24	4089.92	4147.56	4175.8	4320.8	4311.36	4269.2	4535.32	4565.2	4570.24	4702.56	4731.64
-1252.5	28.4	13.48	38.24	-15.12	3.48	55.88	35.2	28.72	31.36	9.32	-25.32	30.76	14.8	-41.36	38.56	52.52	-13.08	1908.8	2104.92	2225.44	2482.24	2587.68	2620.16	2868.32	2903.88	2931.84	3188.8	3115	3164.4	3397.2	3399.48	3474.4	3666.04	3682.56	3800.2	3895.36	3895.68	3906.88	4092.56	4143.92	4146.08	4315.64	4310.68	4299.92	4531.24	4554.8	4550.32	4751.52	4722
-1250	48.08	20.92	0.04	15.44	51.44	65.32	33.2	17.76	25.64	5.6	-28.12	51.52	3.96	-40.28	57.44	13.28	2.8	1926.64	2140.08	2280.28	2544.4	2626.92	2630.16	2876.76	2944.32	2952.36	3183.96	3135.4	3182.44	3404.56	3468.76	3518.84	3650.88	3663.2	3720.72	3944.88	3903.2	3944.6	4119.68	4180.52	4134.12	4347.08	4370.72	4344.2	4529.4	4598.96	4555.16	4745.84	4828.4
-1247.5	34.56	42.92	14.44	59.44	18.12	33.16	22.2	-8.72	-2.88	33.32	-0.48	4.04	16.04	-65.48	76.8	47.8	35.28	1917.12	2148.28	2299.24	2527.48	2587.76	2618.24	2894.04	2892.16	2985.72	3172.12	3149.48	3201.36	3407.96	3485	3454.08	3714.52	3664.56	3713.88	3890.68	3906.64	3964.84	4130.4	4103.64	4132.24	4290.72	4381.44	4365.8	4588.4	4572.88	4618	4741	4837.4
-1245	34.04	19.72	43.24	22.68	9.2	57.64	33	21.04	23.88	26	-0.4	17.8	16.92	-93.84	12.12	71	21.12	1969.08	2158.4	2286.96	2568.88	2638.56	2634.8	2884.76	2953.4	2936.12	3209.72	3211.84	3171.68	3443.88	3478.08	3493.44	3757.16	3681	3760.28	3914.48	3934.04	3978.4	4166.96	4134.28	4152.52	4332.08	4374.88	4386.2	4610	4590.04	4648.92	4810.16	4813.28
-1242.5	34.64	46.28	50.6	-4.96	1.28	50.36	18.68	59.36	-8	11	-17.64	-30.64	11	-43.56	59.44	48.92	-14.28	1922.08	2127.64	2213.4	2535.6	2647.68	2670.04	2909	2963	2890.16	3155	3224.96	3205.4	3472	3479.36	3477.92	3717.16	3685.72	3742.72	3870.64	3912.24	3971.48	4177.4	4160.48	4193.84	4353.64	4424.04	4413.48	4613.8	4647.12	4564.68	4796	4795.32
-1240	27.24	38.44	-6.84	2.28	61.2	78.4	48	83.96	-17.28	7.72	-53.64	-22.52	37.8	-50.4	50.08	43.28	20.92	1944.04	2143.84	2272.4	2572.44	2606.84	2693.72	2942.32	3011.76	3013.72	3190.92	3234.48	3259.56	3511.48	3553.88	3477.2	3729.44	3696.24	3742.44	3919.44	3962.84	3979.2	4171.4	4181.2	4212.04	4390.84	4409	4398.24	4608.32	4641.08	4618.12	4794.48	4832.36
-1237.5	17.68	-2.16	-3.52	23.44	46.6	27.48	23.8	8.32	15.48	5.88	-5.6	22.08	17.44	-59.2	26.12	47.52	-2.84	1941.36	2174	2281.32	2588.16	2583.2	2691.64	2945.4	2987.92	3015.32	3241.88	3222.96	3264.8	3491.12	3488.44	3500.28	3717.64	3675.92	3746.44	3927.48	3964.12	3962.88	4150.72	4143.44	4183.08	4413.52	4407.56	4364.52	4563.92	4633.84	4599.32	4820.8	4888.92
-1235	0.72	-3.48	18.92	-10.76	37.12	80.92	42.92	41.4	2.56	16	-8.88	13.88	23.44	-38.36	19.24	30	35.76	1971.16	2200.04	2321.92	2588.04	2655.08	2664.64	2907.04	3021.08	2999.48	3248.28	3288.76	3272.6	3522.64	3487.24	3501.88	3734.48	3741.12	3770.12	3915.72	4002.44	4012.2	4159.68	4214.76	4217.72	4390.68	4401.84	4390.92	4574.96	4692.56	4609.64	4819.56	4836.16
-1232.5	25.6	1.52	32.56	31.84	27.72	42.92	34.04	26.16	9.8	28.48	-6.64	24.28	10.16	-51.24	20.56	8.24	9	1952.92	2164.2	2332.32	2600.96	2662.52	2669.76	2923.8	3018.08	3053.48	3218.92	3230.04	3232.08	3491.72	3483.76	3475.84	3744.88	3736.72	3772.12	3936.6	3978.2	4006.52	4187.04	4196.64	4231.44	4386.32	4423.16	4430.12	4629.64	4683.2	4623.04	4799.8	4803.44
-1230	13.28	20.48	0.44	-20.52	22.28	18.64	61	39.88	-6.28	-4.8	30.04	21.56	16.6	-41.36	25.72	38.16	-3.32	2017.64	2208.44	2351.28	2582.12	2709.64	2694.48	2937.24	2986.92	3047.04	3248.4	3247.96	3281.84	3456	3531.04	3568.84	3753.72	3726.64	3783.2	4003.64	3976.92	4001.32	4225.96	4207.64	4251	4439.28	4461.88	4459.16	4641.44	4653.68	4614.72	4831.8	4865.64
-1227.5	52.16	33.92	-2.16	0.72	38.88	25.04	46.28	54.04	5.76	35.96	9.08	-23.52	13.04	6.16	21.56	31.16	-4.16	2001.96	2227.32	2361.36	2617.64	2704.84	2735.04	2943.68	3034.16	3033.2	3304.6	3237.68	3266.96	3512.48	3569.28	3596.8	3801.68	3779.16	3809.6	4036.6	4006.24	4047.16	4279.88	4194.4	4259.8	4374.88	4484.04	4464.08	4612.24	4668.16	4625.12	4821.52	4856.24
-1225	44.08	0.8	0.36	-17.52	27.56	65.4	25.28	31.4	58.04	10.32	5.28	42.04	-12.2	-5.08	32.76	16.4	10.84	1977.16	2216.44	2365.2	2623.8	2683.84	2746.04	2941.68	3028.8	3061.4	3264.28	3254.8	3273.2	3526.68	3575.76	3593	3816.96	3760.32	3795.52	4050.36	3995.6	4066.16	4270.76	4229.96	4256.84	4424.12	4480.6	4439.84	4617.8	4690.32	4617.12	4787.96	4869.44
-1222.5	8.64	20.04	-79.6	27.12	38.88	24.56	55.32	49.08	11.4	30.48	-3.92	29	23.6	-58.4	11.88	15.92	60.32	1980.48	2238.76	2357.88	2650.8	2654.72	2711.8	2954.24	2994.44	2995.36	3184.68	3253.68	3307.72	3525.72	3518.92	3559.48	3782.44	3745.44	3788.56	3996.08	3997.56	4073.44	4249	4227.32	4293.96	4490.88	4461.4	4418.96	4631.32	4698.44	4660.92	4848.16	4882.68
-1220	29.84	1.08	-11.52	10.48	-11.76	24.44	41.64	66.12	13.52	2.36	-1.16	3.44	33.76	-61.36	5.96	70.04	31.92	2042.24	2228	2403.12	2660.8	2704	2731.12	2954.32	3021.24	3067.76	3232.48	3276.24	3280.52	3510.84	3541.6	3597.64	3782.36	3794.08	3874.32	4028.92	3993.64	4075.84	4255.24	4320.48	4252.72	4488.16	4449.56	4415.92	4681.32	4707.32	4639.44	4876.68	4867.56
-1217.5	10.76	45.6	-9.48	20.8	28	52.68	17.48	5.24	17.52	-8.12	-3.96	30.64	10.52	-69.44	38.16	34.04	53.24	2036.2	2193.56	2377.12	2620.24	2683.84	2753.72	2989.28	3008.6	3066.12	3287.16	3335.24	3290.36	3546.72	3559	3612.12	3757.52	3784.28	3842.24	4100.6	3998.36	4023.8	4271.08	4211.68	4255.52	4451.68	4505.96	4442.04	4631.04	4631.12	4676.04	4914.52	4902.6
-1215	40.24	47	-19.6	11.32	23.36	40.96	59.48	-6.8	22.72	30.52	4.84	41.88	4.8	-69.6	-6.72	26.36	6.28	1997.08	2276.8	2365.28	2667.04	2741.04	2769.08	3003.4	2999.96	3076.64	3297.88	3361.12	3330.84	3595.76	3575.84	3647.68	3802.4	3760.24	3821.56	4119.92	4033.64	4057.48	4245.8	4248.44	4313.72	4468.96	4484.76	4468.2	4647.24	4674.2	4700.92	4881	4917.6
-1212.5	18.96	29.8	-23.84	9.44	-12.96	25.44	33.92	6.48	-43.48	22.56	-31.88	-13.04	13.56	-23.96	-10.2	9.12	-5.04	2014.68	2235.92	2350.12	2691.68	2743.68	2769.24	3017.92	3088.72	3073.72	3266.96	3324.2	3307.04	3586	3586.72	3575.32	3831.96	3812.56	3805	4062.88	4050.6	4114.8	4275.08	4272.84	4316.2	4457.36	4491.28	4459.28	4693.92	4723.64	4685.76	4891	4879.08
-1210	61.36	29.88	-33.6	-28.92	43.52	60.12	26.52	73.32	-14.36	13.32	-39.32	16.72	1.52	-12.64	2.96	25.08	29.24	2111.88	2247.96	2391.6	2665.36	2763.48	2764.8	2998.04	3096.04	3113.76	3329.32	3305.08	3332.92	3622.16	3585.32	3666.28	3855.16	3829.2	3907.64	4078.84	4023.48	4173	4280.56	4304	4345.16	4508.68	4495.76	4497.36	4764.4	4735.84	4752.48	4905.4	4978.16
-1207.5	23.92	33.48	-22.88	-3.92	65.08	76.92	10.36	34.48	22.44	-2.44	-22.52	-1.56	23.6	-45.24	24.2	84.96	-14.36	2098.88	2263.24	2432.16	2680.76	2753	2783.32	3048.12	3059.44	3106.28	3294.44	3355.92	3334.36	3614.12	3617.12	3648.16	3878.04	3815.72	3913.52	4048.72	4052.88	4106.56	4309.36	4320.24	4318.64	4490.32	4506.56	4517.84	4704	4749.64	4707.44	4920.16	4949.76
-1205	19.56	27.48	-4.76	-27.28	35.44	32.68	25.12	23.64	28.8	18.28	0.52	0.88	24.48	-46.68	17.2	58.12	23.8	2074.84	2330.16	2406.2	2732.04	2772.4	2832.56	3048.04	3107.36	3133.6	3332.88	3377.12	3407.52	3615.04	3625.4	3628.92	3890.12	3864.16	3927.52	4069.32	4061.36	4125.52	4314	4368.56	4295.92	4491.64	4514.88	4568.32	4690.24	4734.84	4726.72	4887.36	4953.12
-1202.5	42.24	-2.88	-2.04	15.04	9.36	43.28	22.08	22.6	15.4	45.04	23.6	-35.36	26.84	-38.16	29.64	50.88	44.64	2118.84	2332.68	2409.84	2757.24	2765.56	2850.88	3084.84	3129.8	3106.04	3420.52	3381.32	3434.36	3647.08	3659.68	3659.88	3853.68	3864	3948.64	4091.48	4068.76	4165.72	4347.12	4364.64	4353.28	4534.72	4528.04	4580.96	4734.84	4782.88	4762.96	4987.56	4992.72
-1200	25.4	-12.52	-52.28	20.72	11.68	37.68	23.92	44.68	2	11.72	25.56	21.16	-12.24	-52.64	51.2	68.88	-9.68	2134.72	2345.92	2414.2	2711.68	2777.52	2817.44	3065.88	3117.88	3190.52	3388.36	3334.88	3432.56	3602.04	3639.12	3645.08	3829.28	3845.16	3919.88	4095.76	4077.32	4144.2	4310.24	4307.16	4363.72	4563.52	4536.36	4597.24	4711.44	4795.96	4771.48	4929.64	4953.56
-1197.5	66.88	48.88	-34.64	4.96	53.36	70.84	-29.64	-7.72	57.4	14.16	2.68	-20.88	-16	-35.16	26.28	31.68	4.08	2127.6	2347.6	2426.76	2702.04	2775.4	2826.08	3104.12	3113.52	3160.08	3384.6	3377.76	3440.52	3647.24	3630.2	3662.04	3863.68	3862.12	3950.32	4134.2	4065.4	4127.48	4356.2	4372	4386.32	4506.28	4578.88	4588.56	4684.52	4791.44	4735.76	5019.72	4986.24
-1195	45.04	-14.96	-19	2.88	25.44	77.2	25.64	40.84	45.64	-4.88	-8.04	58	13	-67.96	41.44	-3.72	38.36	2085.32	2381.36	2449.56	2759.6	2743.08	2855.04	3134.12	3112.76	3148.48	3397.96	3428.32	3445.92	3662.96	3637.48	3659.76	3872.64	3866.2	3966	4132.56	4165.08	4137.68	4403.68	4403.44	4368.44	4526.12	4586	4518.76	4742.44	4779	4730.64	5030.2	5018.72
-1192.5	31.32	4.36	5.8	5.36	43.16	61.72	45.84	32.48	-26.48	-8.44	-6.44	6.6	41.08	-2.36	37.72	27.32	9.28	2116.4	2369.76	2432.56	2777.36	2782.8	2820.84	3145.44	3139.52	3176.2	3338.56	3356.36	3445.48	3590.56	3660.32	3664.92	3853.4	3898.96	3918.36	4160.12	4180.8	4129.56	4379.2	4378.16	4333.68	4512.4	4553.92	4546.16	4743.92	4755.48	4738.4	5001.6	4917.92
-1190	8.04	8.08	48.64	19.16	49.84	63.24	20.24	51.24	4.2	-40.92	11.52	8.24	-20.28	-17	39	-3.44	12.92	2136.44	2345.76	2499.8	2789.36	2819.44	2837.64	3074.56	3165.28	3227.36	3430.84	3338.52	3447.88	3648.64	3716.52	3718.8	3890.28	3916.96	3926.4	4174.08	4178.8	4185.56	4347.12	4387.92	4364.44	4526	4544.04	4544.76	4766.92	4739.04	4776.04	4970.12	5003.68
-1187.5	24.28	-28.16	-4.72	35	54.52	88.8	10.52	51.68	28.12	8.36	21.12	5.68	10.48	-27.32	37.8	23.24	31	2112.48	2387.76	2476.6	2786.24	2826.76	2837	3116.28	3166.28	3207.32	3417.2	3396.56	3482.44	3683.28	3712.92	3695.84	3974.48	3947.04	3973.2	4170.68	4172.6	4195.84	4357.64	4400.92	4429.36	4603.44	4560.8	4576.6	4794.52	4834.6	4741.04	5003.84	5012.24
-1185	20.44	-0.64	11.6	3.68	8.52	39.2	21.68	36.88	20.76	-1.48	33.76	14.52	-0.64	-27.32	-12.16	15.24	10.44	2079.68	2367.16	2491.84	2794.32	2832.76	2845.8	3123.68	3173.96	3179.28	3417.28	3413.28	3500.08	3624.88	3708.12	3715.8	3955	3940.24	3991.96	4161.68	4181.04	4226.24	4343.84	4387.68	4408.48	4547	4523.52	4618.24	4771.2	4781.52	4744.8	4965.12	4972.68
-1182.5	33.04	1.68	8.4	-2.6	33.8	40.68	34.28	30.68	11.88	1.36	35.92	2.44	-22.4	2.64	-7.48	13.12	33.8	2112.12	2367.84	2531.28	2825.16	2839.32	2836.56	3106.96	3178.16	3183.88	3472.6	3438.48	3496.56	3687.28	3702.92	3724	3942.28	3951.84	4013.16	4204.4	4174.84	4216.44	4419.92	4403.72	4437.64	4581.44	4553.8	4631.52	4791.72	4817.4	4768.92	5010.24	4994.56
-1180	43.92	45.36	11.64	-10.92	39.76	39	33.44	31.64	4.8	1.16	-5.44	49.6	25.28	-37.68	-26.04	28.8	-2.84	2175.56	2398.56	2534.32	2810.08	2872.56	2917.96	3144.4	3195.12	3273.92	3474.64	3480.96	3554.76	3735.32	3735.56	3741.92	4013.88	3956.56	4045.36	4228.28	4207.4	4211.68	4465.6	4412.36	4482.8	4628.12	4628.16	4559.6	4839.56	4843.36	4828.96	5000.8	5010.56
-1177.5	20.24	40.6	39.92	-9.12	23.28	46.6	-0.04	19.16	25.28	-2.68	-18.48	24.72	22.52	-42.2	41.08	44.56	-0.12	2191.48	2414.16	2519.96	2831.32	2844.4	2926.8	3110.56	3200.28	3244.2	3414.84	3488.08	3522.64	3728.96	3769.8	3766.48	3991.44	3967.2	4012.32	4198.04	4233.28	4221.92	4440.96	4438.48	4434.96	4642.64	4657.68	4602.4	4794.8	4779.36	4818.64	5005.52	4986.64
-1175	28.2	56.08	31.04	-10.64	11.2	81.72	45.48	46.16	1.64	18.84	-19.8	-1.72	-21	-73.44	79.24	12.6	25.64	2245.8	2399.08	2537.84	2901.68	2843.4	2951.4	3098.32	3238.44	3286.6	3495.48	3494.12	3507.88	3745.44	3823.72	3758.6	3998.6	3969.52	3980.6	4209.16	4239.24	4248.36	4452.44	4459.28	4412.44	4652.72	4646.04	4686.52	4791	4867.96	4835	4966.24	5070.2
-1172.5	31.44	42.36	-27.68	17.4	14.16	44.44	26.2	34.24	-10.2	-15.92	-28.68	-19.48	-42.68	-17.96	39.56	45.24	-5.2	2177.92	2404.12	2600.92	2863.2	2892.8	2911.04	3162.92	3277	3268.84	3521.48	3518.8	3557.8	3738.2	3829.68	3769.92	4031.92	3981.36	4048.72	4227.6	4208.36	4266.24	4482	4471.12	4477	4652.44	4680.76	4705.2	4836.44	4929.2	4884.56	5041.16	5090.24
-1170	15.2	24.8	-1.96	-0.52	37.36	61.44	56.44	58.48	4.2	13.96	-23.16	50.28	20.16	-29.88	59.24	54.56	-23.04	2226.36	2433.6	2632.24	2864.04	2941.72	2917.48	3185.28	3350.28	3307.08	3569.96	3515.44	3554.04	3762.92	3818	3835.6	4074.88	3978.6	4120.4	4297.12	4223.6	4261.52	4509.28	4498.8	4486.84	4703.4	4688.4	4685.48	4907.28	4928.6	4885.32	5124.84	5169.52
-1167.5	10.6	-1.76	8.24	-2	39.92	66.88	-2.4	56.52	32.12	34.8	-17.28	3.8	-1.24	-8.12	27.04	27.96	-11.8	2252.92	2448.88	2579.36	2901.12	2917.08	2971.12	3191.4	3299.6	3299.28	3522.04	3466.12	3558.84	3759.96	3833.84	3788.92	4074.4	3972.68	4085.36	4297.96	4260.88	4243.76	4505.28	4449.04	4429.68	4686.36	4689.88	4687.8	4916.28	4857	4870.96	5157.92	5139.96
-1165	36.92	22.16	-25.08	-9.04	38.2	71.16	13.68	84.72	37.48	-23.68	-20.76	22.96	19.6	-30.24	29.8	5.88	-21.16	2262.4	2441.44	2605.8	2931.96	2915.4	2966.24	3200.6	3305.24	3388.28	3509.6	3491.8	3579.68	3769	3850.36	3776.04	4017	3980.96	4073.68	4269.2	4262.88	4261.56	4486.2	4440.68	4480.36	4661.16	4635.52	4681.08	4863.6	4897.08	4894.4	5079.72	5124.28
-1162.5	-4.04	13.24	-3.56	34.96	45.36	96.64	0.76	26	35.68	6.44	9.72	-24.08	-19.24	-55.8	20.72	23.32	-4.16	2239.56	2476.24	2575.96	2916.96	2967.92	2952.44	3266.44	3324.16	3365.8	3546.24	3545.76	3587.32	3805.44	3856.96	3823.6	4077.84	4028.44	4093.48	4298.24	4269.28	4289.76	4504.4	4490.96	4540	4635.28	4703.12	4669.76	4890.64	4938.76	4965.08	5171.12	5126.68
-1160	-16.04	16.96	4.52	7.92	63.68	77.16	36.84	47.76	30.72	25.84	38.88	58.8	-8.48	-53.92	17.68	1.2	-21.76	2249.08	2502.56	2599.08	2906.72	2990.44	2970.68	3246.24	3303.88	3343.84	3580.96	3565.96	3567.16	3851.36	3872.16	3878.72	4106.6	4036.32	4182.32	4308.08	4286.24	4357.12	4562.96	4489	4466.28	4647.32	4720.04	4763.2	4924.92	4946.84	4914.24	5157	5124.6
-1157.5	-5.52	28	-16.32	16	27.16	60.96	58.84	29.36	25.88	19.92	-35.32	21.84	3.96	-23.32	10.76	-22.76	-3.96	2254.32	2436.52	2587.4	2897.64	2926.96	2983.16	3246.12	3302.56	3337.28	3536.96	3561.52	3576.28	3772.24	3820.72	3826.28	4005.88	4053.8	4176.68	4210.96	4265.04	4299.84	4519.8	4471.72	4506	4705.04	4698.92	4743.56	4886.6	4912.88	4864.56	5127.72	5141.08
-1155	-9.28	27.2	-27.16	-11.92	-10.04	70.16	33.8	40.76	71.12	3.92	-20.24	12.12	30.44	22.32	-0.04	-21.24	27.04	2268.16	2518.08	2619.68	2889.48	2943.16	3063.04	3233.08	3327.24	3333.56	3572	3574.12	3615.24	3793.84	3846.12	3852.92	4032.44	4092.16	4050.08	4229.56	4275.92	4289.56	4457.12	4542.2	4532	4756.12	4681.96	4682.88	4887.56	4930.2	4863.12	5126.2	5165.8
-1152.5	22.4	15.56	4.96	30.56	31.12	67.52	-1.04	49.88	13.8	19.24	-2.28	0.28	-16.96	-20.2	8.04	39.36	-2.56	2214.72	2490.52	2640.68	2929.8	2935.36	3034.72	3297.6	3330.52	3313.72	3553.2	3597.68	3579.36	3825.72	3842.16	3845.56	4097.24	4049.6	4082.72	4260.64	4268.88	4316.24	4503.4	4516.48	4488.04	4724.2	4733.36	4652.44	4918.56	4925.8	4843.68	5140.96	5177.32
-1150	12.76	16.72	-8.88	31.76	34.28	66.48	42.12	54.48	35.28	-3.44	4.32	28.96	-21	-57.36	31.68	61.04	-18.44	2276.92	2519.76	2627.12	2966.72	2984.44	3060	3305.4	3392.36	3359.8	3586.2	3638.16	3613.52	3850.32	3871	3857.2	4110.04	4096.4	4111.52	4288.24	4302.16	4346.52	4558.64	4521.12	4521.56	4720.16	4709.32	4725.64	4965.24	4965.4	4922.16	5118.08	5160.04
-1147.5	1.52	52.84	13.76	11.28	63.24	79.12	-6.36	61.08	-14.72	20.8	-7.28	31.84	-0.92	1.36	35.76	59.16	-4.52	2293.44	2542.6	2637.8	2946.88	3004.2	3063.16	3325	3354.32	3355	3553.04	3605.76	3637.72	3876.04	3860.72	3897.92	4155.44	4080.16	4087.44	4314.88	4320.52	4359.32	4560.36	4501.64	4572.84	4737.84	4754.16	4760.12	4968.16	5042.28	4954.72	5143.92	5149.88
-1145	11.64	28.64	-4.88	-7.48	46.04	48.6	36.84	62.16	-7.04	17.84	26.84	17.76	12.08	-25.92	25.96	29.64	-14.4	2299.32	2540.48	2686.28	2987.32	3024.64	3057.28	3313.2	3354.76	3369.52	3557	3598.48	3644.04	3863.72	3892.64	3899.52	4163.16	4045.04	4088.44	4360.08	4329.92	4367.12	4601.44	4572.4	4547.52	4767.12	4774.64	4722.24	4971.48	5032.88	4988.68	5136.72	5147
-1142.5	34.76	14.84	-32.96	-31.52	18.36	79.24	47.56	36.16	21.76	15.12	-4.2	28.68	-0.8	-28.16	69.44	28.56	-12.52	2282.04	2560.4	2665.2	3015.84	3025.4	3057.76	3333.6	3357.04	3371.92	3632.48	3657.76	3652.16	3836.56	3932.36	3862.56	4126.44	4135.36	4141.16	4380.36	4344.76	4377.88	4583.72	4575.2	4544.6	4747.08	4777.8	4727.92	4934.16	5054.92	5013.64	5178.64	5195.92
-1140	45.84	5.52	-3.76	-11.52	14.48	64.84	28.04	31.96	31.56	7.68	-21.68	-11.64	-18.92	-47.8	39.04	24.24	-10.48	2354.48	2585.16	2725.4	2999.36	3048.12	3095.32	3328.72	3412.92	3394.32	3699.32	3662.92	3679.4	3852.92	3949	3893.6	4121.32	4133.84	4165.08	4379.68	4349.68	4333.12	4560.44	4573.8	4530	4816.6	4843.68	4768.4	4996.24	5078.32	5004.2	5172.64	5246
-1137.5	34.8	15.44	2.04	-27.4	22.2	49.68	15.6	27.08	16.88	-7.76	-25.52	-26.28	23.4	-48.12	42.2	3.48	15.52	2305	2621.4	2741.76	3019.48	3035.4	3080.8	3291.4	3397.48	3400.64	3632.52	3640.04	3677	3875.52	3924.48	3864.8	4159.32	4111.12	4162.48	4354.36	4275.76	4330.72	4583.84	4555.28	4552.2	4780.96	4791.72	4757.32	4991.88	5027.4	4963.8	5206.08	5194.52
-1135	19.36	26.96	10.68	-23.52	9.28	29.84	51.8	56.68	26.96	-8.92	17.48	27.64	-0.96	-65.84	48.24	67.48	4.56	2382.76	2594.6	2748.4	3081.84	3103.36	3098.08	3333.28	3416	3493.16	3612.76	3674.6	3694.24	3896.52	3932.72	3949.24	4100.2	4138	4178.72	4368.8	4305.32	4386.28	4614.16	4618.28	4557.36	4735.56	4779.44	4785.84	5053.64	5051.52	4996.64	5182.68	5221.08
-1132.5	3.16	13.52	-26.08	6.28	29.56	25.76	24.6	37.6	16.44	35.56	4.56	11.44	10.72	-43.04	31.6	34	25.56	2366.32	2585.48	2712.64	3047.08	3062.04	3110.32	3324.76	3386.44	3463.6	3635	3646.12	3666.84	3914.16	3950	3965.44	4117.48	4146.72	4148.84	4371.48	4330.36	4399.76	4643.12	4552.76	4558.68	4749.68	4777.88	4769.76	5037.96	5012.04	4942.08	5212.52	5224.72
-1130	6	0.84	-17.84	11.4	20.52	48.88	50.84	32.04	43.28	64.28	-4.84	-14.44	-1.8	-22.8	41.96	38.4	27.24	2360.12	2589.24	2771.64	3042.2	3036.16	3136	3352.72	3423	3457.12	3670.8	3632	3666.92	3912	3968.36	3939.76	4189.88	4180.36	4127.16	4388.28	4376.8	4400.16	4618.16	4597.16	4545.36	4800.16	4823.28	4803.2	5035.12	4990.36	4954.28	5237.84	5191.48
-1127.5	-12.08	2.32	-16.36	1.64	24.2	67.68	61.28	79.44	-1.64	4.08	-16.96	-24.4	19.4	-44.44	-15.04	40.56	34.6	2341.92	2613.6	2750.88	3065.8	3068.4	3146.24	3405.36	3437.24	3487.36	3696.92	3658.84	3694.12	3917.04	4012.4	3957.2	4204.4	4236.52	4196.88	4386.28	4402	4449.96	4616.8	4650.2	4595.64	4927.64	4880.36	4831.12	5036.76	5047.56	4969.04	5310	5209.96
-1125	-39.52	28.36	27.44	-29.04	58.56	36.6	31.04	43.24	34.64	-0.92	15.24	27.04	15.72	-47.84	25.48	32.6	32.52	2364.2	2642.2	2767.76	3087.24	3127.6	3150.64	3373.24	3503.68	3478.96	3725.64	3689.04	3717.84	3928.84	4004	3956.4	4251.16	4238.04	4185.2	4430.72	4404.92	4464.24	4645.92	4632.4	4667.12	4923.64	4845.24	4856.88	5020.72	5052.28	5002.96	5266.36	5306.16
-1122.5	16.48	10.6	7.68	-22.36	31.32	75.08	-3.2	41.88	-12.48	11.88	28.92	31.6	4.88	-76.68	-11.8	8.32	0.2	2371.88	2626.88	2785.32	3059.12	3095.72	3082.64	3373.24	3460.52	3415.84	3685.68	3679.36	3725	3914.2	3970.08	3921.16	4243.24	4235.04	4170.92	4406.8	4364.68	4424.68	4630.16	4595.96	4609.76	4887	4823.28	4794.48	5025	5023.64	5068.24	5267.84	5288.08
-1120	11.12	-3.72	37.44	-15.96	50.68	86.64	44.24	54.44	14.52	20.16	16.92	10.92	19.04	-51.56	32.44	68.56	37.88	2424.68	2674.04	2783.12	3059.6	3142.64	3120.8	3401.72	3503.64	3486.64	3723.24	3728.04	3740.32	3977.8	4065.56	4020.04	4224.84	4233.76	4263.52	4426.68	4337.84	4458.6	4645.52	4619.76	4652.28	4892	4808.56	4870.52	5036.52	5095.8	5055.04	5330	5306.32
-1117.5	18.44	17.84	6.68	-4.84	27.68	68.4	7.2	20.6	-14.68	39.6	19.84	-18.6	-55.32	-26	9.4	35.4	14.28	2410	2674.04	2752.8	3047.36	3119.08	3148.44	3436.08	3478.44	3474.76	3675.56	3698.16	3722.08	3939.44	4003.44	4003.4	4213.48	4227.16	4242.24	4432.96	4364.92	4453.76	4700.6	4622.76	4672.36	4877.64	4838.16	4835.52	5008.12	5081.48	5034.72	5309.4	5284.32
-1115	16.48	-3.28	4.72	1.4	-23.32	54.48	31.96	50.44	-18.4	17.64	-1.28	27.16	-46.28	-12.92	37.44	27.24	-3.48	2441.2	2658.12	2784.24	3089.16	3102.96	3132.76	3413.28	3475.92	3567.2	3707.88	3712.72	3780.12	3996	4014.08	3983.8	4191.08	4204.12	4238.36	4441.6	4436.6	4427.36	4690.24	4685.52	4663.76	4877.68	4867.56	4828.76	5029	5099.44	5022.4	5298.4	5266.64
-1112.5	6.88	29.92	18.32	24.52	-2.8	46.88	23.96	41.4	-9.56	-6.28	-14.4	25.8	25.32	-17.12	21.64	69.24	6.76	2413.64	2651.52	2729.12	3122.04	3161.84	3185.84	3443.8	3478.48	3482.04	3733.68	3740.44	3762.6	3991.72	4048.76	3980.96	4227	4232.64	4284.48	4441.84	4409.24	4440.32	4700.8	4702.36	4716.04	4835.92	4828.96	4894.64	5070.36	5150.72	5012.6	5362.88	5248.44
-1110	11.4	1.84	46.04	50.2	31.04	39.2	15.48	47.48	22.32	16.84	12.76	42	18.76	-34.28	12	35.84	14.8	2444.8	2690.4	2781.48	3120.96	3172.8	3192.6	3442.04	3511.36	3476.6	3773.24	3725.6	3757.36	3996.08	4002.72	3976.88	4278.84	4226.52	4246.96	4436.2	4411.24	4453.96	4678.88	4660.68	4724.6	4837.24	4873.76	4878.12	5082.48	5117.04	5025.92	5287.8	5285.6
-1107.5	11.28	9.96	10.6	45.28	35.84	7.96	24.92	38.48	29.68	36.44	12.68	3.12	-27.48	-7.04	41.88	23.52	40.52	2449.68	2771.52	2828.04	3168.32	3195.12	3217.4	3504.16	3557.6	3546.6	3853.84	3754.32	3802.68	4048	4080.72	3955.72	4335.44	4232.52	4302.28	4478	4401.4	4523	4762.56	4698.64	4697.16	4849.92	4920.84	4878.48	5131.36	5175.72	5071.08	5281.72	5286
-1105	24.92	18.08	-1.64	-0.96	51.4	62.96	53.48	24.92	-2.32	-1.64	-25.44	-15.92	-0.96	-31.52	9.92	33.04	28.96	2486.08	2757.2	2830.52	3193.88	3196.52	3237.2	3481.84	3612.04	3579.84	3839.44	3787.44	3835.28	4048.44	4079.12	4040.8	4322.76	4279.28	4320.8	4533.28	4498.24	4527.24	4716.64	4722.48	4681.04	4935.24	4935.08	4928.84	5153.76	5164.72	5197.56	5344.52	5329.72
-1102.5	22.16	1.76	-7.76	-6.4	14	65.68	28.96	-7.76	7.88	5.84	-13.88	-15.24	21.48	-44.48	-12.52	20.12	0.4	2446.24	2715.96	2788.04	3130.68	3202.16	3190.52	3495.04	3565.8	3524.08	3780.32	3830.6	3775.32	3996.72	3997.92	4052.52	4280	4296.88	4324.8	4494.4	4486.16	4507.4	4729.88	4642.72	4675.48	4953.96	4875.56	4930.04	5151.48	5148.52	5168.44	5349.52	5301.76
-1100	17.4	5.84	24.88	-13.88	23.52	52.76	28.28	3.8	23.52	-7.08	37.12	16.04	-1.64	-60.8	-5.04	41.88	43.92	2497.96	2700.8	2891.32	3114.92	3249.44	3204.32	3457.72	3577.36	3563.92	3862.04	3794	3794.2	4040.52	4071.72	4103.08	4271.88	4298.36	4312.12	4514.2	4427.72	4535.24	4730.64	4711.68	4646.88	4910.28	4934.12	4910.28	5151.24	5150.64	5189.4	5352.76	5323.6
-1097.5	26.92	-0.28	0.4	28.96	48.68	5.84	-11.16	39.84	-4.36	16.72	6.52	54.8	34.4	-18.64	33.72	79.96	9.24	2491.12	2749.68	2906.16	3216.08	3305.2	3213.96	3518	3602.52	3573.2	3900.6	3806.76	3850.16	4096.52	4113.64	4121.12	4280.12	4300.68	4333.28	4567	4531.4	4523.96	4751.28	4736.4	4662.88	4941.88	4941.16	4918.6	5138.36	5214	5160.28	5356.24	5339.12
-1095	29.64	1.08	-30.2	-21.36	9.92	37.12	-18.64	62.96	10.6	16.04	-32.92	26.24	24.88	-23.4	82.68	58.88	-7.76	2533.04	2752.72	2904.44	3181.28	3261.48	3208.4	3484.64	3553.4	3560.88	3941.96	3832.28	3860.24	4092.92	4108.48	4068.44	4243.88	4264.44	4373.16	4557.6	4583.48	4543.96	4731.8	4733.28	4697.8	4963.24	4941.44	4915.52	5127.88	5151.64	5129.36	5310.16	5323.84
-1092.5	35.08	26.92	9.24	0.4	53.44	31.68	-5.72	35.08	-8.44	24.2	-7.08	-26.8	11.96	-77.12	57.52	48	31.68	2535.52	2796.64	2874.2	3188.48	3221.08	3254.44	3537.32	3573.36	3578.12	3884.84	3816.16	3838.52	4089.56	4096.28	4124.84	4265.76	4260.88	4302.32	4532.96	4491.48	4492.16	4749.2	4768.2	4747.08	4935.64	4977.16	4938.2	5130.04	5207	5128.68	5322.64	5385.88
-1090	20.12	-9.12	74.52	-13.2	77.92	43.24	58.2	31.68	48	7.2	0.4	15.36	17.4	-83.92	11.96	53.44	31.68	2573.44	2837.28	2929	3190.88	3259.52	3301.68	3545.04	3647.76	3584.44	3895.92	3883.64	3825.84	4120.28	4139.24	4107.4	4320.8	4310.72	4318.12	4553.44	4545.88	4494.2	4782.6	4826.8	4760.8	4986.52	4970.2	4926	5154.56	5211.56	5140.72	5341.2	5427.04
-1087.5	13.32	-14.56	15.36	14.68	107.84	64.32	56.84	55.48	28.28	5.16	-34.96	-0.96	10.6	-8.44	-7.08	-7.76	41.88	2505.92	2821.36	2926.04	3263.28	3247.56	3297.24	3548.04	3642.6	3597.64	3851.84	3877.76	3870.24	4097.24	4125.92	4121.76	4404.4	4344.08	4436.32	4562.04	4559.36	4527.4	4795.12	4751.04	4736.12	4993.48	4996.96	4929.76	5183.88	5183.32	5173	5393.76	5400.68
-1085	24.88	22.84	-12.52	-39.72	36.44	60.24	28.96	72.48	-0.96	10.6	1.76	-7.76	-28.16	-35.64	-7.08	-7.76	26.24	2597.96	2840.68	2941.32	3245.56	3267.32	3300.76	3568.96	3638.88	3628.04	3871.28	3820.2	3892.52	4127.96	4160.64	4095.44	4344.72	4381.48	4371.24	4527.64	4536.32	4558.72	4815.56	4768.24	4749.08	4950.44	4942.76	4912.36	5236.24	5158.56	5185.2	5422.36	5400.04
-1082.5	19.44	33.04	2.44	-21.36	7.2	47.32	26.24	74.52	-12.52	-32.92	38.48	24.88	18.76	-43.8	50.72	34.4	20.12	2608.8	2861.36	2962.68	3220.08	3287.24	3353.16	3592.96	3660.88	3628.84	3920.48	3860.68	3875.52	4166.2	4187.16	4123	4365.32	4390.44	4380.24	4579.2	4590.96	4581.32	4865.88	4755.28	4756.68	5007.24	5020.88	4960.4	5264.08	5206.36	5179.28	5477.32	5445.44
-1080	5.84	34.4	1.76	-3.68	30.32	98.32	50.72	67.72	-13.88	-58.08	-11.84	24.88	2.44	-49.24	25.56	69.08	25.56	2609.92	2832.44	2957.48	3306.44	3305.64	3354.68	3567.32	3667.2	3696.84	3889.4	3926.64	3900.92	4156.76	4182.68	4156.28	4390.44	4398	4395.2	4649.32	4594.2	4579.08	4830.4	4766.88	4781.56	5041.28	5066.96	5018.8	5253.72	5278.92	5251.16	5436.52	5450.16
-1077.5	24.2	40.52	1.08	-11.84	-2.32	31	88.12	21.48	-0.28	-11.84	-22.04	0.4	-17.96	-46.52	20.8	37.8	5.84	2566	2864.56	2981.36	3283.52	3305.96	3283.64	3612.8	3665.68	3637.2	3823.96	3926.56	3859.28	4145.12	4163	4152.8	4388.88	4403.96	4411.28	4576.4	4526.24	4560.16	4829.12	4796.96	4715.08	4988.64	5002.16	4968.16	5265.36	5236.96	5217.88	5424.88	5457.68
-1075	-3	-2.32	-15.32	20.72	16.72	40.52	26.92	84.04	35.76	1.08	32.36	-9.84	-17.28	-19.32	24.84	62.88	-18.64	2649.64	2894.12	2996.56	3283.76	3291.84	3315.52	3589.16	3675.36	3707.2	3912.88	3920.4	3864.12	4149.24	4192.12	4194.08	4380.56	4407.48	4412.96	4546.16	4629.6	4561.52	4863.6	4805.84	4751.52	4968.76	5009.76	5001.88	5286.92	5183.28	5170	5432.24	5482.64
-1072.5	24.84	-8.6	8.52	46.4	28.28	63.44	23.52	82.64	22.12	-39.16	-48.56	-13.2	26.2	-2.48	41.08	58.8	15.28	2618.08	2910.28	2951.4	3331.92	3313.56	3369.96	3611.28	3656.16	3728.72	3940.68	3933.52	3909.08	4177.08	4248.76	4166.64	4465.4	4432.32	4421.44	4649.48	4650.52	4607.16	4852.32	4828.4	4796.68	5013.68	5012.88	5038.12	5271.48	5268.2	5215.16	5502.96	5475.8
-1070	21.92	29.96	23.96	-43.32	63.48	34.88	34.84	83.16	-20.2	-5.92	-7.32	3.72	-0.48	-26.32	51.76	5.72	4.96	2641.24	2859	2971.6	3333.64	3348.08	3356.28	3662.76	3695.28	3745.88	3938.56	3929.12	3933.92	4185.68	4210.4	4162.4	4500.76	4419.4	4461.4	4657.64	4600.64	4615.4	4797.32	4836.64	4810.12	5025.72	5025.12	5025.88	5283.6	5290.52	5249.64	5458.6	5424.04
-1067.5	-16.76	-2.04	-19.64	-2	24.64	93.44	-8.04	59.72	-32.44	12.4	23.08	4.08	19.08	-37.2	47.08	11.56	7.96	2646.84	2865.84	2963.72	3348.56	3380.2	3357.24	3690.4	3700.12	3729.12	3954.56	3942.24	3962.08	4191.64	4182.12	4186.92	4452.08	4364.16	4434.04	4624.32	4586.36	4609.68	4873.32	4793.28	4831.44	5020.56	5049.6	5006.36	5274.12	5281.16	5206.4	5421.28	5487.92
-1065	16.4	6.96	7.64	17.68	58.68	138.36	14.36	39.52	-12.84	7.36	-35.6	40.08	14.76	-39.32	25.76	35.76	28.64	2676.92	2918.2	3040.04	3337.32	3396.52	3394.56	3672.44	3715.4	3766.8	3986.48	3938.56	3959	4219.28	4208.84	4179.8	4445.2	4406.24	4405.04	4668.6	4623.76	4629.56	4918.84	4848.36	4838.4	5053.64	5069.48	5025.24	5220.72	5303.08	5214.88	5464.72	5493.72
-1062.5	13.44	39.68	19.32	28.6	83.48	63.16	-3.28	51.84	28.68	14.64	-52.48	48.24	39.68	-26.12	22.84	8.56	9.76	2675.72	2910.72	3013.88	3366.92	3421.36	3394.68	3677.08	3745.88	3733.88	3979.32	3926.44	3968.16	4217.8	4205.4	4176.12	4433.88	4411.72	4408.16	4637.12	4638.56	4647.8	4855.68	4831.8	4809.96	5054.84	5076.4	5032.24	5189.96	5320.84	5232.24	5471.48	5466.56
-1060	17.16	32.28	-9.24	-24.04	65.36	36.8	7.6	54.08	8.64	19.8	-19	48.48	-14.6	-46.84	20.96	46	23.76	2671.16	2931.2	3041.08	3349.12	3384.52	3440.44	3689.76	3781.28	3706.56	4008.24	4022.2	3981.64	4222.88	4221.68	4204.56	4493.04	4445.12	4470.28	4639.68	4674.08	4695.64	4832.76	4870.52	4873.72	5068.24	5123.8	5077.92	5197.72	5318.88	5253.92	5508.68	5500.92
-1057.5	48.36	39.96	-11.6	8.8	37	62.88	-6.52	63.64	-0.68	29.64	-12.32	7.44	44.68	-39.16	-9.64	12.84	-4	2690.72	2923.04	3060.56	3346.84	3432.36	3405.28	3710.08	3740.68	3715.56	4000.64	3989.8	3987.12	4241.08	4291.8	4227.32	4516	4440.36	4477.4	4621.04	4659.64	4631.36	4885.24	4822.16	4821.36	5072.64	5157.4	5101.16	5234.68	5340.24	5254.96	5520.08	5529.84
-1055	31.08	0.76	-21.64	-2.28	18.32	24.12	31.2	70.12	20.88	1.68	-12.56	-2	-15.12	-38.56	20.8	12	8.28	2756.48	2994.72	3089.44	3371.92	3449.72	3439.52	3725.2	3764.64	3807.32	4047.68	4018.36	3963.68	4263.4	4335.96	4211.36	4479.56	4446.84	4496.64	4606.4	4666.56	4637.28	4879.96	4883.88	4806.52	5111.24	5089.88	5062.16	5279.84	5372.2	5248	5506.72	5520.24
-1052.5	38.8	-0.4	-29.6	4.32	41.32	26.88	53.76	38.76	46.68	-5.84	2.96	9.76	-44.68	-50	52.16	27.04	28.24	2680.52	3008.64	3116.56	3388.6	3395.56	3458.92	3751.04	3789.16	3807.96	4054.4	4083.32	3977.12	4334.4	4281.76	4245.28	4454.52	4439.68	4542.2	4702.16	4688.48	4672.04	4921.44	4916.24	4892.28	5106.2	5070.36	5067.72	5310.56	5371.52	5268.4	5516.16	5489
-1050	25.76	-3.12	6.84	-16.8	43	49.68	13.8	31.04	63.16	-40.76	3.36	33.56	-17.08	-43.76	40.64	12.64	-3.32	2688.68	2971.64	3114.32	3388	3392.88	3490.92	3732.56	3788	3819.4	4081.76	4027.08	4008.44	4265.48	4287.72	4250.6	4492.24	4472.36	4533.16	4759.2	4713.28	4700.48	4914.16	4892	4946.84	5114.92	5134.16	5092.44	5317.88	5320.28	5316.88	5591.16	5515.88
-1047.5	43.4	-8.6	1.76	-4.2	11.68	84.12	49.08	47.8	32.04	11.68	-55.8	17.16	17.04	-64.68	38.76	-1.04	51.64	2770	2944.68	3080.08	3417.76	3412.04	3462.32	3784.08	3753.56	3783.76	4082.68	4032.08	4050.16	4336.4	4256.12	4257.96	4498.12	4523.84	4498.04	4720.72	4727.76	4700.28	4977.52	4875.24	4897.92	5078.44	5168.16	5128.52	5316.76	5366.16	5271.24	5588.68	5546.72
-1045	0.92	9.52	-20.2	-7.08	23.84	40.84	65.32	46.96	6.96	0.96	-26.84	13.96	28.64	-54.6	8.96	35.32	-7.84	2807.96	3029.16	3116.4	3445.8	3449	3497.36	3793.24	3763.88	3811.16	4085.52	4045.04	4076.2	4348.68	4269	4335.12	4510.32	4501.6	4521.68	4720.52	4722.4	4688.12	4980.08	4906.04	4925.52	5116.28	5137.08	5141.92	5330.36	5353	5277.88	5531.64	5555
-1042.5	15.48	11.68	45.4	13.36	64.24	47.6	-11.56	28.36	29.12	11.44	8.84	12.24	13.48	-58.12	37.16	51.68	7.2	2800.24	3074.44	3125	3477.6	3486.08	3500.48	3845.72	3796.64	3783	4111.4	4075.12	4090	4309	4340.76	4324.56	4592.24	4524.04	4553.92	4727	4726.4	4703.92	5010.88	4954.2	4923.04	5201.44	5194.72	5140.8	5333.48	5304.84	5321	5580.04	5547.8
-1040	7.24	-20.48	32.8	-25.2	52.8	56.12	11.12	29.48	3.72	40.52	-22.2	-2.36	-38.88	-88.88	69.48	44.32	11.2	2818.28	3055.48	3171.44	3499.08	3527.52	3492.32	3835.4	3844.08	3822.88	4157.2	4095.8	4080.44	4365.36	4344.6	4314.28	4582.64	4513.48	4562.96	4764.16	4669.68	4738.48	4978.32	4978.96	4941.48	5165.64	5150.08	5130.2	5393.36	5328.96	5313.12	5617.88	5531.48
-1037.5	32.6	-10.68	-5.2	16.88	2.32	47.72	-15.36	46.12	-19.56	16.96	36.68	-4.8	-18.04	-72.88	50.92	75.88	25.8	2807.76	3067.2	3104.52	3483.8	3549.64	3492.08	3801.68	3840.64	3806.48	4120.08	4090.8	4055.92	4343.64	4352.96	4334.24	4555.04	4562.96	4510.52	4798.84	4684.16	4704.56	5006.2	4978.76	4959.52	5173.12	5094.16	5093.44	5388.4	5373.2	5287.6	5594.24	5542.84
-1035	12.84	35.28	-31.92	-14.2	29.52	50.36	10.64	56.68	-13.68	21.04	13.84	40.48	-29.2	-43.44	37.84	41.56	-17.24	2879.28	3071.08	3136.08	3505.6	3545.52	3567.6	3803.48	3817.48	3865.2	4130.04	4129.44	4098.8	4366.76	4396.96	4313.36	4608.88	4552.6	4570.24	4810.44	4743.36	4791.88	5005.8	5041.2	4960.84	5206.6	5164.16	5141.84	5401.68	5347.56	5307.92	5556.92	5595.24
-1032.5	23.84	77.04	0.08	15.68	49.2	51.84	24.4	19.56	7.32	29	0.92	28.36	6.2	-41.92	66.2	2.72	14.2	2874.44	3076.16	3180.44	3557.36	3520.8	3573.52	3851.24	3839.08	3836.88	4138.8	4125.2	4145.08	4392	4360	4281.12	4626.04	4571.56	4580.84	4797.84	4796.04	4781.16	5041.44	4995	4955.84	5222.88	5200.12	5197.92	5434.52	5393.6	5356.84	5590.36	5612.44
-1030	33.64	36.08	5.72	-0.04	4.4	32.12	6.04	39.12	26.28	16.68	-7.96	18.84	-27.72	-65.12	24.04	50.52	-4.32	2844.72	3089.68	3227.64	3526.4	3569.6	3564.52	3845.04	3878.28	3867.92	4122	4134.76	4141.4	4436.36	4316.24	4325.8	4584.88	4574.4	4509.2	4805.72	4760.6	4778.4	5034.48	5002.96	4973.72	5223.12	5161.32	5164.76	5442.64	5431.36	5362.4	5580	5603.76
-1027.5	15.08	11.36	-6.8	28.48	68.24	26.32	1.36	39.44	32.44	17.32	11.32	-26.32	2	-13.4	30.24	40.52	0.84	2836.56	3125.32	3241.12	3535.6	3621.04	3597.28	3878.72	3904.44	3876.92	4126.32	4135.76	4102.6	4434.52	4384.84	4366.68	4613.56	4596.08	4503.56	4800.68	4762.72	4861.28	5060.84	5023.12	5019.44	5208.04	5181.88	5169.12	5446.56	5422.04	5385.52	5685.48	5678.4
-1025	50.24	-30.2	31.84	15.4	21.76	67.88	22.52	53.72	14.56	-13.2	14.32	13.08	-42.12	-21.32	4.64	76.48	-2.72	2854.84	3157.24	3237.88	3545.72	3617.96	3630.88	3851.52	3900.76	3855.04	4168.2	4174.84	4155.44	4421.6	4428.96	4387.08	4644	4602.16	4539.48	4822.36	4836.88	4804.72	5036.76	5058.04	5003.68	5264.92	5182.52	5160.96	5433.6	5443.64	5438.4	5662.92	5669.52
-1022.5	51.08	-3.6	-3.16	11.8	33.16	58.4	24.64	19.6	4.2	63.12	-18.52	-15.72	-17	-28.6	24.04	30.04	19.12	2888.48	3130.84	3189.68	3580.32	3593.44	3637.52	3847.12	3870	3850.04	4172.08	4234.32	4190.72	4446.96	4409.04	4431.28	4619.28	4666.12	4569.64	4826	4822.6	4814.96	5089.2	5073.24	4995.44	5219.92	5204.8	5167.88	5472.84	5450.96	5425.6	5683.88	5652.92
-1020	9.64	22.24	10.92	16.08	54.52	43.8	-7.92	23.52	0.92	16.32	4.28	19.04	0.92	-46.28	29.64	3.08	23.8	2927.56	3142.44	3230.72	3571.8	3608.04	3620.6	3884.8	3963.76	3925.96	4229.48	4178.52	4132.64	4455.04	4398.84	4415.76	4647.32	4636.32	4560.2	4834.52	4827.84	4761.8	5108.36	5071.36	5009.4	5182.72	5236.12	5196.88	5462.32	5451.48	5452.24	5680.8	5655.28
-1017.5	60.88	15.24	21.92	29.28	2.76	42.84	13.72	9.68	19.72	12.72	13.96	-2.88	29.36	-39.12	-1.88	31.28	4.44	2910.68	3181.68	3224.44	3591.24	3585.44	3646.08	3911.76	3943.56	3940.24	4170.16	4139.24	4140.08	4423.24	4358.88	4353.68	4701.24	4609.8	4624.56	4812.6	4826.2	4769.68	5117.92	5013.12	4991.36	5251.32	5283.92	5195.4	5432.96	5495.44	5410.72	5718.8	5593.08
-1015	18.6	10.48	5.68	23.24	-10.28	53.12	65.76	32.08	9.24	-8.24	-21.56	16.16	13.24	-24.48	11.12	48.96	-41.48	2943.2	3161.16	3269.44	3629.24	3626.84	3656.92	3948.68	3895.4	3951.48	4182.24	4185.36	4186.64	4450.44	4432.6	4401.04	4709.04	4634.52	4634.28	4924.04	4870.8	4797.44	5091.44	5055.48	5005.24	5268.16	5231.92	5232.08	5500.68	5497.96	5423.48	5717.24	5628.04
-1012.5	-6.72	13.48	8	24.92	-1.56	63	1.36	61.64	20	-8.72	-4.96	41.68	13.28	-20.64	20.56	48.48	1.32	2931.64	3166.28	3319.12	3606.28	3637.16	3681.44	3908.6	3940.4	3950.36	4231.84	4149.36	4203.2	4481	4471.84	4464.4	4679.48	4598.32	4679.36	4895.96	4866.16	4855.4	5060.92	5026.28	5074.52	5287.28	5295.24	5212.76	5496.84	5538	5437.8	5704.12	5678.6
-1010	39	3.2	-15.48	-2.36	24.08	32.68	68.6	61.16	33.48	-30.04	-6.36	70.52	-8.28	-27.4	29.84	48.16	4.72	2903.76	3156.48	3317.24	3637.92	3679.68	3629.44	3922.12	3966.96	3987.64	4248.36	4174.28	4245.76	4474.68	4475.12	4460.04	4641.64	4645.04	4717.36	4916.48	4835.08	4851.04	5077.2	5048.2	5024.32	5322.72	5272.96	5236.52	5453.6	5524.88	5468.24	5754.56	5711.44
-1007.5	21	23.76	-9.92	-1.2	-3.08	60.08	39.96	38.64	34	-1.32	-9.68	12.32	-0.44	-74.76	35.12	39.52	0.44	2922.84	3179.68	3279.44	3613.24	3649.36	3655.96	3977.64	3920.92	3980.76	4220.2	4167.24	4255	4468.36	4470.44	4403.2	4638.84	4640.32	4665	4884.76	4798.04	4859.32	5074.6	5048.48	5040.92	5300.04	5277.8	5235.6	5453.44	5513.84	5463.92	5750.76	5719.64
-1005	11.6	27.08	10.16	-37.08	15.24	29.72	35.8	83.4	16.12	28.24	23.8	13.28	19.32	-42.12	62.64	50.16	-42.52	2990.92	3208.6	3333.24	3668.56	3648.28	3707.12	3975.2	3968.8	4020.68	4273.16	4248.6	4269.64	4530.12	4498.12	4484.36	4728.44	4669.56	4715.76	4941.04	4875.6	4900.44	5114.72	5103.2	5138.72	5325.32	5328.12	5233.88	5493.64	5566.64	5498.72	5733.96	5749.68
-1002.5	24.08	31.84	8	-3.56	12.56	43.64	32.24	48.52	42.28	18.6	12.6	-9.64	-1.72	-21.16	38.16	30.12	-56.24	2990.36	3184.36	3333	3697.68	3686.52	3716.04	3999.8	4051.08	4001.24	4263.24	4238.24	4245.64	4513.76	4507	4457.64	4756.32	4702.6	4691.84	4900.76	4886.2	4862.16	5123.96	5164.4	5110.36	5355.88	5334.48	5275.28	5567.92	5522.84	5480.52	5740.08	5723.24
-1000	-1.04	20.52	-4.2	-9	58.16	35.28	53.44	42.16	43.96	-1.88	-31.52	5.96	7.08	-16.76	38.88	39.04	9.12	3047.64	3239.12	3335.76	3715.88	3710.56	3744.6	4016.56	4056.48	3978.2	4262.84	4215.32	4256.96	4483.56	4460.8	4482.44	4771.12	4676.68	4696.4	4931.84	4879.32	4885.44	5221.24	5164.6	5080.44	5357.64	5283.76	5262.4	5545.52	5524.08	5468.72	5736.48	5713.76
-997.5	32.4	30.24	7.72	10.56	56.56	39.28	20	26.36	15.32	19.68	-46.76	4.72	10.32	-13.72	27	15.68	59.08	3027.24	3291.44	3319	3714.72	3724.08	3740.64	4010.48	4053.52	3970.76	4291.32	4283.68	4312.96	4513.32	4444.56	4530.16	4726.12	4693.32	4705.44	4952.2	4897.16	4854.2	5199.72	5123.96	5111.8	5328.44	5286.28	5311	5501.36	5548.2	5506.8	5749.48	5766.4
-995	51.92	11.88	47.84	-50.44	22.64	41.88	39.64	4.76	-4.6	-59.44	30.48	10.08	-45.68	-32.64	37.6	26.2	23.8	3027.92	3271.44	3423.28	3735.88	3718.36	3732.56	3984.36	4092.48	4042.68	4369.04	4303.84	4300.24	4490	4492.36	4475.6	4774.68	4691.64	4683.68	4934.36	4922.16	4857.28	5143	5164.28	5102.12	5318.92	5302	5314.28	5566.32	5596.44	5472.8	5746.56	5760.76
-992.5	42.76	-8.48	23.16	-16.72	36.4	34.12	21.68	8.32	22.52	-23.92	17.88	-4.36	-7.76	-21.84	-16.48	17.24	36.48	3046.52	3281.04	3405.76	3746	3719.92	3747.84	4060.84	4026.88	3996.12	4343.52	4284.88	4289.72	4455.04	4508.56	4441.12	4738.32	4738.72	4736.6	4985.16	4902.88	4867.08	5187.08	5144.72	5111.6	5382.08	5298.8	5324.12	5505.2	5583.64	5449.16	5814.2	5768.68
-990	37.64	-11.4	-25.44	25.56	43.88	72.76	11.72	61.84	33.2	-29.32	-11.88	-1.88	-35	-28.8	28.44	23.36	8.8	3052.16	3288.6	3388.52	3704.92	3717	3733.64	4025.76	4011.24	4066	4352.36	4310.92	4275.6	4486.32	4525.88	4467.08	4739.88	4692.4	4699.32	4971.12	4923.36	4925.4	5117.52	5145.52	5120.84	5403.08	5317.28	5303.32	5516.64	5519.36	5444.04	5772.2	5729.2
-987.5	26.88	16.64	9.4	10.72	12.52	59.04	35	27.64	0.56	-4.72	18.96	2.44	31.52	-29	59.84	31.52	5.04	3074.56	3292.04	3386.36	3748	3785.44	3781.44	4097.92	4052.32	4085.24	4392.16	4316.84	4283.64	4535.4	4552	4538.04	4828.84	4672.96	4749.72	5002.76	4938.68	4922.88	5211.96	5141.64	5158.12	5384.64	5374.56	5362.08	5556.28	5590	5444.28	5813.04	5768.76
-985	24.4	11.28	-2.96	-14.36	13.84	38.84	73.64	49.68	35.16	-33.36	2.6	32.88	15.88	-64.08	35.44	28.84	5.84	3131.16	3323.88	3405.44	3782.12	3806.88	3794.76	4084.72	4081.72	4086.6	4349.92	4356.24	4295.72	4559.88	4556.2	4589.4	4793.44	4755.64	4750.16	5045.72	4950.32	4946.72	5249.12	5197.12	5126.4	5347.92	5359.44	5345.72	5605.28	5589.04	5522.12	5763.04	5809.32
-982.5	93.2	39.88	4.96	-9.44	16.84	55.32	47.88	7.84	60.4	7.24	21.6	29.44	15.8	1.64	37.08	52.36	-5.8	3121.48	3389.44	3447.36	3770.2	3784.24	3782.48	4108.32	4132.08	4096.16	4387.76	4360.8	4342.2	4619.36	4560.8	4588.68	4794	4777.8	4811.08	5005.8	4947.08	4990.64	5221.84	5221.24	5132	5353	5390.32	5328.56	5581.16	5631.08	5570.8	5823.48	5798.24
-980	37.12	-23.56	-31.12	-37.04	25.08	77.44	24.88	27.64	60.76	15.6	-7.4	-8.56	-18.76	-15.8	40.2	8.08	4.08	3099.36	3360.2	3419.28	3751.48	3768.92	3764.24	4083.68	4165.84	4095.12	4488.52	4364.28	4312.2	4598.6	4596.16	4585.32	4796.08	4825.72	4841.8	4995.6	4989.2	5013.64	5184.12	5206.76	5147.08	5328.56	5406.52	5345.6	5603.04	5614.44	5595.24	5810.48	5760.4
-977.5	10.16	-10.36	-26.8	22.24	23.56	37.56	-7.64	76.4	48.28	22.68	7.48	9.48	10.12	-17.52	-3.28	36.24	29.52	3124.36	3326.44	3410.2	3803.44	3788	3791.24	4043.16	4126.88	4065.4	4461.24	4366.08	4290.72	4570.44	4574.12	4564.64	4796.32	4805.16	4798.8	4967.16	4959.88	5004.8	5210.96	5164.68	5133.04	5367.6	5385.64	5354.88	5583.68	5545.6	5572.48	5783.36	5794.08
-975	24.2	-4.4	5.16	24.44	15.84	22.08	38.96	64.48	-6.56	13.04	16.96	54.64	18.56	-25.2	21.8	70.16	23.12	3178.12	3385.04	3467.16	3850.8	3839.88	3835.12	4072.08	4194.12	4129.36	4384.08	4365.08	4347.6	4575.32	4608.8	4529.16	4819.84	4766.88	4866.32	4991.2	4993.2	5003.92	5204.84	5179.28	5205.12	5403.36	5368.36	5358.8	5598.8	5597.2	5605.84	5770.96	5841.44
-972.5	2.96	2.52	14.68	4.04	40.64	44.32	13	45.56	-2.2	28.04	-9.56	2.92	0.2	-21.16	2.32	21.84	-35.12	3127.8	3357.04	3471.04	3869.08	3813.52	3791.28	4131.28	4173.64	4162.12	4388.8	4353.92	4370.8	4612.08	4627.48	4571.92	4798.6	4813.4	4854.16	5054.16	5032.24	5027.36	5215.2	5206.04	5194.96	5418.52	5414.04	5357.64	5652.88	5648.44	5541.24	5767.2	5854.2
-970	38.32	47.08	4.12	-21.96	30.12	29.36	59.08	60.44	3.2	14.8	9.12	26.36	0.64	-42.68	16.28	29.56	4.72	3191.36	3375.76	3494.32	3859.92	3898.6	3881.2	4152.68	4189.72	4213.88	4471.04	4397.68	4390.84	4645.88	4610.24	4598.72	4817.68	4835.92	4839.56	5099.44	5061.4	5044.64	5321.16	5267.76	5196.4	5471	5409.16	5362.48	5686.28	5682.76	5531.92	5817.32	5840.04
-967.5	32.56	26.52	-23.44	-14.44	34.4	5.8	34.04	34.64	-12.72	40.36	-8.12	-1.04	-33.6	-21.72	-5	25.12	27.04	3167.64	3432.16	3449.84	3858.64	3891.32	3859.6	4179	4201.68	4173.96	4386.68	4390.12	4381.96	4597.44	4642.48	4622.04	4856.92	4808.72	4823.12	5078.32	5045.04	4997.36	5299.24	5245.36	5151.48	5492.8	5367.68	5313.28	5669.2	5652.32	5530.16	5888.08	5859.04
-965	39.24	23.24	4.36	-20.48	31.36	24.64	21.72	79.64	19.64	-12.44	-42.68	10.32	-23.2	-21.56	74.12	17.88	22.2	3198.64	3437.2	3498.36	3875.04	3901.72	3888.44	4167.88	4212.84	4159.8	4464.44	4439.76	4410.16	4614.08	4656.2	4589.04	4891.68	4816.44	4782.6	5028.68	5018.84	5010.2	5230.04	5253.96	5159.72	5454.68	5439.6	5409.2	5680.52	5652.36	5567.64	5860.72	5852.84
-962.5	38.08	-16.16	-3.48	21.56	10.48	27.12	-0.64	25.96	31.48	-20.84	7.16	1.84	23.4	-34.24	72.64	48.68	9.04	3203.16	3479.92	3529.56	3901.96	3912.04	3915.2	4202.72	4233.48	4160.08	4494.16	4431.2	4430.56	4637.12	4594.68	4576.68	4911.72	4835.24	4882.8	5036.52	5021.08	5000.28	5314.36	5280.08	5195.92	5451.2	5472.8	5462	5713.16	5664.92	5616.64	5875.2	5864.44
-960	43.28	35.16	-18.8	8.28	26.44	38.32	33.4	34.6	31.8	-32.6	-4.24	11.2	33.2	-48	4.48	56.48	13.8	3245.2	3496.08	3577.4	3956.16	3910.2	3931.32	4215.4	4266.32	4186.36	4434.64	4444.28	4369.04	4641.64	4646.32	4623.32	4912.44	4866.84	4863.4	5049.16	5050.4	5004.8	5285.56	5318.2	5240.24	5487	5421.12	5519.88	5675	5673.4	5636.4	5888.4	5942.24
-957.5	13.4	36.16	-45.04	15.96	43.32	24.96	31.88	54.88	22.16	-56.96	-11.2	-14.8	-3.32	-35.64	32.64	29.36	16.52	3240.08	3473.16	3547.84	3894.96	3891.6	3877.96	4184.16	4254.4	4188.16	4372.28	4414.52	4378.32	4651.6	4658.6	4606.92	4855.24	4871	4864.16	5060.12	5020.72	5025.52	5320.76	5301.76	5214.92	5467.96	5409.16	5479.64	5673.96	5716.72	5651.6	5896.88	5883.68
-955	41.52	-15.8	0.2	13.56	62.24	38.84	18.68	9.52	27.08	-30.84	-10.6	27.44	-8.6	-23.2	51.68	62.76	23.56	3257.72	3453.12	3584.72	3927.6	3964.56	3947.36	4187.24	4243.64	4252.92	4486.84	4422.4	4404.28	4701.44	4679.24	4622.52	4908.44	4885	4894.96	5120.96	5051.68	5071.08	5368.64	5384.44	5221.8	5502.44	5464.72	5452.16	5752.28	5701.68	5636.88	5898.72	5904.76
-952.5	47.52	-15.04	-23.88	35.8	49.84	46	-11.04	21.92	13.32	-1.04	-38.48	13.24	18.8	-32.28	-30.48	18.6	36.04	3217.96	3494.2	3576.32	3930.16	3894.72	3981	4199.32	4260.92	4265.6	4466.4	4469.6	4402.68	4711.24	4735.56	4625.04	4897.36	4886.6	4837.8	5076.04	5152.8	5074.68	5321.04	5371.32	5230.2	5486.24	5490.92	5443.6	5756.84	5728.6	5578.08	5898.12	5888.68
-950	31.64	31.52	-12.28	-2.36	59.32	61.32	27.52	61.16	-11.2	-40.64	-12.88	18.52	34.56	-27.24	15.52	47.68	-7.44	3295.2	3536.96	3639.2	3974.2	3919.08	3977.24	4207.28	4279.2	4267.68	4489.24	4463.6	4409.56	4662.84	4749.6	4657.84	4914.32	4920.52	4828.92	5157.44	5119.72	5082.24	5339.12	5322	5261.84	5493.36	5514.36	5423.84	5769.08	5759.2	5615.36	5901.6	5907.24
-947.5	75.32	-3.56	12.28	26.96	35.28	55.92	26	19.8	2.8	9.48	-2.88	28.52	16.44	-52.12	-10.84	49.16	15.28	3331.44	3562.44	3590.6	3999.92	3961.04	3967.68	4245.84	4291.48	4254.68	4565.68	4499.52	4473.32	4684.68	4720.08	4658.92	4937.2	4917.36	4867.2	5173.96	5090.96	5099.32	5337.04	5321.08	5304.96	5538.36	5542.44	5409.44	5741.76	5748.56	5665.64	5984.08	5899.56
-945	59.48	-15.84	4	-0.2	18.96	56.24	25.56	42.2	49.92	25.92	43.48	21.24	-12.8	-9.84	27.96	24	25.28	3359.24	3552	3633.24	3988.84	3945.36	3983.52	4251.6	4285.6	4255.68	4561.32	4515.52	4489.64	4717.16	4763.36	4625.36	4981.12	4900.16	4821.32	5130.36	5134.6	5064.88	5302.68	5351.92	5300.56	5574.96	5508.36	5481.64	5714.32	5740.92	5661.24	5990.8	5922.84
-942.5	29.36	5.44	-48.2	5.92	48.56	58.96	33.4	80.44	51.36	3.36	16.6	7.08	-29.68	-24.04	46.08	17.28	21.8	3338.68	3527.56	3636.76	3984.64	3934.32	3962.4	4303	4230.44	4287.92	4518.08	4501.16	4448.16	4693.16	4724.72	4705.24	4963.28	4923.84	4830.2	5104.44	5074.6	5094.08	5350.48	5324.24	5286.16	5547.04	5531.44	5509.28	5722.96	5780.84	5661.24	6001.68	5948.6
-940	21.28	19.76	16.08	24	66.56	69.8	41.68	48.92	30.56	-14.08	3.04	57.48	4.08	-48.32	44.44	64.84	28.64	3395.52	3589.6	3667.52	4037.08	4046.4	3998.2	4338.16	4344.48	4320.68	4591.08	4510.64	4451.96	4766.88	4811.08	4725.56	4979.8	4956.88	4941.72	5181.12	5109.12	5118.4	5423.52	5382.2	5337.8	5596.36	5578.4	5505.64	5845.84	5755.68	5716.68	5969.68	6005.28
-937.5	17.08	33.96	-3.32	56.28	9.52	54.12	31.76	53.96	30.68	-10.64	9.24	5.16	-17.64	-36.12	-9.68	48.76	4.48	3363.16	3631.72	3670.96	4030.32	4009.08	4057.32	4369.44	4364.04	4265.12	4548.36	4457.76	4447.88	4782.88	4788.32	4684.8	4981.36	4945.6	4911.24	5149.4	5123.84	5069.56	5421.32	5353.12	5284.6	5571	5539.72	5523.28	5764.04	5748	5695.24	5961.88	5929.08
-935	52.12	-0.52	-33.36	31.04	30.72	35.96	71.08	71.16	42.16	43.56	34.96	64.4	-1.88	-46.08	42.16	19.28	17.4	3416.72	3586	3695.08	4042.36	4019.88	4028.24	4321.08	4329.04	4291.52	4560.44	4524.88	4506.8	4815.4	4789.32	4721.96	5035.2	4941.6	4886.4	5174.36	5172.64	5118.16	5432.64	5422.24	5317.2	5566.36	5521.68	5509.48	5812.48	5759.56	5742.8	5933.16	5959.84
-932.5	37.32	10.8	-32.84	64.68	45.4	47.96	26.64	49.32	14.8	-13.4	-14	5.96	-1.32	-29.44	42.56	14.56	5.8	3431.92	3603.16	3698.24	4064.28	4059.68	4024.96	4339.8	4314.2	4310.16	4536.96	4571.12	4464.8	4804.08	4824.68	4759.88	5052.36	4950	4969.84	5196	5143.44	5099.84	5437.16	5435.16	5370.96	5547.6	5580.68	5571.64	5849.88	5833.44	5802.72	5944.24	6018.76
-930	32.36	27.16	19.4	18.2	13.16	27.28	14.44	67.44	12.68	-16.6	-50.76	8.36	-38.76	-42.72	54.28	47.72	33.72	3438.32	3666.32	3735.76	4055.36	4112.36	4043.8	4337.44	4359.56	4336	4572.4	4552.4	4503.4	4766.6	4866.04	4754.28	4991.76	4912.84	4938.68	5217.44	5164.12	5106.64	5398.56	5396.12	5389.32	5610.88	5560.64	5594.64	5901.88	5803.08	5797.92	6002.04	6025.56
-927.5	44	0.8	0.08	-1.24	26	54	8.92	58.88	11.8	-3.44	3.36	1.12	-34	-46.2	25.84	66.24	21.36	3416.8	3633.72	3711.76	4035.32	4049.52	4037.12	4332.88	4366.92	4324.36	4584.4	4550.8	4550.2	4830.32	4830.72	4677.32	5012.48	4931.44	4905.72	5248.44	5187.24	5143.68	5457.76	5422.76	5374.92	5609.8	5608	5546.36	5823	5789.04	5782.56	6044.48	6018.28
-925	30.68	-19.16	-26.36	-4.48	-13.68	76.24	32.2	107.76	-3.84	-33.16	9.2	-34.56	5.6	-7.96	28.44	31.4	9.32	3413.8	3651.08	3712.56	4097.96	4053.44	4105.96	4291.48	4331.8	4353	4579.12	4531.24	4552.4	4796.72	4850.72	4733.48	5031.8	4962.28	4985.12	5208.64	5184.48	5137.8	5402.4	5430.04	5385.52	5561.92	5543.92	5542.48	5801.36	5804.52	5769.96	5940.56	5953.64
-922.5	26.6	12.64	-32.24	15.76	20.84	42.36	11.08	57	-6.28	-3	-10.44	-4	45.24	-18.8	22.64	37.12	39.72	3410.28	3711.88	3707.08	4127.96	4077.6	4106.08	4341.8	4347	4373.88	4617.84	4589.08	4497.36	4817.72	4852.92	4726.24	5047	5008.36	5011.96	5225.8	5213.44	5197.6	5427.24	5439.88	5403.08	5604	5567.16	5572.76	5825.16	5869.84	5775.6	5933.88	5975.2
-920	28.4	-24.72	-30.92	9.4	32.68	37.88	40.84	65.36	50.52	-41.6	51.2	4.6	30.68	-54.68	19.24	30.32	45.84	3391.36	3709.72	3778.4	4103.32	4132.08	4139.12	4411.76	4386.52	4439.44	4655.44	4626.56	4591.36	4870.4	4828.84	4770.24	5068.36	4973.72	5001.68	5258.56	5242.16	5182.56	5491.32	5451.24	5349.04	5664.2	5653.32	5614.36	5810.08	5862.92	5801.56	5993.88	6045.12
-917.5	20.04	10.96	-38.04	28.84	21.6	46.56	36.44	41.08	-8.24	-37.36	-6.28	-7.6	30.6	2.52	10.72	61.08	29.32	3426.04	3689.36	3746.4	4116.6	4131.96	4147.4	4471.36	4428.68	4404.8	4630.32	4578.4	4615.52	4865.64	4841.64	4744.88	5079	5014.44	5043.8	5252.16	5205.8	5220.6	5475.72	5427	5375.12	5626.08	5662.36	5574.84	5826.84	5841	5772.72	6105.56	6058.16
-915	25.32	15	-1.84	-0.96	13.08	32.52	39.92	37.84	21	-0.12	-28.04	25.2	-9.8	-23.52	19.32	57.88	17.76	3481.04	3709.64	3797.76	4112.36	4139.68	4123.64	4429.76	4423.04	4403.12	4592.96	4608.8	4616.32	4894.32	4881.64	4747.64	5081.56	5048.24	5079.08	5228.32	5197.08	5242.72	5470.96	5406.28	5403.68	5641.64	5646.4	5554.84	5802.24	5824.04	5823.2	6082.36	6100.56
-912.5	16	-10	24.56	28.48	34.76	42.48	27.24	19.4	29.52	9.2	0.92	30.76	12.08	-37.72	33.24	21.92	-17.88	3481.92	3697.4	3753.2	4164.24	4088.56	4101.36	4473.8	4432.56	4360.6	4702.68	4613.04	4616.44	4906.8	4890.88	4804.72	5073.24	5093.96	4990.76	5206.6	5206	5201.12	5472.4	5443.72	5413.04	5657.04	5611.72	5610.6	5791.32	5875	5811.08	6058.88	6051.04
-910	1.16	2.24	-0.64	-17.24	33.2	76.52	-1.6	33.08	1.2	-2.72	12.64	6.52	-7.44	-26	42.92	8.56	17.48	3514.76	3718.6	3788.84	4171.56	4177.6	4154.16	4452.8	4456.72	4393.68	4723.16	4639	4601.96	4857.72	4853.88	4794.8	5096.32	5068.28	5043.04	5209.68	5263.88	5221.04	5532.52	5480.08	5393.32	5690.04	5578.92	5624.16	5885.44	5891.36	5778.04	5992.68	6146.52
-907.5	19.64	39.6	3.36	12.96	53.4	56.76	22.08	48.8	4.12	17.52	19.4	-17.68	38.88	-56.48	38.12	38.12	4.72	3495.12	3727.76	3816.48	4187.68	4206.56	4162.8	4462.2	4479.2	4447.96	4676.56	4626.56	4581.84	4899.8	4872.96	4782.88	5092.2	5098.16	5040.08	5304.64	5236.24	5225.68	5550.48	5436.6	5418.48	5707.28	5610.24	5612.56	5930.68	5882.96	5825.64	6010.32	6137.36
-905	-8.68	20.8	34.8	48.72	39.4	60.72	59.16	69.96	6.4	19.04	21.44	-16.92	-9.2	-63.08	2.16	31.48	22.64	3531.16	3772.96	3873.36	4253.16	4210.6	4152.52	4444.92	4504.32	4456.36	4699.36	4641.84	4605.8	4924.32	4926.12	4808.56	5119.28	5048.4	5076.36	5377.8	5233.36	5245.52	5553.68	5501.88	5429.28	5721.36	5662.52	5621.2	5922.04	5864.8	5836.88	6097.44	6163.8
-902.5	-0.12	15.6	-7.92	33.72	20.08	34.88	2.12	60.68	-6.24	24.12	33.36	-1.48	-0.24	-77.72	48.6	37.28	23.76	3566.92	3761	3862.52	4272.24	4230.4	4159.84	4472.48	4470.12	4392.28	4667.8	4681.92	4605.76	4897.92	4883.84	4829.8	5122.2	5093.68	5115.52	5327.2	5243.92	5200.84	5526.88	5472.2	5426.4	5703.72	5670.76	5656.48	5887.96	5866.68	5804.44	6093.68	6141.96
-900	22.16	8.56	24.04	48.16	22.64	34.64	22.6	39.92	11.4	21.96	23.2	-5.28	8.2	-52.44	63.68	4.12	-11.28	3591.72	3832.92	3927.24	4262.8	4188.44	4197.52	4501.8	4501.28	4463.64	4720.08	4695.48	4634.44	4918	4895.4	4844.36	5190.4	5118.28	5123.36	5292.76	5289.64	5227.4	5525.68	5495.56	5447.12	5718.48	5710.24	5639.52	5937.4	5922.8	5809.52	6069.04	6151.24
-897.5	12.48	10.2	16.64	36.56	29.48	31.24	11.2	28.6	16.6	34.08	-10.44	27.32	-28.68	-6.08	29.96	-4	29.88	3532.24	3818.52	3903.96	4215.28	4191.36	4226.6	4504	4496.04	4482.88	4741.8	4701.12	4646.08	4931	4848.6	4812.6	5126.48	5041.28	5088.52	5282.76	5232.04	5251.88	5545.04	5487.88	5473.72	5742.88	5675.64	5650.12	5901.08	5975.08	5787.8	6056.24	6090.28
-895	-7.56	18.12	33.56	-15	12.4	7.4	14.24	64	18.04	-19.08	16.88	36.68	-23	7.44	56.76	72	-3.88	3594	3830.28	3890.92	4255.48	4212.96	4221	4502.56	4493.96	4471.96	4746.76	4684.88	4673.48	4964.12	4886.96	4787.6	5124.52	5051.92	5030.72	5388.12	5262.96	5314.24	5563.08	5524.52	5450.8	5710.16	5655	5673.4	5906.44	5958.32	5829.32	6068.24	6094.8
-892.5	-25.6	-9.16	15.6	30.84	24.08	-5.84	3.44	28.08	12.64	12.28	-23.04	9.96	-1.76	-26.24	0.24	9.52	-27.32	3647.28	3794.96	3907.28	4269.28	4209.36	4216.04	4493.8	4463.24	4458.48	4715.68	4712.28	4687.72	4971.92	4887.04	4837.28	5139.32	5076.16	5068.52	5340.44	5256.96	5271.16	5567.92	5473.28	5482.64	5658.24	5687.56	5698.92	5912.6	5869.48	5830.52	6130.48	6122.04
-890	13.84	15.4	27.08	10.48	7.96	34.12	44.52	68.4	55.64	17.12	-27.28	13.96	-2.64	-6.72	35.68	56.12	27.2	3648.72	3888.76	3969.88	4305.2	4249.8	4213.2	4508.04	4508.76	4565.6	4771.44	4718.32	4688.88	4952.84	4914.4	4845.16	5217.2	5115.84	5093.88	5355.16	5282.08	5263.28	5554.56	5526.96	5483.16	5755.04	5696.76	5709.44	5944.64	5936.72	5927.36	6147.92	6103.68
-887.5	20.12	24.2	-0.8	-4.4	-25.8	30.68	50.72	72.04	-1.84	-37.4	-6	3.92	6.32	22.96	20.28	25.04	19.2	3599.56	3971.2	3954.04	4261.08	4270.96	4172.28	4551.76	4520.52	4491.12	4780.24	4670	4682.76	4947.28	4960.04	4881.56	5191.32	5113.68	5079.56	5397.6	5348.12	5308.88	5565.4	5539.8	5457.52	5731.44	5749.52	5660.16	5965.92	5930.44	5901.68	6110.88	6123.04
-885	13.36	42.68	-0.68	-2.24	-2.52	29.4	3.48	58.12	-3.2	-4.72	11	31.92	24.56	-29.76	47.92	29.4	11.76	3675.08	3904.72	3975.48	4261.44	4275.84	4261.68	4533.36	4547.72	4504.16	4801.12	4722.88	4658.36	4973.92	4964.24	4915.44	5178.76	5197.48	5133.84	5389.6	5416.88	5289.36	5538.16	5536.24	5462.24	5719.36	5694.8	5632.28	5949.28	5918.56	5899.2	6095.6	6190.72
-882.5	44.8	36.92	-3.92	20.56	22.8	59.16	-16.32	51.24	20.24	6.44	-19.68	10.76	21.32	-65.2	37.2	28.44	-8.44	3674.28	3863.8	3950.56	4318.28	4270.36	4276.64	4573.08	4557.16	4523.8	4767.56	4737.88	4700.32	4977.64	4893.72	4921.64	5190.52	5204	5121.88	5367	5351.2	5263.52	5568.52	5521	5426.84	5783.28	5711.6	5650.48	5952.68	5979.2	5883.44	6153.96	6120.32
-880	23.4	-18.8	2	4.16	13.32	70.36	35.32	52.44	-4.24	25.88	9.96	22.44	20.6	-59.88	13.72	50.64	-6.48	3683.84	3870.08	3957.2	4345.44	4305.6	4281.16	4590.92	4618.32	4591.52	4846.12	4743	4739.2	5002.04	4965.12	4965.08	5222.88	5113.56	5171.32	5415.08	5345.96	5284.64	5569.24	5563.48	5500.8	5752.48	5749.96	5693.56	5939.92	5949.92	5863.68	6198.36	6108.6
-877.5	10.72	4.68	13.36	7.96	6.36	29	0.68	32.84	-5.36	27	26.72	38.6	-26.56	-65.8	7.32	75.68	-12.56	3707.8	3899.32	3955.16	4329.92	4339.28	4284.8	4525.44	4551.12	4557.64	4790.64	4739.36	4717.4	5020.2	5016.12	4920.24	5186.48	5131.8	5120.68	5427.12	5410.72	5356.24	5587.12	5542.44	5523.2	5729.56	5777.08	5742	5953.68	5926.36	5867.2	6211.56	6148.32
-875	37.92	14.12	45.36	26.12	15.24	42.56	47.64	67.72	27.48	12.92	-24.48	36.48	-29.88	-38.2	16.6	31.32	8.56	3721.6	3972.08	3974.52	4363.76	4405.04	4289.96	4547.96	4523.8	4574.96	4777.68	4755.52	4747.56	4980.52	4989.52	4949.16	5202.8	5165.48	5144.28	5447.32	5380.76	5356.92	5592	5586.68	5529.84	5780.52	5738.12	5752.6	6051.16	6034.88	5918.04	6145.8	6231.8
-872.5	-7.16	-14.56	20.04	14.12	34.76	35.4	56.6	39.36	-2.72	0.2	5.48	-25.6	9.64	-2.36	24.68	67.12	10.12	3730.24	3969.4	3930.12	4376.92	4358.08	4296.48	4625.32	4596.36	4555.88	4864.52	4770.08	4806.64	4990.64	4992.44	4970.68	5244.64	5199.96	5131.56	5466.72	5398.56	5313.52	5637.52	5571.84	5548.32	5819.96	5810.4	5660.44	6111.8	6065.68	5928.92	6158.56	6238.32
-870	46.52	15.84	1.24	10.52	22.16	44.92	25.04	51.72	4.52	10.52	9.24	5.24	-34.52	-11.44	30.44	39.76	-13	3787.56	4021.4	3987.6	4433.64	4422.44	4375.24	4628.64	4643.08	4679.96	4880.56	4841.4	4808.2	5034.56	5097.44	5005.04	5273.6	5264.76	5170.6	5492.16	5393.12	5384.32	5646.96	5618.56	5567.12	5838.44	5864.32	5761.68	6078.72	6003.8	5923.44	6254.88	6220.84
-867.5	19.36	5.44	-12.44	28.68	44	23.68	4.28	61.24	18.04	31.56	8.84	21.28	-52.84	2.16	44.52	36.04	-1.4	3756.6	4036.64	3995.44	4376.32	4408.24	4342.12	4663.88	4576.36	4690.24	4871.76	4811.12	4745.56	5025.64	5082.08	4977.48	5275.08	5230.8	5218.8	5493.16	5416.56	5388.68	5616.4	5625.76	5519.68	5804.2	5849	5792.76	5991.6	5981.04	5909.2	6264.24	6226.92
-865	-4.24	9.8	-19.48	5.84	19	37.48	36.32	53.6	39.2	17.04	19.44	-3	-22.08	-9.44	33.68	68.64	13.72	3804.44	3996.08	4012.72	4423.36	4359.68	4386.52	4650.48	4657.4	4629.04	4865.6	4816.12	4778.24	5087.12	5074.4	4960.64	5259.2	5216.72	5191.72	5516.48	5441.48	5402.4	5647.36	5638.92	5569.88	5870.2	5774.96	5757.48	6036.36	6006.32	5957.44	6231.32	6281.24
-862.5	90.92	39.64	-28	12.92	-1.4	31.16	33.72	27.92	26.2	66.68	2.24	-13.52	-23.56	-9.32	33.12	63.64	15.52	3775.32	4033.2	4027.96	4434.12	4379.52	4397.88	4627.56	4635.76	4592.68	4893.28	4847.2	4787.04	5101.36	5080.24	4912.16	5302.6	5230.6	5182.84	5489.76	5478.04	5372.44	5737.2	5574.48	5595.68	5829	5847.16	5741.64	6062.08	6030.48	5942.88	6237	6289.88
-860	35.64	4.04	19.16	8.04	13.28	30.52	38.04	38.44	40.12	4.44	2	24.48	-21.4	-2.16	-9.12	2.84	-4.64	3825.92	4067.68	4098.8	4388.92	4454.24	4378.84	4657.2	4627.96	4654.32	4930.12	4820.48	4830.08	5069.8	5068.12	4976.92	5259.16	5181.44	5222.08	5519.12	5500.56	5437.28	5690.52	5639.12	5582.16	5829.64	5867.32	5718.84	6075.52	6031.44	5937.72	6226.04	6231.32
-857.5	-30.48	23.32	-17.76	20.08	36.24	65.84	30.84	59.76	-12.64	27.16	-7.12	24.72	-1.84	-43.04	3.32	50.16	8.16	3808.28	4043	4080.08	4386.8	4404	4372.08	4690.6	4661.2	4650.76	4914.24	4800.08	4834.2	5038.12	5104.28	5045.32	5278.12	5218.08	5236.36	5463.24	5459.64	5441.24	5675.92	5655	5563.76	5849.32	5827.16	5774.12	6065.12	6043.2	5974.44	6233.8	6199.84
-855	-27.52	20.64	4.48	-15.68	18.56	52.96	46.96	42.32	-15.92	53.84	-43.8	27.92	33.68	-47.16	56.84	45.8	-0.6	3823.52	4015.76	4114.4	4428.24	4408.44	4398.52	4675.04	4700	4655.64	4958.64	4835.96	4831.2	5071.44	5099.12	5038.2	5294.68	5271.52	5244.28	5448.92	5470.52	5440.44	5691.28	5654.32	5590.16	5880.28	5829	5792	6087.32	6076.68	5967.04	6263.76	6234.64
-852.5	51.4	0.16	50	-17.16	73.72	37.32	31.36	43.28	15.4	38	-9.52	24.04	-0.76	-6.92	22.96	5.28	-25	3859.68	4063.48	4134.44	4514.12	4408.88	4349.68	4720.04	4687.48	4684.28	4972.28	4888.92	4830.48	5095.24	5061.72	5015.12	5348.36	5245.48	5283.48	5514.08	5495.6	5417.28	5762.2	5704.16	5652.2	5912.96	5893.24	5808.72	6111.6	6108.12	5984.12	6249.2	6242.2
-850	50.56	8.12	17.72	-13.16	67.16	4.52	9.16	45.92	12.56	11.92	20.32	60.16	26.64	-56.64	6.68	67.08	-18.2	3924.6	4095.68	4176.6	4514.84	4470	4422.44	4685.6	4721.92	4654.48	4912.8	4900.92	4893.48	5096.44	5075.24	5034.68	5398.4	5241.36	5220.64	5478.24	5475.76	5454.44	5715.04	5710.92	5624.76	5887.36	5872.52	5797.64	6134.08	6090	5979.6	6235.32	6216.76
-847.5	26.44	33.56	-9	-4.28	23.36	65.24	11.48	30	-13.64	0.32	-16.36	23.56	8.84	-72	15.2	43.32	11.96	3888.28	4088.68	4165.96	4473.4	4445	4466.96	4714.72	4744.8	4666.84	4875.96	4936.04	4892.12	5115.04	5064.88	5087.2	5376.88	5265.6	5222.24	5472.36	5414.72	5420.6	5661.24	5640.2	5611.32	5904.84	5841.48	5773.4	6132.52	6132	5974.6	6216.36	6258.92
-845	49.12	14.88	-11.64	20.04	62.08	55.68	42.4	39.84	5.48	50.84	-9.44	37.8	-12.96	-40.88	38.08	19.56	-16.48	3881.48	4086.16	4192.88	4513.28	4460.16	4488.32	4699.64	4771.16	4711.12	4971.96	4933.6	4855.24	5108.8	5097.92	5063	5400.64	5305.2	5288.32	5522.52	5462.08	5436.88	5737.96	5689.44	5616.52	5936.8	5839.32	5780.24	6112.36	6088.28	5983.08	6252.28	6269.28
-842.5	13.32	-8.32	30.64	-3.56	27.12	10.88	23.84	-2.32	4.32	26.68	13.16	31.12	22.8	-19.44	38.84	26.24	-22.68	3857.44	4143.92	4150.44	4540	4485.92	4489.56	4723.04	4773.08	4698.68	4945	4899.04	4836.24	5154.6	5075.52	5047.64	5432.52	5290.92	5270.2	5498.68	5438.04	5459	5747.8	5636.08	5596.4	5889.56	5848.24	5787.04	6129.4	6081.92	6040.72	6298.56	6295.8
-840	34.92	28.52	-9.48	-13.88	-1.88	14	23.84	4.28	26.56	-11.64	41.36	-3.28	35.2	-12.36	43.88	27.88	10	3917.12	4131.52	4205.12	4559.68	4500.8	4491	4721.2	4794.4	4693.76	4940	4942.12	4898.36	5149.96	5128.56	5067.92	5409.88	5317.48	5290.24	5601.08	5463.16	5485.64	5709.04	5694.52	5662.56	5904.2	5902.84	5802.44	6150.56	6067.8	6027.76	6287.12	6289.8
-837.5	1.44	7.16	33.08	27.44	27.48	41.68	32.28	31.48	41.4	1.88	-28.84	-11.88	-1.48	-12.76	24.2	44.44	-19.16	3922.92	4155.8	4224.32	4536.92	4528.04	4521.96	4756.68	4778.48	4708.6	5028.12	4967.44	4918.28	5211.72	5199.68	5086.92	5428.68	5355.08	5344	5565	5503.4	5465.16	5750.4	5703.6	5685.48	5940.16	5902.16	5815.48	6164.56	6085.64	6048.2	6345.76	6300.16
-835	-5.76	-9.72	9.28	3.04	13.44	47.84	14.04	38.64	38	-17.2	-1.64	1.28	-45.2	-30.92	16.64	50.12	8.04	3997.92	4157.2	4254.76	4602.96	4520.36	4499.48	4806.04	4812.12	4728.96	5019.2	4963.2	4923.64	5201.96	5169.24	5097.04	5448.32	5381.36	5311.64	5515.08	5501.68	5476.16	5807.64	5681.12	5658.04	5937.48	5894.44	5791.68	6143.32	6105.44	6020.68	6313.88	6273.4
-832.5	-1.96	34.16	-19.32	49.88	29.44	42.96	-15.36	74.04	40.76	38.12	-4.88	-31.88	32.24	15.32	69.76	31.44	30.2	3958.68	4112.12	4224.56	4589.92	4535.24	4496.8	4809.68	4817.24	4712.04	4990.76	4979.72	4914.6	5218.84	5204.56	5051.36	5416.08	5423.36	5325.56	5523.96	5510.12	5506.6	5827.2	5743.72	5660.76	5945.64	5880	5813.76	6193.12	6118.56	5981.76	6386.2	6385.04
-830	4.44	44	20.28	3.08	8.72	74.28	4.44	9.44	39.88	36.84	-39.56	-37.16	17.64	-39.88	58.76	26.88	-10.24	4016.6	4191.2	4265.88	4585.88	4603.56	4531.48	4803.2	4815.64	4750.4	5082	5038.96	4965.12	5217.84	5229	5098.16	5471.84	5402.52	5343.04	5616.08	5580.56	5514	5834.48	5792.64	5675.04	6001.84	5934.36	5886.24	6203.64	6155.8	6071.84	6366.32	6381.08
-827.5	10.36	-11.76	11.08	-18.24	22.44	46.44	-4.36	20.16	24.16	31.44	1.68	14.12	-8.88	-11.56	37.96	-8.92	3.76	4005.2	4223.76	4236.84	4561.92	4551.8	4510.72	4829.12	4778.48	4731.16	5067.16	5022.84	4946.32	5216	5151.92	5073.12	5413.88	5349.12	5315.16	5624.8	5618.68	5487.96	5830.8	5697.76	5682.56	5971.76	5936.52	5880.44	6187.28	6137.68	6069.72	6367.08	6338.12
-825	5.48	17.48	5.6	8.68	11.96	67.68	1.44	48.92	-29.52	26.72	-7.28	11.36	-9.64	-0.92	51.68	10.04	35.2	3974.88	4171.72	4257.64	4601.08	4578.68	4558.72	4818.68	4779.76	4728.6	5089.32	5007.24	4932.4	5227.56	5191.04	5114	5402.32	5409.88	5330.32	5589.72	5570.92	5496.6	5796.16	5715	5695.08	5985.36	5876.32	5827.2	6195.84	6118.36	6098.6	6327.52	6392.32
-822.5	37.92	22.04	23.68	36.2	-3.16	66.16	-1.12	94.24	30.08	52.04	4.16	-7.8	38.36	-4.24	26.48	-11.84	20.72	3985.68	4224.76	4290.68	4602.88	4633.92	4564.48	4847.52	4765.72	4790.52	5075.6	5025.16	4981.76	5295.28	5227.92	5171.6	5493.24	5429.44	5328.16	5613.6	5564.52	5534	5823.16	5752.48	5697.56	5992.8	5913.84	5911.16	6229.32	6192.6	6042.64	6374	6431.04
-820	11.08	-20.72	-6.48	10	12.48	42.16	-8.64	26.2	32.52	5.8	10.04	-19.68	-3.2	-39.16	19.76	2.72	-7.04	4020.36	4242.76	4283	4622.92	4600.96	4544.92	4775.48	4785.88	4783.04	5075.32	5014.76	4973.92	5251.84	5231.32	5141.28	5461.96	5347.44	5328.36	5627.28	5559.68	5597.4	5758.48	5775.84	5691.96	6045.04	5987.2	5850.24	6187.44	6200.52	6076.92	6361.12	6398.4
-817.5	-4.08	-9.4	-31.44	12.6	74.24	54.84	32.4	41.04	1.64	-1.96	-26.92	-3.84	27.24	-13.28	48.08	44.92	35.36	4030.32	4246.48	4237.08	4656.32	4638.28	4546.6	4832.68	4820.36	4758.88	5058.08	5027.04	4936.8	5279.16	5276.4	5195.68	5424.04	5385.64	5344.08	5665.88	5570.88	5592.48	5855.6	5809.32	5736.08	6012.16	5993.68	5880.16	6201.8	6197.24	6147.28	6354.88	6421.48
-815	23.36	10.16	9.44	13.36	6.72	46.44	35.88	20.04	-8.52	4.76	-26.28	-11.36	-21.72	-55.12	59.12	45.16	22.24	4104.24	4257.76	4269.44	4680.64	4614.08	4573.56	4846.2	4830.36	4800.84	5090.28	5027.52	4953.36	5339.76	5283.92	5205.32	5471.76	5461.2	5392.96	5666.84	5595.32	5581.6	5855	5830.56	5725.44	6030.8	5958.16	5952.48	6231.24	6145.2	6125.44	6360.4	6454.68
-812.5	17.72	6.6	-6.24	20.12	28.68	51.68	8.84	24.16	38.36	19.68	-6.72	-16.6	-17.64	-25.04	49.8	23.48	29.12	4104.12	4254.68	4266.32	4709.76	4653.04	4583.04	4899.12	4867.08	4781.92	5077.24	5009.36	4951.8	5290.8	5274.88	5160.44	5455.36	5468.6	5391.84	5662.36	5590.8	5524.84	5856.6	5839.76	5686.12	6060.12	5996.12	5931.2	6222.16	6131.48	6076.12	6417.92	6406.64
-810	15.32	-19.28	-35.56	24.56	28.76	72.36	54.8	55.68	21.24	-8.44	4.12	24.48	-32.32	-40.84	54	8.8	28.12	4087.16	4238.48	4334.24	4691.72	4651	4628.2	4938.12	4855.44	4834.36	5105.8	5040.24	5002.88	5268.6	5298.2	5165.48	5473.96	5460.16	5418.56	5697	5577.88	5566.48	5858.48	5821.16	5702.6	6011.96	6009.2	5875.08	6254.4	6169.32	6122	6403.4	6425.24
-807.5	32.44	-1.96	-22.92	-0.68	10	47.52	52.28	19.16	23.72	46.2	15.32	20.36	17.08	-49	31.88	19.84	39.04	4058.04	4291.32	4340.64	4686.4	4639.92	4642.56	4925.16	4908.64	4831.48	5111.24	5032.44	5018	5336.92	5270.72	5186.2	5495.52	5439.92	5385.12	5731.92	5616.32	5590.4	5861.96	5813.04	5733.52	6000.16	5973.56	5903.2	6270.36	6218.92	6097.84	6443.4	6472
-805	23.36	12.96	-27.4	-10.28	66.36	76.92	4.92	25.8	9.6	10.52	-3.76	30.08	46.56	-55.84	35.6	55.28	26.12	4133.72	4316.24	4334.92	4721.6	4646.12	4630.64	4934.8	4889.64	4899.12	5141.32	5057.6	5015.2	5350.64	5258.64	5212.24	5554.96	5416.2	5396.84	5685.08	5648.72	5599.76	5875.16	5814.6	5739.52	6030.48	5962.16	5946.92	6248.8	6271.52	6105.96	6428.04	6413.6
-802.5	28.96	34.16	-18.68	24.32	61.28	25.48	-14.04	27.84	-3.52	-0.04	31.56	4.12	40.24	-4.72	53.28	58.52	17.12	4141.28	4333.24	4342.6	4725.52	4664.68	4638.4	4973.6	4929.6	4883.48	5188.72	5101.04	5062.48	5276.84	5271.44	5209.52	5524.72	5414.76	5472.96	5726.68	5640.76	5592.48	5967.64	5813.84	5829.52	6041.08	6011.12	5960.88	6283.2	6258.84	6142.32	6450.32	6435.84
-800	5.44	41.6	-35.16	-8.56	-5.4	20.6	-1.44	39.72	37.64	8	-30.2	35.2	-29.64	-38.72	48.16	62.28	20.68	4167.2	4319.04	4352.8	4731.76	4718.52	4667.72	4975.48	4944.8	4909.12	5198.72	5132.68	5043.24	5299.36	5291.52	5223.68	5544.52	5455.88	5490.28	5686.28	5652	5598.96	5910.6	5891.12	5811.88	6091.04	6048.16	5974.96	6339.56	6279.28	6096.96	6454.84	6448.76
-797.5	34.44	28.04	-47.08	-36.08	31.96	55	4.96	59.64	4.16	34.72	0.4	-26.08	-30.6	-19.32	17.12	28.48	29.52	4184.28	4346.64	4326.88	4747.92	4727.6	4632.64	4982.48	4934.8	4883.48	5216.88	5099.32	5060.6	5381.32	5298.52	5245.52	5572	5530.28	5428.48	5685.68	5665.8	5554.28	5964.16	5849.4	5806.52	6090.68	5998.36	5991.44	6289.68	6304.88	6131.84	6531.76	6451.6
-795	48.36	6.96	-10.48	-44.96	58.64	84.56	50.8	67.88	2.44	30.28	27.68	2.08	8.16	-7.36	45.36	71.92	9.16	4215.8	4370.92	4432.8	4759.4	4766.2	4711.4	4978	5016.24	4893.2	5195.04	5132.76	5071.6	5419.4	5378.12	5281.96	5577.64	5483.96	5420.84	5754.72	5684	5633.8	5952.48	5882.64	5809.28	6165.28	6027.12	5983.64	6302.2	6272.2	6165.92	6550.36	6453.68
-792.5	50.16	11.48	-10.56	-2.4	19.24	19.84	8.32	40.44	10.76	21.44	-3.08	-8.8	-20.76	-21.56	53.16	50.36	15.52	4151.88	4380.64	4410.2	4736.84	4688.68	4708.6	4994.72	5008.6	4892.96	5192.2	5099.76	5050.72	5343.28	5381.92	5247.24	5516.84	5479.24	5421.32	5736.96	5680.44	5638.16	5980.2	5824.88	5787.8	6141.52	6063	5989.92	6291.88	6291.68	6220.76	6544.48	6458.12
-790	-0.56	32.56	-1.84	32.12	43.32	33.88	25.96	68.56	45.12	12.04	-21.8	-9.76	22.64	-3.64	11.28	-1.84	17.56	4173.72	4387.92	4400.6	4802.72	4693.08	4722.76	5008.76	5022.96	4897.24	5219.88	5124.44	5078.44	5377.92	5372.96	5266.56	5549.6	5544.28	5426.04	5761.88	5635.04	5659.76	5947.76	5881.32	5817.84	6112.28	6079.48	6019.68	6302.8	6313.52	6244.24	6515.84	6446.6
-787.5	21.6	14.56	-23.04	28.32	72.16	28.48	2.92	35.16	21.76	17.76	0.16	-21.12	40.24	-12.6	26.24	9.32	20.72	4180.6	4421.48	4381.76	4805.6	4729.68	4727.6	4994.8	5005.12	4889.88	5206.4	5165.56	5065.2	5349.84	5350.6	5253.16	5545.52	5558.88	5481.48	5775.44	5609.4	5635.64	5919.68	5893.08	5817.68	6101.76	6046.72	5968.8	6346.2	6277.6	6174	6538.08	6444.32
-785	8.24	-2.72	-7.08	-0.72	53.44	22.04	27.16	35.88	8.56	-0.6	57.2	2.64	0.84	-56.56	74	55.76	11.32	4207.8	4426.96	4454.68	4847.52	4771.28	4709.12	4979.96	4988	4881.2	5182.72	5177.24	5066.56	5304.52	5352	5299.2	5549.08	5470.72	5429.04	5781.32	5629.72	5622.84	5927.72	5880.2	5845.88	6118.36	6036.48	5979	6361.44	6295.76	6138.48	6465.92	6450.04
-782.5	49.76	19.84	22.64	13.32	16.6	48.36	28.4	22.64	-15.8	47.76	21.8	2.28	12.96	-47.76	31.08	1.56	-11.56	4205.96	4399.12	4432.88	4852.68	4775.16	4740.6	5032.64	5016.24	4914.12	5172.64	5194.64	5123.76	5448.2	5349.24	5286.72	5589.8	5498.84	5435.56	5731.68	5655.32	5699.8	5921.4	5880.64	5863.56	6116.8	6069.76	6013.24	6272.32	6297.32	6143	6461.72	6455.2
-780	34.56	-3.6	31.48	-23.4	31.12	57.52	43.16	64.48	9	20	-6.4	17.32	13.92	-52.32	31.08	6.2	8.2	4280.6	4438.2	4470.36	4897.6	4791.36	4749.84	5042.72	5040.72	4990.52	5258.84	5172.24	5121.08	5465.92	5355.64	5310.12	5564.8	5493.64	5466.68	5782.96	5711.8	5715.32	5886.76	5908.92	5872.12	6111.92	6067.32	6021.72	6323.72	6270.04	6253.04	6497.04	6524.56
-777.5	16.12	12.84	11.04	-8.12	44.72	68.72	24.76	70.12	21.56	48.48	2.88	34.72	26.96	-46.04	6.36	12.96	8.88	4287.56	4464.4	4524.84	4863.92	4790.36	4814.92	5035.8	5044.36	4930.96	5300.68	5168.28	5064.08	5419.36	5348.12	5285	5623.8	5520.2	5494.72	5800.6	5744.6	5691.8	5921.28	5917.64	5877.56	6141.08	6118.2	6019.96	6366.6	6302.4	6219.88	6572.08	6543.8
-775	38.36	18.8	9	-27.44	38.44	20.52	41.04	47.08	23.36	6.64	5.64	62.72	-11.44	-31.48	35.32	47.88	11.28	4314.08	4469.48	4557.08	4875.04	4782.84	4864.8	5075.36	5056.44	4974.88	5302.84	5204.88	5121.64	5461.04	5411.72	5307.4	5667.84	5504.64	5527.68	5852.92	5725.56	5674.8	6004.76	5919.8	5848.32	6167.36	6123.32	6016.76	6372.24	6380.4	6225.12	6585.48	6508.68
-772.5	0.28	-4.32	-2.96	-19.76	33.76	9.56	36.36	45.76	21.32	-6.4	-38.2	13.92	-17.84	-14.32	53.04	27.04	-17.56	4253.6	4494.92	4528.56	4901.88	4782.2	4838	5078.56	5048.72	5002.44	5252	5215.48	5133.76	5445.68	5409.16	5356.64	5707.32	5598.28	5516.24	5821.24	5784.08	5651.56	6043.16	5963.4	5831.2	6167.2	6151.24	6029.76	6334.36	6367	6188.08	6601.56	6499.6
-770	30.76	-24.24	-19.12	-6.52	35.08	36.32	33.88	59.48	32.44	-18	-22.96	-33.52	-9.64	-0.36	31.84	12.08	16.64	4278.04	4501.32	4565.84	4849.48	4856	4804.76	5093.08	5091.28	5001.92	5307.4	5241.6	5194.56	5450.92	5408.84	5355.76	5621.72	5603.88	5508.24	5833.56	5817.84	5733.12	6006.92	5971.72	5867.2	6209.2	6173.48	6052.52	6394.12	6359.16	6224.64	6620.8	6555.56
-767.5	13.48	23.88	3.44	33.76	14.56	33.68	24.32	81.4	25.88	-4.28	-13.36	-27.72	33.88	-29.04	47	62.8	13.32	4302.76	4494.4	4528.4	4819.6	4861.2	4790.56	5141.6	5052.4	4971.88	5343.24	5255.84	5230.8	5411.08	5382.52	5310.28	5604	5580.96	5517.16	5814.76	5742.24	5706.32	6050.56	5939.32	5873.56	6136.96	6165.16	6105.76	6374	6327.36	6279.96	6608.04	6580.68
-765	-8.52	44.72	26.56	18.88	18	23.48	5.56	62.56	18.52	-31.36	36.52	-15.56	-6.36	-31.84	29.28	60.28	-7.04	4338.4	4517.6	4567.56	4876.36	4813.4	4799.04	5098.4	5075.92	5042.08	5319.48	5239.2	5209.52	5445.36	5443.64	5370.84	5651.2	5546.72	5543.36	5863.56	5749.52	5698.08	6047.52	5921.92	5876.56	6168.8	6144.24	6058.2	6404.4	6330.24	6279.52	6539.56	6605.52
-762.5	58.2	19.28	-3.68	4.24	39.16	50.2	4.72	52.48	45.16	-5.72	33.4	37.92	-37.88	-10.28	32.4	31.68	32.6	4326.4	4533.24	4563.28	4975.88	4859.56	4810.4	5169.24	5138.96	5044.08	5295.36	5203.44	5193.68	5469.32	5430.64	5361.48	5657.96	5589.32	5624.84	5866.04	5822.24	5693.76	6014.76	5966.88	5892.04	6187.52	6165.28	6024.4	6385.32	6324.44	6211.32	6575.08	6570.8
-760	-2.52	26.52	-28.68	-19.92	8.28	35.24	8.92	33.92	68.56	22.56	-35.72	51.64	-42.64	-14.32	5.52	27.16	9.48	4346.76	4571.24	4562.6	4914.24	4822.6	4824.24	5104.52	5087.6	4988.84	5267.92	5198.4	5192	5476.36	5399.28	5312.24	5669	5615.84	5568.64	5808.32	5777.32	5699	5969.48	6033.08	5852.12	6169.6	6089.24	6006.84	6357.04	6374.52	6233.04	6580.48	6547.48
-757.5	-16.28	40.36	14.04	11.32	29.04	66.8	10.24	60.84	35.12	3.16	32.6	15.16	8.68	-7.88	-20.6	10.64	16	4337.48	4624.92	4542	4917.48	4834.2	4825.16	5117.68	5100.36	5006.84	5285.12	5249.24	5199.6	5460	5462.6	5329.16	5724.04	5618.24	5549.76	5842.56	5756.64	5685.24	6038.52	6014.28	5909.04	6234.64	6114.36	6074	6341.12	6393.84	6284.32	6665.28	6580.28
-755	13.84	20.92	18.16	-8	41	55.96	29.32	77.76	-4.32	-40.6	48.56	-14.96	29.48	-33.96	34.2	43.24	-9.28	4372.68	4600.56	4616.88	4991.8	4893.56	4876.6	5136.08	5144.92	5016.88	5337.44	5289.28	5235.36	5489.36	5481.8	5397.84	5770.72	5651.12	5563.8	5870.84	5838.92	5723.48	6097.68	6043	5925.52	6271.2	6184.52	6132.88	6421	6393.64	6277.84	6642.24	6585.2
-752.5	40.6	44.16	11.92	29.88	37	50.76	1.6	25.28	28.64	14.04	2.72	4.6	54.08	-11.68	27.36	21	-12.4	4397.32	4537.84	4645.08	4969.88	4924.04	4904.4	5156.24	5166.32	5053.56	5352.68	5294	5228.04	5520.12	5505.52	5397.2	5751.76	5637.24	5598.52	5911.36	5808.76	5743.24	6069.64	6043.72	5935.6	6269.56	6167.52	6077.44	6441.96	6394.52	6259.72	6643.76	6591.8
-750	7.36	27.12	-9.48	8.6	59.6	32.2	17.52	49.4	9.2	23.32	29.16	11.48	-12.32	-8.24	47.72	-6.36	26.04	4433.32	4584.56	4652.56	5021.96	4914.12	4880.4	5183.72	5191	5093.24	5297.84	5296.84	5178.68	5495.8	5505.6	5392.36	5744.12	5636.52	5583.08	5900.04	5810.08	5784.92	6043.52	6008.76	5915.24	6266.48	6112.16	6100.76	6458.68	6349.52	6285.8	6589.08	6581.04
-747.5	-12.44	37	17.28	63.52	64	44.92	15.56	16.04	16.56	12.76	43.6	-23.24	7.92	-76.2	29.8	3.28	14.4	4374.48	4635.12	4634.32	5046.52	4891.96	4877.76	5207.44	5222.2	5019.2	5364.88	5261.64	5245.2	5554.56	5470.68	5410.48	5678.04	5629.56	5627.76	5906.68	5814.24	5745.72	6074.64	6000.44	5945.92	6257.52	6182.6	6140.56	6436.92	6411.44	6264.04	6646.92	6625.16
-745	37.04	19.16	27.28	34.56	35.76	42.92	25.32	34.56	19.28	28.44	8.32	23.32	-8.36	-95.48	29.32	28.4	16.56	4440.96	4608	4658.64	5037.56	4935.48	4913.04	5246.48	5198.36	5041.4	5387.8	5283.76	5244.56	5587.6	5451.56	5420	5659.2	5632.32	5648.28	5912.32	5831.76	5736.52	6074.48	6011.96	5934.32	6213.84	6185.52	6141.64	6433.8	6421.4	6269	6626.52	6635.48
-742.5	42.72	31.28	-9.16	31.28	18.4	68.72	2.4	63.76	8.36	28.08	2.52	34.76	28.84	-94.28	34.28	14.56	21.52	4473.84	4607.48	4659.4	5058.56	4958.08	4896.04	5214.72	5191.84	5090.4	5372.52	5314.04	5237.84	5581.52	5509.36	5408.72	5748.64	5666.2	5659.92	5893.2	5819.84	5787.2	6119.48	6047.04	5938.56	6271.28	6214.24	6161.32	6396.84	6454.12	6300.96	6630.28	6634.64
-740	26.2	8.52	0.2	29.6	26.12	62.32	11.48	62.6	28.28	-10.36	-26.36	-4.64	11.32	-53.2	30.88	21.36	-10.28	4471.68	4652.92	4664.56	5058.8	4995.4	4894.8	5199.48	5199.96	5156.8	5405.4	5317.48	5253.4	5630.96	5537.52	5443.44	5807.64	5627.44	5603.92	5923.84	5841.2	5803.56	6075.68	6049.2	5935.48	6303.28	6230.76	6158.44	6408.36	6431.72	6333.52	6681.36	6649.36
-737.5	4.4	31.68	15.16	17.44	26.72	39.52	-19.64	16.68	7.6	16.72	-6.4	-6.44	23.96	-51.8	23.16	0.2	23.36	4473.92	4689.12	4704.48	5020.56	5009.16	4953.96	5215.96	5203.48	5110.96	5479.6	5290.12	5264.68	5594.28	5518.56	5434.8	5804.56	5650.96	5666.2	5892.68	5874.44	5850.76	6102	6033.92	5984.52	6304.92	6305.6	6124.2	6448.84	6422.64	6338.2	6712.8	6686.48
-735	30.08	32.8	15.28	-23.68	57.88	30.96	2.68	34.24	5.48	10.76	-8.68	-1.16	-4.96	-88.56	60.8	11.32	7.2	4496.08	4699.64	4772	5048	4995.76	4975.16	5251.36	5211	5150.6	5430.76	5309.72	5280.96	5562.12	5570.44	5427.08	5739.56	5623	5638.92	5892.64	5837.56	5889.12	6118.52	6060.52	5965.28	6333.92	6270.28	6127.16	6457.72	6466.96	6365.76	6666.92	6667.2
-732.5	5.56	6.36	14.48	48.04	63.12	39.12	31	40.92	-6.56	17.56	-10.76	7.76	15.8	-72.04	52.8	21.2	28.48	4511.44	4660.84	4720.56	5100.44	4991.8	4904.36	5253.36	5225.76	5179.32	5418.2	5350.72	5324.28	5623.36	5571.28	5388.76	5765.32	5663.08	5621.48	5932.16	5847.96	5819.44	6123.8	6079.92	5934.56	6275.92	6251.2	6125.2	6486.12	6436.56	6390.44	6657.48	6609.36
-730	7.4	-7.04	24.68	9.84	25.84	58.64	7.8	39.56	18.52	-4.52	-20.04	7.56	18.4	-37.32	17.64	7.72	-7.96	4565.4	4694.52	4677.24	5059.92	5024.72	4901.88	5225	5245.28	5177.52	5502.04	5329.04	5330.76	5618.68	5599.36	5450.28	5804.12	5709.56	5670.36	5953.4	5889.08	5769.68	6157.64	6069.6	5948.76	6329.32	6258.64	6210.4	6545.32	6463.08	6402.16	6639.12	6694.36
-727.5	17.16	49.16	-11.8	-1.12	32.68	61.44	4.32	42.68	22.76	10.76	-16.88	-20.88	-3.48	21.92	53.6	36.24	10.64	4625.04	4690	4726.68	5064.44	5027.6	4966.2	5244.2	5275.72	5152.92	5505.6	5404.44	5321.08	5646.08	5566.04	5437.96	5823.32	5748.36	5660.08	5923.56	5853.68	5821.4	6170.96	6044.44	5973.32	6279.4	6255.76	6249	6533.36	6517.44	6442.84	6709.64	6701.88
-725	-7.56	6.12	-5.92	-4.32	50.24	65.8	49.72	45.76	19.8	-1.92	-36.56	-3.64	-38.28	-37.4	26.48	51.48	37.32	4615.08	4724.16	4775.72	5092.8	5016.2	4982.52	5291.28	5344.4	5159.92	5481.48	5385	5313.56	5639.44	5554.92	5471.84	5805.4	5711.12	5702.32	5964.2	5879.2	5821.96	6163.72	6031.6	6002.8	6326.16	6297.6	6207.52	6505.08	6540.04	6399.32	6672.52	6665.96
-722.5	52.28	8.4	17.96	9.96	16.88	23.76	-7.04	41.04	-3.16	5.48	2.92	28.32	29	-41.04	44	50.88	-9.16	4551.84	4741.6	4760.6	5142.84	5057.76	4982.44	5328.88	5352.92	5198.12	5485.64	5369.8	5378	5617.6	5596.48	5513.12	5819.08	5746.76	5725.76	5958.04	5891.84	5838.2	6213.76	6123.84	6066.68	6328.64	6259.6	6173.08	6547.12	6549.44	6358.16	6719.8	6647.36
-720	73.88	6.76	37.16	-5.96	70.12	46.4	1.68	30.52	18.52	-8.48	18.72	38.36	-23.12	-60	60.24	44.4	-9.28	4559.28	4775.12	4772.6	5141.52	5083.16	5025.6	5323.8	5315.44	5204.52	5505.72	5451.28	5371.24	5589.92	5614	5518.88	5844.28	5775.04	5767.16	5954.88	5936.76	5853.72	6172.8	6103.36	5980.04	6310.64	6269.36	6187.24	6608.56	6523.92	6393.8	6733.16	6669.68
-717.5	8.72	29.88	19.12	-2.36	61.88	62.6	53.52	64.08	4.16	17.16	-20.76	27.8	-12.96	-62.2	20.72	-14	19.32	4571.96	4752.2	4790.8	5069.72	5054.4	5013.8	5316.32	5268.84	5138.88	5442.12	5447	5325.72	5666.24	5635.4	5467.44	5849.28	5701.16	5736.36	5989.96	5871.76	5822.32	6169.56	6066.76	6019.76	6308.16	6295.44	6251.56	6555.08	6495.6	6410.4	6778.32	6755.6
-715	31.28	26.68	10.08	-34.08	52.64	60.08	44.84	36.88	38.84	14.08	-42.56	57.36	-2.24	-29.08	-12.84	-0.96	26.68	4596.4	4784.56	4777.6	5105.08	5091.08	5005.76	5376.44	5343.44	5203.36	5520.16	5442.88	5360.76	5687.48	5683.8	5501.64	5858.36	5718.44	5712.68	5977.92	5916.28	5826.08	6206.56	6112.2	6075.52	6350.76	6296	6265.76	6539.24	6504.36	6403.64	6772.08	6686.52
-712.5	18.76	20.6	-3.52	-8.12	45.08	70.32	45.44	67.84	49.52	21.8	2.04	36.6	10.16	-27.84	14.84	-10.88	12.76	4594.16	4785.96	4779.04	5178.76	5085.52	5051.44	5335.16	5306.76	5229.6	5499	5388	5352.88	5657	5613.76	5485.12	5838.28	5755.76	5704.64	5988.36	5884.96	5858.64	6199.16	6060.68	6040.16	6371.52	6258.76	6244.72	6526.8	6519.84	6395.2	6724.08	6688.44
-710	7.36	3.48	-24.68	4.56	22.12	57.8	67.68	84.68	-3.8	5.2	-25	36.32	0.56	-25.24	31.84	20.36	27	4562.92	4782.6	4856.48	5194.96	5133.28	5087.32	5349.64	5338.68	5236.24	5552.48	5412.72	5389.16	5720.8	5649.48	5511.04	5874.44	5763.72	5746.08	6081.12	5918.32	5898.4	6210.84	6137	6088.96	6405.36	6306.12	6209.68	6539.24	6488.72	6470.28	6742.32	6714.88
-707.5	24.64	9	-27.92	39.88	56	24.48	27.24	53.48	26.56	-8.64	-65.84	4.16	22.56	-17.6	46.8	29.24	18.12	4563.32	4874.44	4790.76	5246.36	5067.16	5054.2	5400.96	5357.16	5178.56	5541.32	5398.88	5469.04	5719.16	5601.12	5570.84	5839.32	5822.04	5756.96	6077.92	5930.96	5904.2	6196.36	6150.8	6075.76	6379.48	6291.04	6231.76	6580.92	6548.24	6445.04	6737.76	6692.48
-705	24.72	-9.36	1.8	-2.44	30	16.16	-24.28	49.72	55.56	-15.28	-4.76	-0.28	17.48	-22.88	70.08	23.16	56.16	4636.08	4794.88	4842.76	5223.52	5098.8	5080.28	5381.32	5328.28	5218.48	5586.72	5476.72	5444	5699.28	5665.24	5581.96	5842.76	5831.64	5773.44	6089.36	5950.24	5929.24	6222.04	6159.64	6014.04	6361.64	6259.84	6291.8	6570.6	6513.68	6452.96	6680.08	6730.28
-702.5	39.92	46.12	-17.92	38.04	9.44	35.2	5.6	55.8	25.36	6.44	19.44	-35.36	6.28	-30.88	37.88	-15.04	20.24	4669.08	4845.92	4863.64	5220.44	5147.08	5084.48	5436.24	5349.48	5272.68	5602.96	5533.2	5404.52	5733.8	5652.24	5540.76	5886.84	5831.48	5775.16	6080.28	5967.48	5908.12	6238.84	6099.56	6129.2	6412.48	6325.08	6329.12	6573.6	6561.24	6456.76	6813.12	6795.44
-700	52.4	18.88	9.84	21.52	43.16	51.76	18.28	43.76	39.24	-3.52	9.08	7.2	-12	-28.36	28.96	-3.68	20.8	4705.36	4872.68	4853.08	5286.76	5188.84	5026.2	5415.6	5340.92	5315.52	5601.76	5490.56	5416.72	5740.56	5683.56	5579.8	5929.56	5846.92	5791.24	6033.4	6015.48	5941.8	6221.56	6181.8	6142.4	6428.24	6354.8	6281.6	6664.56	6560.16	6440.08	6800.48	6790.12
-697.5	11.72	14.08	18.6	-25.2	73	36.88	13.8	10.24	19.08	-19.44	-13.6	24.48	-15.8	-31.68	57.72	18.04	16.32	4649.08	4849.2	4845.36	5265.56	5137.28	5045.68	5479.12	5308.72	5259.44	5549.64	5456.92	5384.4	5729.96	5675.08	5585.48	5923.32	5793.6	5738.56	6030.52	6005.96	5930.36	6222.28	6149.64	6118.68	6381.24	6377.64	6244.44	6624.16	6516.48	6467.84	6785.64	6785.2
-695	10.8	22.72	13.28	-4.08	50.76	43.44	40.84	53.96	8.52	8.48	2.84	61.96	6.12	-60.08	41.04	26.08	8.64	4702.72	4904.08	4870.08	5254.4	5163.36	5117.76	5438.84	5388.12	5263.08	5609.04	5519.92	5448.92	5685.16	5694.32	5591.24	5917.2	5904.96	5813.88	6093.92	6029.64	5963.44	6225.12	6161.24	6113.52	6416.76	6324.56	6290.56	6634.6	6576.8	6516.08	6847.76	6807.84
-692.5	31.12	36.04	-23.88	-10.08	15.72	61.12	22.88	45.16	5.24	33.76	-41.76	17.88	26.88	-38.32	22.44	57.56	10.32	4664.16	4856.44	4844.48	5227.04	5165.44	5133.24	5426.64	5396.04	5265.76	5599.72	5516.84	5439.72	5739.64	5699.6	5566	5931.96	5871.16	5821.4	6094.56	6035.44	5954.92	6232.88	6168.08	6096.48	6359.28	6350.64	6300.92	6607.32	6630.56	6454.96	6845.28	6781.88
-690	18.48	8.28	8.2	2.64	50.48	69.56	21.08	66.36	38.24	16.96	-56.92	21.64	18.24	-22.2	-13.68	41.4	34.6	4724.4	4888.88	4913.6	5251.6	5205.88	5125.36	5425.4	5377.96	5298.8	5655.8	5505.92	5469.04	5739.12	5688.04	5570.76	5927.28	5827.4	5790.24	6080.44	5996.08	5971.04	6260.6	6191.16	6083.12	6452.44	6343.08	6276.44	6627.52	6578.52	6445.28	6840.24	6792.44
-687.5	29.56	37.72	-3.08	42.64	45.04	65.36	52.68	29.16	25.52	37.12	-14.68	26.4	-20.2	-44.8	8.32	27.36	12.84	4738.08	4942.52	4939.48	5263.6	5226.68	5113.4	5387.84	5416.24	5316.16	5698.08	5570.76	5465.8	5734.8	5675.96	5601.48	5912.64	5885.08	5816.44	6093.4	6017.4	5964.88	6310.64	6197.56	6140.48	6459.4	6393.32	6338.4	6602.4	6595.08	6468.68	6854.52	6814.92
-685	16.32	-6.84	-24.12	8.84	13.64	52.68	34.2	29.48	6.16	14.6	-1.6	19.68	15.4	-35.68	52.72	78.88	-30.56	4733.48	4946.56	4929.8	5254.04	5167.72	5133.2	5449.64	5416.56	5302.52	5685.2	5526.84	5424.24	5762.2	5703.36	5636.88	5927.4	5887.96	5817.28	6173.88	6020.92	5924.72	6259.16	6230.76	6195.16	6446.52	6403.96	6340.84	6580.76	6548.6	6520.16	6798.72	6840.6
-682.5	-11.16	-9.96	-18.12	11.52	43.68	17.4	28.52	-8	16.32	19.96	-20.68	-49.76	20.12	-10	15.76	13.08	-4.12	4730.92	4962.2	4933.44	5283.96	5250.52	5100.92	5463	5415.84	5268.44	5646.76	5480.48	5476.48	5782.04	5711.04	5587.88	5977.96	5841.24	5822.96	6090.12	5990	5966.36	6275.6	6260.36	6134.64	6432.8	6365.44	6343.36	6577.84	6602.68	6464.04	6885.76	6798.56
-680	0.44	24.36	-33.84	23.56	9.52	51.84	45.44	12.56	14.88	-16.8	7.92	21.32	8.92	-1.8	10.04	25.36	-8.48	4744.4	4957.64	4910.4	5334.8	5323	5174.24	5454.12	5455.96	5365.52	5644.64	5545.52	5479.44	5838.28	5794.6	5585.44	6007.84	5888.04	5822	6124.16	6024.64	5950.76	6307.28	6284.64	6086.48	6420.16	6396.32	6288.52	6645.88	6589.16	6455.08	6879	6820.16
-677.5	-2.08	27.72	-51.08	5.84	49.64	86	19.4	31.68	27.08	-10.16	21.84	22.08	3.36	13.92	47.92	35.6	22.64	4746.36	4953.84	4966.08	5268.44	5295.92	5202.32	5507	5443.04	5342.4	5618.8	5578.84	5474.04	5848.56	5747.52	5584.16	5974.32	5909.96	5852.04	6098.68	6005.4	5972.16	6342.24	6256.68	6147.96	6423.04	6411	6330.04	6676.08	6575.4	6491.2	6873.52	6841.08
-675	19.76	27.08	4.72	-22.64	69.56	57.12	-2.44	54.4	19	0.64	-16.48	35	-13.48	-12.24	77.64	13.08	32.44	4786.4	4933.56	5038.84	5318.36	5302.04	5202.64	5520	5442.6	5385.92	5652.2	5590.76	5535.84	5829.44	5822.6	5620.72	5990.04	5927.32	5851.16	6155.24	6114	6049.48	6352.2	6290.32	6180.68	6502.36	6477	6377.44	6707.72	6659.36	6557.36	6865.96	6906.12
-672.5	56.92	-11.52	42.12	12.4	33	40.28	0.48	69	14.76	5.4	-13.04	12.64	37.36	-24.6	55.88	66.96	1.52	4787.68	4991.2	5043.32	5372.4	5262.6	5237.04	5543.96	5465.56	5365.88	5653	5650.48	5511.2	5815.56	5821.68	5636.84	6022.52	5906.48	5862.84	6139.24	6109.92	6047	6298.16	6267.88	6208.64	6470.36	6457.52	6393.28	6685.12	6690.8	6502.56	6870.8	6913.72
-670	56.2	-50.84	13.28	26.68	61.12	10.44	12.72	97.56	27.72	13.04	32.92	16.44	11.92	-7.64	46.64	44.24	35.96	4809.72	5023.32	5092.44	5403.8	5324.4	5229.64	5561.84	5497.2	5447.6	5672.88	5586.04	5551.2	5851	5814.88	5666.4	6026.44	5928.08	5874.44	6172.08	6057.52	6042	6331.96	6303.68	6208.4	6514.72	6429.92	6357	6694.28	6706.48	6576.48	6864.4	6920.92
-667.5	52.56	23.08	34.96	24.4	50.8	27.2	10.2	33.44	4.64	-32.08	10.52	6.88	4.68	-37.2	17.96	20.2	36.72	4788.68	5008.4	5051.44	5482.16	5325	5243.28	5564.24	5498.92	5417.4	5734.6	5595	5572.04	5831.04	5797.4	5668.32	6061.52	5927.76	5846.36	6199.88	6082.28	6042.64	6349.12	6298.72	6190.36	6455.12	6465.76	6429.04	6680.16	6722.88	6572.68	6925.4	6875.16
-665	36.4	22.36	23.04	-25.28	-4.96	50.36	39.6	42.12	0.96	-26.92	37.04	0.84	10.72	-39.32	36.12	26.52	3.72	4812.08	5009.04	5029.88	5437.32	5282.72	5235.72	5551.64	5525.48	5387	5731.28	5630.88	5561.04	5895.6	5847.8	5700.84	6035.56	5918.48	5846.08	6179.16	6110.76	6037.48	6328.52	6319.2	6207.84	6486.24	6440.2	6392	6692.48	6611.52	6516.32	6972.08	6920.52
-662.5	-0.68	30.04	34.16	1.52	35.76	75.12	29.52	59.64	-19.24	3.32	-3.72	17	17.16	-9.72	40.12	27.56	30.84	4821.8	5036.12	5025.88	5405.16	5325.96	5186.88	5584.64	5519.84	5337.72	5715.16	5680.4	5516.92	5853.72	5799.2	5718.6	6004.76	5891.68	5874.48	6111.92	6049.32	6018.76	6353.08	6214.44	6219.16	6474.08	6484.68	6434	6718.56	6654.28	6515.92	6968.36	6898.56
-660	-0.36	51.76	6.56	63.6	42.36	34.4	16.68	35.36	1.64	-14.88	-22.04	32.36	-10.4	-48.24	15.68	13.44	48.24	4844.48	5044.8	5042.48	5402.28	5332.8	5218.64	5530.16	5533.12	5357.52	5727.24	5659.16	5556.64	5843.48	5795.68	5691.6	6020.16	5919.64	5902.76	6137.84	6085.4	5984.64	6357.12	6241.04	6178.08	6490.12	6481.44	6393.24	6697.88	6667.08	6531.88	6962.88	6913.16
-657.5	-1.8	60.28	24.12	49.96	23.72	47.44	13.96	5.84	28.88	31.56	-37.24	15.16	19.76	-39	37.52	23.6	34.96	4831.36	5031.44	5063.96	5460.64	5361.6	5225.6	5559	5522.84	5381.92	5764.28	5642.48	5540.44	5896.24	5823.72	5722.32	6071.4	5985.64	5949.88	6143.8	6094	6003.36	6397.2	6296	6161.24	6534.68	6489.24	6392.6	6684.96	6662.16	6559	6941	6978.48
-655	-11.64	38.6	15.16	-25.64	8.2	17.48	35	54.56	38.44	22.92	-6.4	33.04	-44.68	-27.16	56.8	10.8	32.28	4884.08	5004.88	5061.88	5457.76	5385.72	5219.88	5607.56	5497.88	5412.88	5761.4	5623.12	5538.4	5859.68	5810.32	5708.44	6036	5976.2	5899.36	6147.12	6062.2	6072.76	6319.24	6341.28	6207.68	6504.48	6427.52	6347.28	6692.84	6666.6	6561.96	6928.24	6935.8
-652.5	14.92	-31.32	5.56	-18.4	66.96	49.36	6.84	46.64	6.12	42.72	2.8	-4.28	-32.32	-17.24	47.48	13.76	37.52	4864.44	5054.16	5039.44	5444.56	5377.44	5258.76	5634.68	5471.68	5397.84	5731.8	5581.92	5504.52	5903.28	5840.08	5701.32	6052.72	5961.44	5949.32	6153.8	6100.16	6051.6	6358.96	6360.24	6195.6	6573.96	6490.24	6355.52	6682.24	6641.24	6569.44	6941.24	6896.28
-650	2.84	-3.88	-8.2	-4.2	53.44	57.08	10.92	4.96	13.2	26.92	-44.52	21.16	-51.44	-21.76	61.16	40.8	16.64	4903.04	5092	5094.76	5509.56	5359.4	5336.36	5594.36	5546.84	5452.64	5784.08	5679.44	5570.48	5920.76	5878.8	5715.36	6098.12	5968.16	5940.56	6208.6	6140.6	6070.76	6392.12	6356.8	6161.56	6616.88	6489.36	6362.88	6738.04	6686.92	6546.48	6923.24	6935.72
-647.5	30.92	38.64	29.04	32.4	-27.8	72.28	1.08	45.04	36.12	0.48	-18.96	25.8	-3.52	-16.32	56.68	59.84	-13.32	4911.72	5057.28	5127.36	5536.64	5398.2	5351.36	5592.84	5593.44	5495	5798.64	5692.16	5574.76	5944.84	5856	5707.36	6040.96	5998.52	5906.44	6217.84	6124.32	6098.44	6407.24	6312.16	6273.28	6541.08	6495.68	6394.12	6754.16	6763.12	6609.8	6998.48	6928.48
-645	38.48	18.64	-6.92	-4.08	47.6	21.52	50	34.44	34.84	8.84	25.92	29.72	-2.32	-33.16	15.48	24.44	25.28	4880.6	5068.08	5102.12	5521.32	5430.52	5344.44	5615.76	5576.56	5525.2	5802.56	5655.44	5637.48	5907.84	5843.96	5744.4	6080.64	5978.32	5925.76	6202.08	6134.28	6084.88	6417.16	6293.72	6306.36	6609.64	6499.32	6399.8	6752.36	6741.72	6670.64	6946.56	6938.48
-642.5	37.48	5.12	-8.8	14	30	32.32	85.24	6.96	36.76	10.12	46.84	-66.48	-11.44	-3	13.16	34.88	45.4	4875.24	5100.52	5084.68	5496.12	5418.4	5295.04	5621.36	5616.24	5511.08	5794.16	5695.08	5630.56	5909.16	5859.68	5760.4	6109.72	5987.12	5934.88	6246.24	6183.52	6108.6	6412.68	6326.92	6239.8	6543.28	6511.44	6409.52	6780.76	6765.72	6642.56	7001.44	6940.88
-640	6.88	6.16	-18.44	-24.36	14.4	76.2	49.28	56.68	15.88	0.32	1.64	-26.52	6.32	-17.2	22.52	60.36	44.12	4931.16	5110.4	5160.4	5503.76	5412.12	5337.2	5661.88	5640.4	5533.72	5807.08	5715.8	5632.48	5954.12	5874.76	5828.96	6128.24	6012.88	5960.84	6256.4	6147.72	6146	6430.44	6336.08	6232.24	6553.48	6502.44	6392.56	6808.56	6792.64	6679.04	6992.12	6973.4
-637.5	15.68	36.88	0.56	-2	11.48	86.12	29.12	38.84	10	25.24	-8.04	11.04	35.76	26.6	3.24	39.2	8.76	4956.72	5154.48	5188.4	5489.08	5446.72	5359.16	5703.32	5639.16	5533.48	5829	5705.2	5672.12	5936.04	5862.44	5775.64	6116.92	6026.44	5970.92	6212.88	6113.32	6099.24	6483.84	6374.56	6251.32	6567.88	6494.56	6368.08	6756.12	6769.48	6616.16	6968.72	6985.72
-635	8.2	30.6	-8.48	-45.88	6.36	35.04	44.28	28.44	21.32	18.48	-1.44	-1.96	0.6	-9.2	29.36	29.32	-6.56	4975.52	5135.84	5146.24	5503.4	5432.84	5319.96	5646	5683.84	5471.64	5841.48	5689.36	5643.64	5926.12	5828.28	5704.84	6166.04	5985.08	5949.56	6212.6	6190.92	6058.04	6427.6	6301.44	6257.04	6599.64	6523.16	6366.2	6744.88	6756.76	6633.16	6970.2	6934.68
-632.5	29	46.44	2.32	7	12.6	34.32	33.28	11.6	10.24	20.12	-12.4	10.16	7.04	-17.72	42.2	54.64	-13.32	4982.96	5145.08	5131.08	5569.2	5485.88	5365.36	5635.6	5603.76	5466.48	5817.36	5725.96	5662.4	5991.52	5834.32	5708.32	6158.56	6084.2	5950.2	6245.88	6218.16	6052.52	6451.56	6302.68	6297.36	6562.8	6515.76	6417.76	6800.08	6739.72	6647.88	7011.2	6931.12
-630	56.4	38.08	36.72	-5.52	-1.92	48.04	6.04	7.68	-3.68	-6.16	2.2	42.04	7.08	-21.16	18.56	41.92	-38.44	4973.96	5166.24	5148.04	5581.96	5521.24	5361.4	5651.72	5589.24	5561.76	5853.6	5821.16	5679.84	5974.96	5926.6	5774.28	6134.28	6067.88	5967.24	6263.4	6196.28	6133.08	6466.88	6416.04	6298.36	6621.92	6568.72	6469.64	6843.52	6783.6	6599.36	6983.6	6955.12
-627.5	28.04	19.32	5	-23.08	35.8	32.92	-11.36	-0.12	48.64	-8.92	-8.36	19.28	-44.36	-8.44	21.68	65.68	8.64	4950.48	5138.08	5154.96	5541.04	5466.24	5334.52	5657.12	5631.68	5572.4	5913.28	5795.4	5700.84	5964.52	5875.68	5824.12	6152.4	6009.56	5972.56	6247.92	6218.48	6187.48	6503.68	6426.72	6296.2	6632.52	6564.52	6485.56	6810.72	6806.12	6617.68	7046.92	6981.52
-625	18.76	-2.32	-18.04	9.56	24.72	27.28	48.68	39.24	26.36	-2.96	-10	23.2	-31.52	-51.84	18.88	44.72	8.76	4968.48	5192.36	5157.76	5583.72	5465.44	5400.4	5703.28	5669.08	5575.88	5878.8	5773.8	5710.64	6009.52	5860.6	5842.44	6159	6067.96	6003.84	6248.64	6182.08	6185.08	6460.36	6438.76	6302.2	6615.6	6525.64	6478	6884.88	6781.4	6689.28	7059.04	6967.76
-622.5	13.84	3.76	-33.56	34.6	48.04	47.28	18	36.16	12.76	-14.64	-5.44	17.96	-8.12	-13.64	19.96	39.4	4.84	4997.76	5214.12	5226.32	5632.72	5503.76	5448.96	5753.28	5692.64	5535.48	5864.68	5801.96	5694.12	6042.52	5907.28	5830.92	6139.72	6093.84	6040.52	6268.96	6166.44	6196.64	6472.36	6411.88	6283.8	6601.16	6564.96	6514.52	6914.32	6734.28	6695.2	7073.52	6991.2
-620	39.08	18.64	-9.16	23.52	42.44	23.08	26.84	30.64	38.48	-15.32	19.56	4.92	-24.28	-43.28	41.64	50.76	-4.8	5022.76	5166.28	5249.12	5612.08	5511.64	5427.48	5750.72	5674.72	5565.08	5881.44	5801.84	5675.04	6014.2	5912.48	5821.8	6153.88	6114	6024.68	6295.88	6231.68	6179.84	6456.88	6392.44	6289.2	6618.72	6532.44	6517.8	6822.84	6756.52	6690.92	7084.48	7046.12
-617.5	32.32	16.44	-14.8	64.76	4.56	25.52	46.12	14.08	28.16	-11.8	3.6	-21.68	-1.48	-55.88	34.48	49.96	12.76	4990.72	5215.84	5224.6	5597.36	5528.52	5427.64	5783	5683.36	5580	5829.76	5813.64	5662.36	5975.08	5963.96	5844.36	6180.48	6073.4	6001	6312.12	6263.8	6163.12	6470.76	6425.48	6334.92	6642.88	6562.4	6469.72	6786.6	6816.6	6686.8	7103.24	7033.48
-615	25.28	18.76	33.56	6.6	2.68	52.36	52.92	56.48	21.64	-36.32	-30.48	8.48	11.92	-42.88	45.2	28.84	-16.04	5014.6	5296.56	5226.76	5576.88	5510.6	5452.2	5763.12	5696.28	5604.2	5817.68	5818.68	5650.08	6018.48	5920.12	5828.92	6165.64	6036.2	5978.6	6306.68	6278.44	6168.12	6483.32	6372.88	6304.48	6635.72	6569.68	6458.76	6841.4	6796.6	6718.16	7033.8	7046.76
-612.5	7.76	11.36	12.12	-6.8	4.44	22.76	23.08	51.68	13.16	11.72	-11.52	39.48	21.28	-35.16	2.96	42.16	17.92	4993.72	5223.76	5184.6	5597.28	5457.2	5451.28	5692.4	5701	5578.72	5843.64	5820.56	5699.96	5985.52	5900.4	5761.04	6145.56	5999.88	5922.52	6257.28	6227.4	6157.12	6438.4	6352.92	6279.52	6601.44	6534.2	6530.84	6834.36	6776.04	6653.56	7009.08	7026.2
-610	18.68	18.32	-40.8	13.32	56.2	37.84	22.48	32.24	1.12	6.68	-19.84	32.12	-25.92	-45.6	31.36	59.32	38.52	5021.76	5229.48	5195	5589.92	5453.68	5445.08	5737.56	5721.36	5555.44	5893.12	5778.76	5719.44	6025.32	5929.52	5773.6	6165.52	6127.64	5972.28	6271.48	6250.92	6200.92	6500.04	6372.28	6320	6643.08	6607.72	6489.16	6788.48	6773.92	6621.6	7009.08	7069.16
-607.5	57.64	23.16	1.56	31.28	64	26.24	32.96	60.72	-11.76	14.76	0	-16.08	45.16	-32.08	43.84	32.56	14.4	5014.8	5264.92	5301.48	5644.28	5562.88	5396.76	5765.36	5708.96	5601.48	5890.68	5818	5749.68	6093.2	5966.24	5854.88	6216.88	6092.16	6059.72	6262.68	6235.2	6202.24	6534.28	6409.2	6356.48	6615.96	6597.12	6508.24	6866.88	6808.08	6621.72	7068.4	7055
-605	-0.52	6.04	4.28	-19.88	38.64	42.64	22.08	64.76	-13.96	17.4	-15	16.56	-14.76	-48.56	21.16	22.68	-1.88	5051.24	5285.24	5293.84	5681.28	5602.36	5438.84	5781.4	5746.36	5634.28	5894.36	5826.52	5728.76	6048.32	6003.84	5823.4	6196.92	6038.84	6008.08	6292.52	6294.36	6212.52	6504.72	6428.04	6382.92	6620.76	6607.44	6590.8	6934.64	6841.92	6661.04	7082.44	7058.24
-602.5	2.04	17.32	-10.72	0.8	50.84	77.04	43.92	14.56	31.04	42.12	16.6	27.08	-5.88	-33	30.88	24.24	-2.08	5081.28	5303.36	5262.88	5646.4	5538.72	5462.2	5822.68	5667.8	5617.64	5851.88	5825.28	5750.4	6042.36	5998.8	5889.36	6196.28	6086.96	6059.12	6352.36	6321.2	6136.28	6503.68	6452.52	6373.84	6713.84	6568.6	6549.04	6875.2	6812.8	6674.96	7080.56	7055.8
-600	20.92	35.52	8.36	-2.04	34.08	49.72	32.76	25.32	49.6	-11.6	-0.96	32.16	-16.84	-33.16	20.84	28.88	30.16	5134.44	5313.36	5349.6	5637.96	5562.88	5494.16	5772.88	5679.68	5647.56	5936.72	5848.72	5704.52	6033.04	5961.68	5865.32	6196	6068.28	6048.36	6353.4	6273.28	6194.64	6488.72	6481.88	6415.28	6723.64	6548.44	6504.32	6834.24	6840.2	6702.16	7091.36	7084.72
-597.5	6	5.8	21.28	10.84	14.08	56.44	17.16	41.56	43.56	19.84	-19.72	36.2	12.92	-65.36	-3.08	-0.28	8.56	5128.88	5323.6	5345.64	5631.92	5553.56	5488.48	5784.88	5751.96	5651.6	5932.4	5810.96	5749	6057.6	5994.8	5840.8	6211.08	6153.72	6031.28	6308.56	6286.64	6258.52	6544.52	6426.52	6394.12	6723.12	6612.64	6531.56	6897.76	6842.44	6775.16	7130.16	7097.84
-595	18.72	-7.4	-7.4	1.8	16.04	58.12	55.12	63.6	33.16	-8.12	-12.24	63	19.24	-69.12	3.68	59	-1.48	5125.04	5361.08	5330.68	5685.16	5594.12	5508.12	5835.4	5785.44	5661	5925.12	5840.08	5742.92	6040.44	6018.12	5861.8	6261.12	6158.16	6056.8	6287.56	6290.44	6256.44	6540.44	6479.36	6375.84	6741.8	6588.84	6557.2	6913.16	6865.88	6698.96	7095.04	7062.72
-592.5	21.36	35.28	-20.6	26.48	3	31.32	-7.04	26.24	6.16	-7.04	-16.36	26.72	22.04	-5.68	5.72	39.04	11.84	5034.72	5335.04	5328.08	5738.52	5644.32	5475.2	5834.76	5793.56	5628.56	5931.24	5861.64	5696.28	6044.84	6000.76	5878.24	6255.44	6143.16	6081.32	6301.04	6285.56	6223.8	6540.4	6504.48	6388.72	6706.96	6623.72	6565.36	6903.72	6906.28	6642.64	7146.32	7061.64
-590	19.56	39.16	-2.96	22.8	31.84	59.76	20.68	47.48	17.04	44.96	-34.48	7.88	-15.6	-10.44	-3.12	34.44	20.68	5124.12	5353.24	5304.84	5745.76	5708.36	5500.48	5829.92	5775.84	5736.2	5963.24	5917.6	5799.44	6074.12	6063.4	5907.28	6231.68	6165.32	6084.36	6372.32	6343.72	6256.48	6586.8	6512.44	6411.92	6728.04	6657.36	6570.04	6931.04	6864.84	6683.56	7143.92	7066.88
-587.5	8.64	28.8	-4	4.12	49.6	63.68	55.16	-4.44	4.48	36.24	-8.84	25.48	17.24	-33.72	12.92	26.16	7.28	5127.76	5324.92	5288.92	5774.4	5640.8	5503.04	5909.76	5765.64	5708.6	5930.32	5838.04	5831.28	6077.28	6016.04	5882.8	6228.6	6155.4	6097.56	6352.28	6297.04	6226.72	6601.88	6466.68	6405.48	6746.72	6639.24	6569.16	6917.88	6840.4	6711.28	7161.36	7087.24
-585	34	28.12	-6.84	-13.92	2.56	54.52	53.36	3.08	6.92	18.84	11.6	9.64	31.16	-17.16	-2.76	16.96	20.84	5189.8	5291.96	5370.76	5698.96	5663.96	5523.96	5823.72	5799.48	5687.2	5931.08	5866.6	5819.2	6120.88	5946.04	5921.32	6245.16	6134.76	6132.88	6350.44	6310.8	6249.16	6614.04	6492.4	6395.24	6730.96	6608.88	6631.4	6889.76	6829.04	6777.16	7115.84	7082.68
-582.5	0.6	13.52	-8.4	5.88	14.92	16.16	46.72	29.36	10.24	32.8	-9.24	-16.2	7.96	-17.56	31.84	9.92	25.08	5158.52	5289.28	5323.6	5684.2	5665.04	5527.08	5832.16	5791.4	5685.8	5904.44	5858.92	5775	6108.4	5995.88	5907.68	6236.08	6140.92	6103.96	6337.36	6257.92	6253.44	6611.4	6477.88	6354.16	6730.76	6598.84	6601.12	6876.2	6852.36	6729.72	7109.24	7095.64
-580	41.92	6.56	-5.84	-3.12	4	52.64	73.16	48.36	-3.24	22.76	9.8	0.08	18.96	-22.6	39.04	13.04	-26.16	5173.48	5349.64	5341.76	5714.2	5644.08	5568.92	5891.28	5785.4	5745.12	5997.4	5907.68	5793.64	6084.24	6032.8	5960.88	6250.08	6200.48	6156.76	6341.04	6299.16	6238.4	6561.08	6504.08	6423.6	6772.52	6623.8	6590	6943.12	6897.68	6759.8	7071.72	7133.64
-577.5	7.24	4	-4.32	-2.04	20.32	11.24	0.96	37.92	-15.08	34.6	20.24	2.88	35.52	18.12	59.36	-2.56	-14.32	5117.96	5376.52	5361.72	5711.4	5677.72	5642.28	5936.12	5794.08	5751.36	5995	5923.64	5795.4	6121.64	6039	5971.72	6283.96	6191.6	6152.36	6354	6281.32	6270.32	6645.32	6529.72	6464.92	6760.08	6673.68	6620.56	6954.88	6888.96	6799.32	7158.96	7069.92
-575	35.04	1.8	30.6	-47.32	29.4	24.08	1.44	58.08	7.16	34.48	2.8	3.24	18.64	-28.92	53.24	30.88	5.28	5199.92	5405.4	5342.4	5764.56	5729.28	5577.96	5959.8	5861.56	5735.6	5993.96	5872.56	5822.24	6134.72	6070.24	5954.32	6245.8	6164.64	6105.84	6417.12	6294.52	6302.32	6642.04	6498.2	6445.8	6757.48	6706.6	6529.44	6939.24	6867.4	6786.76	7173.16	7083.56
-572.5	30.64	23.72	13.24	22.04	65.4	58.28	46.36	11.08	-7.16	7.24	-20.92	31.04	6.32	-49.32	40.76	37.92	8.52	5198.64	5426.84	5336.88	5736.24	5722.4	5565.16	5943.88	5879.84	5728.16	6010.88	5888.76	5847.32	6120.64	6115.36	5886.32	6213.16	6161.2	6092.84	6427.4	6283.16	6205.12	6638.44	6465.76	6409.92	6777.32	6664.92	6537.2	6910.84	6924.12	6769.04	7112.68	7090
-570	3.52	35.8	-4.88	9.52	46.4	63.52	29.64	33.68	22.48	32.76	-22.28	33.52	-7.88	-56.16	20.72	16.76	-3.28	5252.28	5419.76	5426.72	5773.8	5748.44	5633.52	5936.84	5881.56	5798.44	6053.68	5936.76	5834.36	6174.72	6088.28	5921.48	6297.2	6151.8	6162.88	6493.64	6357.12	6237.8	6646.4	6511.16	6425.8	6749.16	6730.76	6617.68	6975.48	6919.04	6805.72	7115.88	7110.2
-567.5	-2	31.6	-0.68	5.88	5.8	67.36	42.96	16.76	7.72	28.6	-4.08	16.12	28.76	-50.72	63.72	28.28	42.16	5255.04	5434.84	5418.68	5803.76	5694.36	5636.36	5912.16	5828.44	5765.44	6095.48	5932.4	5836.32	6196.48	6088.92	5999.04	6334.92	6175.92	6146.44	6445.24	6394.76	6259.6	6674.56	6501.56	6426.36	6727.24	6729.92	6614.84	7009.72	6916.76	6805.36	7220.12	7151.68
-565	35.48	1.8	-14	9.8	20.04	91.8	65.92	36.28	3.52	10.56	16.8	8	-1.08	-73.04	24.36	21.56	34.08	5228.48	5454.24	5438.36	5806.6	5694.36	5615.64	5890.52	5842.16	5746.4	6087.4	5924.48	5851.92	6159.6	6126.88	5964.16	6338.2	6209.44	6113.44	6406.16	6312.96	6274.28	6634.76	6515.56	6416.24	6758.12	6708.96	6536.16	6956.72	6882.16	6771.76	7157.92	7102.92
-562.5	23.04	-12.76	-31.44	23.16	52	65.68	38.56	78.64	13.28	0.6	9.2	-3.12	15.88	-38.12	35.44	19.68	-9.48	5267.36	5477.28	5463.36	5839.8	5737.2	5657.64	5972.68	5857.88	5805.76	6074.08	5992.76	5871.28	6159.04	6082.28	5963	6299.76	6213.04	6144	6471.16	6335.2	6305.68	6621.56	6502	6455.88	6813.36	6789.96	6581.6	7027.8	6980.76	6786.12	7199.6	7108.64
-560	25.44	-17.6	-34.32	-6.56	63.76	13.72	41.44	53.8	10.44	-20.24	2.32	26	-21.8	-35.08	25.6	71.84	-34.6	5303.52	5459.44	5493.44	5885.2	5771.04	5706.56	5934.4	5828.96	5848.24	6116.4	6026.64	5874	6158.36	6120.88	5982.52	6345.96	6218.16	6138.6	6481.52	6385.64	6362.96	6643.44	6562.44	6477.88	6855	6764.2	6595.12	7034.12	6959.88	6853.32	7197.16	7176.28
-557.5	12.96	6.4	27.16	-5.28	72.68	48.8	13.72	21.68	-18.8	16.32	-7.16	-0.56	-15.24	-24.72	31.08	28.12	47.92	5255.24	5437.64	5485.88	5878.08	5742.52	5671.04	5967.8	5830.56	5793.36	6047.48	5983.36	5882.84	6177.96	6139.36	5975.64	6339.28	6244.84	6183.04	6435.56	6365.68	6330.44	6677.16	6557.68	6475.2	6889.48	6722.48	6614.24	7009.4	6905.76	6835.48	7202.2	7176.24
-555	22.88	2.4	-1.08	-24.68	74.92	85.6	46.88	85.84	-24.12	1.6	-25.88	2.04	4.04	-27.72	9.32	39.72	45.52	5339.92	5445.72	5494.72	5873.28	5787.56	5684.56	5975.28	5863.44	5788.48	6084.6	6011.92	5860.24	6203.44	6156.24	6000.32	6341.16	6243.2	6176.28	6432.68	6387.96	6332	6631.12	6587.76	6470.16	6859	6719.36	6671.04	6995.92	6929.44	6860.24	7220.56	7165.96
-552.5	34.36	-20.84	-47.32	8.72	24.88	48	11.6	45.96	-39.44	-13.64	-39.68	34.32	27.76	-4.68	3.88	59.56	17.96	5333.36	5505.92	5505.88	5906.2	5809.24	5675.2	6019.6	5913	5775	6089.2	6041.32	5900.32	6189.12	6103.12	5987.28	6358.52	6297.52	6201.96	6451.92	6422	6336.24	6666.56	6556.12	6496.4	6803.16	6735.92	6657.56	7000.68	6962.56	6815.68	7260.4	7170
-550	50.28	34.24	-15.48	33.16	26.32	6.72	-19.96	32.6	12.44	15.08	0.2	32.48	14.84	-26.24	25.64	22.68	19.24	5291.88	5547.72	5524.56	5887.56	5805.28	5691.48	6040.8	5948.96	5837.04	6130.64	6047.8	5907.48	6200.68	6155.88	6014.48	6325.72	6252.04	6187.72	6483.56	6397.2	6376.24	6658.92	6595.88	6507	6846.32	6769	6665.32	7015.32	6992.36	6855.12	7257.12	7220.16
-547.5	26.04	39.96	9.32	36.76	35.8	23.36	-1.84	29.96	21.96	9.76	-20.64	-31.16	-8.96	9.12	25.36	-3.44	18.44	5224.2	5508.28	5521.28	5868.76	5794.32	5674.8	6059.44	5943.4	5787.88	6132.2	5992.24	5912.16	6138.52	6166.08	5981.8	6306.56	6258.68	6138.52	6468.08	6363.2	6320.08	6643.36	6601.2	6481.48	6865.72	6781.4	6689.08	7010.16	7003.96	6828.96	7262.68	7202.88
-545	-8.68	0.92	44.64	-0.88	6.48	80.72	12.04	72.04	-14.4	6.12	-44.36	6.08	-39.04	32.32	29.6	51.2	11.4	5313.36	5489.04	5553.2	5857.4	5819.12	5712.8	5987.76	5913.16	5796.2	6088.44	6024.4	5884.64	6164.84	6197.08	6013.92	6317.56	6232.04	6157.44	6470.12	6398.08	6296.8	6652.92	6612.64	6516.04	6826.28	6751.36	6658.76	7043.76	7008.24	6854.44	7261.76	7172.48
-542.5	-2.44	21.4	44.08	10.48	0.24	56.32	-12.76	34.8	-25	20.44	-10.32	30.16	12.72	-4.96	42.84	31.8	-16.88	5281.16	5501.44	5524.44	5864.64	5793.8	5719.04	5996	5938.4	5756.08	6051.96	5982.48	5886.92	6159.44	6202.56	5973.92	6353.84	6212.12	6163.52	6455.76	6362.4	6313	6651.52	6601	6488.2	6777.52	6750.16	6687.2	7077.24	6983.36	6858.32	7238.28	7185.04
-540	13.08	6.12	-4.52	8.08	27.4	53.28	19.88	13.28	-18.2	14.48	6.68	37	42.28	-0.4	55.84	7.4	1.56	5325.36	5519.32	5542.32	5902.32	5838.64	5787.52	6038.44	5917	5814.8	6168.6	6034.44	5981.32	6207.84	6184.84	6032.72	6385.24	6258.56	6248.4	6541.08	6386.56	6359.92	6702.76	6669.2	6499.84	6871.92	6789.24	6707.52	7090.12	6971.76	6875.44	7287.72	7269.4
-537.5	38.04	7.8	8.96	37.24	61.64	15.24	30.56	15.12	10.64	15	22.52	5.2	-2.36	1.52	58.76	-9.32	31.88	5333.36	5566.24	5562.24	5947.92	5830.48	5759.92	5998.04	5944.28	5817.08	6150.52	6019.88	5968.6	6216.56	6179.4	6045.2	6376.84	6283.76	6210.56	6516.72	6430.48	6330.92	6746.88	6645.36	6557.24	6896.04	6769.28	6714.8	7056.88	6984.44	6855.36	7311.56	7207.48
-535	-2.36	7.44	26.92	-26.12	55.24	10.08	39.92	51.96	15.76	46.52	-6.68	8.64	14.6	-20.96	37.64	9.48	14.32	5338.76	5602.8	5520	5983.24	5895.2	5756.64	6021.56	5986.64	5837.44	6135.56	6006.4	5937.96	6216.48	6190.08	6035	6346.08	6326.08	6245.12	6507.6	6486.96	6362.84	6725.24	6600.56	6555.6	6851.6	6717.84	6668.08	7100.96	6990.88	6813.44	7207.52	7160.04
-532.5	30.72	15.12	15.28	14.08	65.96	36.64	36.84	65.2	-15.68	-12.44	-10.08	-14.2	-20.92	-36.32	56.44	-3.24	13.48	5329.76	5601.48	5477.8	5998	5864.48	5770.6	6002.2	5982.04	5884.04	6170.88	6029.8	5939.24	6320.84	6195.04	6010.96	6402.52	6360.36	6228.24	6557.24	6469.8	6339.28	6736.64	6582.04	6575.56	6892.24	6778.16	6700.08	7085.16	7020.88	6826.28	7251	7182.24
-530	52.64	-33.56	16.36	34.96	42.32	15.84	39.52	64.2	6.72	-26.32	-14.36	23.56	-2.56	-38.6	16.4	33.2	50.04	5377.56	5541.88	5545.8	5949.28	5863.72	5767.68	5995.56	5996.68	5901.68	6174.04	6117.36	5963.32	6263.64	6222.24	6085.16	6426.36	6324.68	6198.08	6536.88	6458.52	6344.8	6698.32	6586.16	6546.12	6871.4	6741.72	6707.24	7094.76	6953.36	6837.48	7258.6	7179.52
-527.5	1.04	-21.6	-0.8	32.8	39.84	34.8	-6.52	14.16	-9.8	-4.36	-37.68	28	9.72	-65	41.04	35.36	25.8	5368.8	5538.92	5531.76	5902.08	5862.6	5791.52	6012.4	5985.6	5805.36	6119.84	6075.64	5950.12	6250.52	6200.72	6038.96	6366.56	6302.56	6192.84	6528.2	6392.16	6376.8	6717.72	6627.56	6526.48	6854.36	6785.64	6681.64	7042.08	6959.56	6881.92	7270.92	7141.72
-525	51.4	6	15.96	27.76	28	64.08	-3.76	19.16	16.28	-18.64	-40.72	43.36	9.88	-58	43.4	24.72	-0.96	5353.52	5638.44	5605.16	5975.16	5860.6	5813.4	6098.76	5988.28	5833.28	6154.28	6052.92	6010.32	6274.76	6195.56	6062.92	6417.56	6306.96	6247.44	6534.76	6409.92	6397.52	6703.64	6615.84	6542.4	6895.16	6852.64	6626.04	7094.92	7025.68	6900	7251.52	7199.64
-522.5	31.48	26.12	-23.04	43.84	23.68	-15.68	-22.44	60.32	8.8	-3.32	2.96	10.96	40.24	-14.28	7.92	20.2	0.36	5395.76	5657.36	5643.8	5949.12	5827.44	5839.16	6080.72	6011.96	5839.64	6134.96	6054.92	5970.6	6287.72	6218.4	6017.72	6444.44	6306.56	6304.6	6542.32	6443.4	6354.04	6773.48	6598	6543.56	6888.92	6852.92	6676.24	7051.84	7038.12	6946.24	7302.08	7217.48
-520	7.44	27.64	17.16	7.12	40.16	48.12	32.88	71.64	43.32	53	-5.2	31.48	21.8	-44.12	3	34.08	-18.44	5452.84	5637.64	5650.12	5959.28	5882.08	5822.24	6087.24	6059.2	5904.28	6229.92	6119.08	6000.76	6321.56	6231.36	6144.96	6465.32	6321.6	6288.2	6567.6	6497.48	6368.84	6745.16	6652.28	6552.6	6930.2	6821.12	6749.6	7065.88	7005.48	6934.72	7358.24	7247.12
-517.5	16.92	37.12	4.08	18.12	27.68	70.4	24.04	19.76	-3.52	9.16	31.44	-24.28	-11.88	-7.32	57.44	37.6	1.6	5437.48	5654.76	5626.96	5975	5881.96	5801.76	6087.96	6071.6	5902.6	6245.68	6122.08	6023.52	6329.44	6219.28	6156.48	6453.4	6327.36	6317	6558.44	6485.88	6428.6	6751.96	6652.52	6593.12	6924.68	6856.2	6809.92	7090.8	7019.12	6933	7365.48	7321.64
-515	21.2	34.28	-7.72	-24.08	38.44	25.72	-9.72	44.96	44.56	19.16	11.4	-7.2	12.08	-21.64	68.8	25.68	29.36	5447	5685.36	5627.4	6061.96	5911.28	5838.36	6078.28	6061.2	5951.04	6233.88	6111.16	6024.24	6351.24	6252.84	6120.64	6458.6	6337	6293.64	6565.32	6466.36	6432.4	6727.84	6681.08	6590.92	6955.36	6840.52	6804.08	7146.48	7090.72	6950.88	7304.36	7304.24
-512.5	-3.08	15.76	-11	-9.36	68	41.2	1.52	25.96	10.72	17.92	15.96	3.2	-22.36	-5.64	63.32	65.52	23.12	5445.92	5702.12	5587.76	6058.12	5884.92	5845.48	6143.08	6027.76	5896.28	6184.12	6096.28	6018.12	6313.04	6250.6	6098.08	6481.28	6375	6260.52	6582.88	6494.92	6427.44	6738.16	6659.08	6589.56	6907.8	6871.36	6748.12	7102.72	7073.96	6947.24	7295.08	7286.12
-510	-9.52	43.04	-21.6	35.48	46.12	42.92	41.8	37.28	39.28	-46.64	28.28	22.32	-44.2	-22.2	59.2	77.24	22	5451.08	5626.08	5628.96	6059.56	5956.84	5841.24	6162.8	6040.36	5943.4	6230.8	6117.56	6006.52	6296.4	6252	6172.16	6505.28	6378.36	6294.32	6599.6	6532.84	6455.76	6754.2	6664.72	6544.24	6940.84	6920.92	6769.2	7113.76	7108.36	6963.6	7318.56	7304.52
-507.5	58	17.04	-15.88	-3.04	-4.32	33.08	50.52	31.76	7.4	21.56	29	-3.24	39.68	-25.24	44	36.52	23.76	5476.76	5628.64	5640.72	6052.88	5985.12	5838.6	6182.2	6043.96	5984.24	6228.44	6101.4	5999.44	6320.76	6213.2	6171	6427.64	6395.2	6311.88	6545.28	6512.68	6428.04	6779.16	6614.48	6556.48	6909.24	6889.32	6721.76	7112.28	7126.16	6966.96	7321.24	7265.4
-505	22.96	9.68	-4.6	5.24	11.64	48	38.56	49.64	-16.56	26.04	39.36	9.72	16.64	-37.2	29.04	33.84	-12.24	5514.68	5690.04	5679.36	6078.52	5994.24	5840.44	6141.88	6070.72	6002.84	6272.48	6108.56	6004	6369.12	6273.68	6145.12	6468.48	6387.52	6341.88	6568	6542.96	6487.76	6813.52	6718.76	6615.88	6889.84	6862.4	6734.28	7135.28	7105.52	6913.4	7303.56	7252.2
-502.5	46.44	47.2	27.24	28.2	42	60.68	38.04	41.28	14.32	-5.2	-4.4	14.84	9.16	-67.2	30.12	4.48	-36.32	5510.8	5697.76	5695.12	6105.32	5923.48	5804.44	6170	6064.16	5982.32	6281.92	6137.32	5990.68	6342.56	6248.6	6076.08	6492.44	6336.08	6327.16	6569.08	6531.44	6445.76	6822.04	6716.36	6616.04	6915.68	6867.56	6801.6	7179.28	7093.32	6863.72	7361.6	7267.76
-500	13.92	7.44	29.04	23.4	20.44	42.84	38.44	57.84	14.04	-2.04	-30.68	20.8	-20.8	-59.6	35.8	33.32	8.76	5498.64	5672.76	5692.64	6113.92	5955.24	5830.96	6155.2	6065.92	5985.16	6311.96	6230.32	6012.12	6382.68	6245.48	6135.76	6445.52	6338.56	6352.08	6601.08	6511.12	6410.64	6777.96	6654.12	6652.76	6934.36	6817.12	6842.6	7204	7071.32	6896.92	7367.2	7287.08
-497.5	26.52	-11.68	38.8	4.76	5.84	49.84	47.92	75.68	-6.24	31.52	-7.56	26.12	-4.32	-33.92	33.6	23.52	6.52	5495.72	5717.96	5702.6	6095.08	5997	5856.92	6169.32	6094.6	5936.88	6314.24	6147.64	5999.24	6388.16	6222.8	6154.4	6450.64	6367.72	6315.72	6584.28	6569.04	6442.48	6834.48	6636.12	6673.32	6909.24	6869.08	6845.44	7145.8	7095	6863.4	7374.36	7311.64
-495	-0.2	16.24	12.84	-41.56	13.32	19.84	55.44	53.36	23	-16.36	1.88	37.44	1.56	-53.6	-6.52	21.32	33.12	5475.64	5711.2	5714.16	6027.12	5966.12	5867.12	6157.12	6062.6	5949.52	6259.04	6077.2	6002.92	6355.64	6243.88	6109.32	6481.32	6352.84	6235	6538.92	6537.68	6411.64	6765.32	6663.96	6641.32	6948.48	6843.08	6779.24	7090.96	7075.72	6892.76	7350.52	7314.84
-492.5	-12.64	-17.76	-12.6	-11.28	26.76	32.52	11.28	91.44	19.8	-4.84	-23.52	-0.52	-8.68	-54.32	26.84	53.28	8.96	5448.6	5704.56	5680.16	6051.52	5982.44	5843.44	6133.12	6049.4	5929.04	6236	6068.4	5993.04	6352.96	6236.88	6128.76	6472.56	6353.8	6219.84	6548.56	6449.2	6407.76	6764.08	6625.36	6604.92	6896.84	6796.8	6772.32	7092.24	7089.72	6934.76	7331.28	7286.36
-490	11.32	-8.68	-28.28	-23.72	26	53.16	11.8	58.32	-0.56	-16.6	-16.72	47.96	-32.28	-70.84	40.8	39.08	-49.76	5487.48	5666.88	5665.16	6074.52	5938.36	5831.88	6145.4	6104.92	5929.52	6278.08	6109.64	6001.64	6275.2	6247.24	6153.04	6472	6362.8	6271.88	6583.84	6465.64	6388.84	6787.08	6680.8	6560	6897.08	6806.28	6767.68	7127.12	7098.88	6914.08	7249.64	7262.28
-487.5	8.68	28	-11.56	16.2	34.36	56.96	21.56	14.56	22.4	4.84	-13.96	37.28	15.08	-12.08	72.6	-17.2	-8.12	5473.84	5708.64	5708.32	6130.2	5980.64	5916.28	6223.84	6158.68	5969.64	6249.08	6125.6	6029.4	6328.48	6256.76	6131.36	6507.52	6408.8	6344.6	6615.24	6524.64	6453.2	6800.76	6772.6	6619.12	6997.72	6873.16	6778.04	7091.8	7126.48	6971.48	7303.48	7337.92
-485	11.12	29.36	-1.24	-3.08	22.24	21.64	26.56	37.08	15.68	-9.64	0.28	28.92	1.44	-20.6	49.48	7.52	-22.36	5527.88	5754.44	5771.8	6113.88	6047.32	5883.48	6222.4	6177.76	5979	6295	6186.6	6124.8	6355.8	6299.28	6183.4	6492.96	6419.72	6333.96	6701.88	6554.28	6473.16	6784.48	6785.8	6602.76	6968.92	6872.24	6802.28	7133.64	7118.96	7003.2	7326.28	7391.6
-482.5	18.88	6.24	-15.92	-6.64	70.76	20.2	-12.08	80.92	-8.8	48.88	38.52	42.4	-12.08	-26.08	26.24	44.68	-21.76	5531.8	5765.2	5783.36	6103	6055.88	5972.08	6187.8	6185.32	5918.56	6322.96	6185.12	6138.76	6404.4	6315.84	6193.72	6563.96	6423.04	6320.68	6669.88	6533.04	6475.68	6816.44	6718.16	6631.6	6925.56	6930	6833.2	7185.68	7150.24	6969.88	7323.28	7366.52
-480	22.48	-14.4	17	29.24	33.84	43.52	0.56	45.6	34.08	20.32	12.4	29.16	-53.32	-19.88	29.36	55.36	1.4	5523.68	5766.04	5766.72	6121.04	6063.28	5929.32	6247.08	6181.28	5995.44	6308.56	6203.28	6117.28	6426.6	6314.92	6161.12	6599.76	6460.88	6387.16	6605.88	6554	6478.36	6814.12	6783.12	6661.04	7010.04	6970.96	6848.84	7219.16	7116.32	6993.72	7376.6	7341.08
-477.5	-27.96	1.68	10.2	12.28	9.04	91.6	22.68	64.72	43.84	45.68	2.52	-2.92	4.84	-13.24	39.4	44.36	0.72	5503.6	5748.4	5744.52	6168.96	6071.24	5891.68	6222.28	6177.8	6044.12	6386.48	6241.56	6057.64	6395.96	6303.8	6148.84	6541.92	6367.2	6360.12	6633.88	6632.36	6485.12	6875	6759.84	6645.84	7044.16	6892.24	6846.52	7208.84	7123.44	6972.88	7432.08	7403.68
-475	6.84	-30.6	-12.28	-20.6	24.68	63.96	38.08	81.6	10.2	-6.6	7.48	26.88	-18.96	-36.6	22.16	-2.32	26.4	5523.04	5724.92	5744.84	6180.92	6102.24	5925.52	6206.72	6165.24	6042.8	6391.68	6240.36	6106.64	6366.16	6303.56	6189.76	6552.84	6403.64	6309.28	6625.32	6647	6436.28	6832	6722.44	6629	6989.92	6873.56	6815.64	7212.4	7160.64	6989.44	7339.64	7358.56
-472.5	36.56	-28	-21.52	13.48	54.4	49.56	21.44	54.88	43.8	3.92	-37.32	24.12	-1.44	-38.88	20.2	-4.76	25.28	5542.88	5769.88	5818.76	6226.12	6084.28	6011.4	6213.24	6173.76	6043.48	6355.56	6260.84	6080.8	6387.32	6342.56	6141.64	6588.24	6526.24	6295.36	6636.52	6599.76	6426.8	6852.56	6804.96	6663.84	7018.48	6872.04	6856.2	7195.12	7165.2	6979.48	7406.92	7376.92
-470	4.88	16.16	-24.96	29.2	32.84	54.76	37.2	49.6	19.84	-40.28	-18.36	46	-26.76	-17.8	-1.28	30.52	5.44	5539.56	5832.72	5855	6174.24	6096	5962.64	6222.12	6208.56	6088.36	6356.56	6179.52	6078.28	6425.32	6321.6	6176.36	6590.76	6442	6324.12	6692.48	6603.8	6486.6	6871.28	6756.4	6692.16	7048.84	6868.24	6877	7294.12	7150.88	7002.76	7403.12	7357.84
-467.5	43.2	12.16	-2.88	-8.92	15.36	43.8	22.28	22.92	20.56	8.92	12.48	4.36	-8	-28.24	7.32	38.52	27.32	5521.76	5823.84	5832	6203.24	6105.56	5958.8	6256.8	6138.8	6026.44	6347.56	6146.04	6094.2	6442.2	6325.04	6212.04	6565.8	6418.2	6358.24	6704.04	6610.56	6480.32	6889.28	6767.44	6627.84	7050.08	6912.6	6895.04	7253.72	7158.28	7028.16	7397.76	7344.36
-465	2.6	43.84	-6.8	-15.04	35.32	-1.36	17	41.28	27.4	2.52	-23.24	26	28.92	-20.84	47.56	69.72	-20.56	5571.64	5810.84	5868.48	6198.04	6122.16	5982.32	6249.96	6183.44	6004.84	6336.6	6253.72	6113.84	6430.76	6361.52	6177.04	6586.16	6468.48	6366.52	6716.48	6605.08	6530.08	6886	6849.4	6616.84	7063.48	6951.08	6912	7246.88	7192.6	6999.56	7384.44	7415.72
-462.5	7.28	57.16	-9.36	25.96	62.72	39.12	13.76	10.32	9.2	-28.36	-8.4	30.48	5.44	-12.96	17	34.52	-1.24	5595.8	5804.04	5837.76	6227.68	6110.04	5999.04	6258.48	6194.24	6006.24	6300.36	6270.72	6173.24	6390.68	6378.4	6199.72	6597.8	6482.96	6366.64	6704.2	6620.36	6550.32	6909.24	6797.12	6669.68	7047.32	6971.44	6872.52	7219.12	7215.28	6997.84	7415.28	7431.88
-460	32.56	52.28	40.96	5.16	25.68	38.24	-5.16	39.6	-28.2	-11.16	11.08	26.24	1.24	-25.04	1.44	75.72	32.16	5650.08	5813.12	5878.92	6230.24	6142.44	5984.96	6278.52	6226.84	6100.24	6385.08	6295.52	6202.72	6449.96	6396.16	6295.72	6549.8	6463.28	6391.76	6688.88	6624.52	6591.52	6889.24	6809.56	6680.44	7053.76	6944.24	6854.2	7283.36	7193.16	7059.96	7402.76	7407.24
-457.5	25.56	17.56	9.32	-8.76	36.32	40.12	-8.2	66.84	-28.64	6.76	-8.88	-7.72	-4.36	-11.92	36.36	22.64	53.2	5611.12	5794.6	5847.96	6206.76	6142.4	6058.72	6291.08	6221.96	6111.96	6344.52	6251.16	6163.44	6423.24	6334.88	6261.44	6559.96	6471.08	6365.92	6684.44	6563.4	6534.84	6894.24	6833.4	6680.24	7036.32	6998.72	6867.6	7250.32	7192.2	7058.28	7426.88	7383.84
-455	14.72	49.96	-25.92	-34.28	76.56	46.28	35.96	86.8	20.04	15.48	2.72	9.6	22.52	-21.88	36.56	-49.76	11.48	5654.2	5758.84	5821.92	6241.04	6145.36	6035.76	6315.24	6316.04	6118.48	6365.92	6292.16	6166.32	6415.12	6374.8	6276.16	6569.36	6534.68	6387.16	6711.68	6565.88	6535.36	6842.6	6851.8	6669.24	7027.8	7020.28	6852.6	7256.44	7176.6	7007.68	7410.72	7395.52
-452.5	23.2	33.92	-45.24	-38.2	42.4	36.72	31.28	33.6	-0.64	13	-9.84	-21.96	29.4	-6.48	61.76	15.48	-11.12	5592.68	5769.84	5859.92	6235.08	6064.4	6000.68	6316.56	6275.72	6051.2	6354.08	6266.04	6186.36	6472	6388.2	6299.76	6577.04	6547.72	6369.96	6725.8	6567.08	6534.4	6906.44	6856.88	6641.48	7034.64	7002.32	6864.32	7227.92	7195.4	7041.2	7426.76	7399.92
-450	16.8	28.32	-5.16	-28.84	32.44	32	22.6	29.4	37.92	-12.56	-1.52	38	13.44	-50.52	41.96	5.72	10.92	5605.68	5882.32	5881.76	6275.24	6137.68	5983.12	6334.04	6215.88	6033.08	6387.52	6257.68	6153.48	6486.2	6404.56	6258.4	6561.64	6432.52	6372.56	6731	6619.56	6486.64	6922.16	6828.08	6710.52	7033.76	6964	6905.96	7219.68	7188.92	7066.24	7449.32	7314
-447.5	21.8	29	-6.96	-12.12	24.12	43.64	11.56	51.48	-10.36	-12.28	-13.04	7.84	8.96	-30.32	-2.44	21.12	29.16	5643.88	5889.24	5870.32	6247.04	6171.88	6027.16	6338.76	6224.96	6085.92	6396.6	6235.32	6156.72	6452	6404.08	6233.36	6607.96	6490.68	6417.84	6699.48	6608.52	6541.6	6889.24	6791.36	6735.72	7040.44	6971.04	6944.56	7178.4	7185.4	7029.2	7422.8	7361.96
-445	41.84	45.36	23.56	-38.72	33.64	58.08	38.28	63.56	6	-7.44	0.4	2.24	8.64	-28.2	55.44	46.76	20.76	5640.4	5932.72	5904.08	6269.56	6143.28	6042.72	6365.28	6284.96	6155.52	6439.16	6243.16	6154.84	6448.28	6425.12	6331.92	6648.4	6581.56	6422.92	6706.56	6673	6652.6	6865.44	6824.44	6778.84	7058.8	6995.44	6932.08	7241.8	7238.84	7055.24	7390.24	7454.56
-442.5	38.88	34.08	-12.92	-2.68	57.4	43.64	23.92	48.28	-10.76	9	16.72	15.08	19.96	-23.04	52.72	1.48	34.28	5620.84	5950.32	5954	6242.76	6156.84	6009.44	6347.76	6307.12	6158.36	6432.16	6298.28	6184.92	6445.76	6471.72	6268.24	6678.32	6515.56	6458.84	6767.36	6677.68	6647.52	6938.52	6846.16	6768.2	7071.04	7036.48	6903.52	7245.92	7216.6	7083.88	7500.24	7438.84
-440	18.28	-1.44	-40.08	4.32	39.24	74	55.92	55.2	1.92	10.48	6.36	17.92	31.32	-30.8	35.64	21.2	48.04	5658.28	5867.6	5906.84	6254.96	6215.08	6087.2	6363	6279.16	6185.84	6463.16	6324.44	6223.2	6418.6	6452.2	6259.12	6652.76	6558.2	6499.36	6817.28	6678.52	6620.92	6988.56	6890.84	6762	7101.92	7040.8	6922.84	7256.28	7211.8	7141.52	7519.08	7472.32
-437.5	6.84	16.8	-9.68	-12.44	45.12	61.52	29.88	36.96	12.04	5.52	3.16	9.4	12.64	-36.88	21.96	31.36	27.56	5650.2	5906.96	5873.4	6329.56	6233.88	6103.72	6389.44	6277.24	6124.96	6445.36	6336.28	6181.12	6464.6	6393.76	6290.6	6635.12	6515.68	6432.16	6790	6641.92	6584.44	6987.44	6862.28	6693.76	7038.52	7036.04	6910.12	7271.36	7218.6	7084.4	7508.6	7430.68
-435	30.72	10.76	24.76	-12.64	66.64	48	28	71.8	-9.32	38.52	-3.48	27.32	-17.44	-48.92	43	62.96	6.24	5662.72	5899.68	5955.24	6344.44	6194.92	6083.52	6377.04	6291.24	6181.28	6499.6	6353.2	6173.16	6504.96	6419.84	6291	6635.4	6494.44	6496.2	6727.68	6589.12	6618.84	6979.56	6850.68	6702.24	7136.32	7015.08	6918.4	7266.28	7211.08	7070.2	7480.2	7381.76
-432.5	26.64	-42.88	-15.84	6.52	50.6	44.64	35.04	37.88	-13.8	-2.36	-15	32.4	-0.32	-24.68	53.68	26.6	-0.44	5582.76	5900.16	5911.92	6292.16	6185.92	6055.8	6376.2	6278.4	6153.84	6449.68	6313.12	6166.32	6503.4	6446.68	6262.36	6636.24	6502.36	6467.44	6708.8	6643.84	6579.68	6944.4	6803.12	6692.68	7097.92	7016.92	6896.92	7269.36	7180.24	7098.36	7477.4	7427.64
-430	32.36	-13.92	4.64	-11.36	32.28	79.44	25.24	44.28	9.08	-19.6	19.44	35.44	1.56	-46.24	36.16	32.76	-2.96	5631.88	5922.92	5922.76	6295.2	6224.6	6091.84	6374.32	6310.84	6127.12	6489.72	6348.16	6121.64	6480.16	6431.52	6307.28	6667.76	6523.64	6460.16	6741.64	6693.96	6498.36	6955.36	6850	6734.04	7093.52	7016.24	6915.6	7253.32	7195.76	7090.96	7514.64	7452.92
-427.5	37.92	20.12	7.32	2.72	-4.44	63.08	14.24	41.76	-25	4.76	3.96	21.8	23.2	-26.2	77.76	27.56	41.76	5692.56	5921.12	5921.56	6311.48	6205.48	6141.24	6382.24	6252.08	6158.44	6450.88	6362.24	6162.64	6519.36	6461.12	6340.16	6663.48	6540.52	6441.6	6777.84	6717.88	6568.24	6960.52	6858.72	6742.24	7118.72	7029.28	6921.84	7197.72	7232.32	7074.76	7583.92	7435.8
-425	-9.68	-0.04	-8.92	21.76	58.52	74.48	43.28	72.64	26.84	-4.64	-25.08	47.68	-1.72	-26.96	47.56	32.76	64.36	5689.6	5920.32	5905.28	6347.6	6200.56	6097.2	6364.44	6261.48	6232.8	6489.52	6378.88	6205.84	6537.8	6468.52	6385.2	6638.52	6533.92	6444.92	6830.52	6723.76	6615.44	6956.48	6829.8	6710.88	7118.88	7031.96	6943.56	7241.2	7244.28	7081.28	7518.8	7450.52
-422.5	18.48	10.84	-22.4	-0.64	25.68	71.92	-8.88	49.4	3.8	-4.56	-4.08	50.16	2.48	-49.36	23.24	5.04	47.68	5674.44	6018.76	5947.96	6353.72	6241.76	6105.12	6397.48	6319.56	6197.84	6462.36	6368.72	6195.84	6576.64	6417.2	6388.56	6692.16	6558.28	6478.56	6794.28	6737.48	6591.04	7011.72	6844.2	6754.44	7138.12	7012.48	6937.84	7293.08	7254.52	7110.52	7514.32	7490.84
-420	48	-17.6	-30.92	12.8	69.32	71.04	50.12	41.4	12.84	-8.36	-5.36	30.64	4.84	-15.48	47.52	12.84	28.28	5783.72	6034	5976.08	6415.96	6250.92	6181.2	6453.12	6364.2	6272.32	6538.24	6376.64	6213.76	6547.8	6447.96	6383.12	6699.12	6617.72	6488.96	6820.92	6740.4	6596.2	6989.92	6909.52	6809.12	7172.92	7043.92	6965	7291.68	7323.2	7163.28	7532.28	7494.84
-417.5	27.56	-12.92	-3.32	-9.84	53.12	53.84	30.72	35.88	21.6	29.48	-12.12	44.28	-18	-16.88	51.32	19.28	4.48	5723.92	6008.2	5938.72	6390.64	6205.28	6180.04	6405.96	6338.64	6251.2	6491.04	6344.04	6236.08	6517.72	6461.76	6321.68	6682.56	6642.32	6473.48	6780.72	6631.92	6645.6	6984.6	6866.96	6779.56	7123.04	7058.96	6934.08	7293	7303	7186	7548.24	7436.64
-415	26.04	3.56	-0.2	-19.88	38.2	31.76	7.36	65.76	21.52	-4.92	-9.84	47.84	15.8	-31	32.64	58.92	-16.32	5718.32	5993.28	6002.24	6367.6	6289.16	6173.6	6432.76	6373.16	6233.28	6527.92	6396.08	6283.08	6543.04	6447.76	6381.36	6707.2	6611.24	6503.04	6790.16	6727.96	6644	7055.08	6918.76	6793.32	7125.84	7081.6	6963	7346.44	7282.04	7194	7542.36	7477.16
-412.5	18.8	-15.12	-14.52	9.16	25.16	42.64	44.4	-3.64	13.16	3.4	-10.96	-7.68	-22.76	-12.68	36.16	52.92	-13.32	5729.48	6023.08	6013.8	6390.64	6204.48	6129	6413.72	6374.36	6149.48	6491.72	6386.2	6239.68	6531.56	6470.96	6307.8	6714.68	6538.48	6478.72	6827.36	6700	6604.68	7012.92	6875.32	6783.08	7100.48	7052.88	6914.08	7326.44	7315.44	7146.12	7566.6	7496.56
-410	29.72	-28.72	30.32	0	0.32	34.2	56.64	33.36	32.32	5.92	-6.72	-52.08	-35.76	-8.16	27	43.12	-10.12	5717.24	5981.8	6011.32	6395.88	6261.16	6120.8	6391.68	6379.52	6179	6474.96	6397.2	6243.16	6630.44	6489.8	6332	6651.16	6527.64	6449.92	6850.76	6735.64	6586.24	6970.24	6856.68	6766.4	7137.96	7040.96	6900.72	7327	7274.68	7133.88	7511.32	7511.04
-407.5	7.32	25.76	5	-5.28	28.32	64.24	11.04	43.12	15.44	5.32	-3.12	9.04	-23.64	-12.48	21.92	60.56	40.72	5751.52	5999.16	6029.04	6445.28	6296.12	6126.72	6486.44	6376.64	6201.84	6498.04	6454.48	6290.92	6646.56	6519.88	6374	6664.6	6586.28	6523.04	6878.8	6774.88	6645.24	7086.48	6898.4	6796.32	7170.76	7142.52	6990.52	7333.72	7274.16	7133.72	7548.16	7503.64
-405	31.44	27.04	-45.6	-14.64	49.24	16.72	21.44	17.48	-11.56	4.68	-12.16	36.16	-3.84	-57.6	49	62.36	22.64	5821.84	6007.84	6062.56	6442.08	6335.96	6175.8	6539.76	6361.24	6257.16	6525.8	6469.68	6287.28	6631.12	6533	6422.6	6700.52	6625.6	6536.44	6918.68	6738.4	6707.48	7075.84	6962.96	6751.8	7164.36	7128.92	7006.32	7368.12	7310.64	7173.36	7581.12	7526.12
-402.5	29.64	54.44	-26.24	-6.4	45.64	41.96	5.04	42.04	-4.44	16.76	-18.48	5.24	24.48	-49.4	66.88	30.92	27.68	5752.64	5997	6026.6	6432.2	6373.44	6222.96	6513.28	6392.4	6207.6	6527.36	6429.72	6268.64	6655.48	6515	6385.32	6721.92	6653.04	6526.12	6870.84	6678.16	6659.84	7017.28	6935.96	6785.24	7124.52	7108.04	6999.2	7377.36	7351.76	7162.12	7548.24	7519.68
-400	21.64	19.64	-18.4	-9.64	46.64	29.68	-1.92	64.64	-7.92	2.76	0.52	39.16	-25.88	-83.12	55.68	18.8	10.36	5806.56	6038.52	6035.72	6425.68	6332.2	6182.32	6492	6407.4	6228.16	6515.76	6411	6284.16	6604.84	6469.56	6383.96	6724.52	6641.76	6482.96	6846.64	6710.16	6642.68	6965.48	6933.48	6798.28	7173.16	7097.16	6996.96	7354.4	7310.8	7161.2	7533.28	7538.4
-397.5	-4.64	18.48	2.72	29.32	46.08	12.32	41.08	42.24	6.92	6.36	5.44	55.68	-27.68	-49.48	12.6	32.16	-26.52	5811.24	6021.76	6004.12	6417.6	6347.96	6164.52	6535.12	6399.84	6228.28	6437.44	6402.08	6224.8	6577.84	6413.84	6351.24	6668.4	6600.04	6482.48	6798.08	6735.76	6575.28	6979.72	6917.92	6780.48	7144.92	7093.04	6973.08	7327.96	7263.28	7139.36	7528.6	7529.6
-395	33	36.28	16.4	-1.84	45.12	19.6	48.96	28	2.28	3.6	15.72	-10.12	-1.36	-44.64	11.12	-6.12	7.44	5775.6	6027.28	6029.28	6449.56	6314.24	6203.88	6449.28	6421.12	6255.72	6503.24	6428.6	6249	6573.48	6441.08	6413.44	6687.64	6655.96	6497.48	6849.96	6811.04	6657.48	7011.76	6921.64	6777.48	7175.04	7057.36	6978.32	7402.24	7234.2	7155.88	7499	7577.76
-392.5	-10.08	29.28	12.2	20.08	-12.48	98.84	-4.16	25.48	-14.36	16	-44.76	2.88	30.6	7.52	10.08	30.6	6.96	5752.2	6051.48	6106.96	6450.44	6309.12	6222.68	6467.72	6406.6	6267.08	6555.04	6443.28	6325.64	6588.32	6490.8	6446.72	6686.64	6625.2	6547.32	6870.48	6793.4	6705.92	7036.56	6943.88	6802.2	7196.76	7054.36	6994.08	7391.64	7239.6	7181.36	7600.48	7522.72
-390	-4.32	30.64	6.2	-20.84	30.24	54.44	6.12	23.52	-20.36	-4.08	-3.2	20.8	5.52	19.04	24.36	72.64	-13.2	5782.08	6054.28	6084.52	6408.56	6404.68	6214.52	6478.2	6411.88	6303.44	6621.2	6468.32	6336.8	6656.56	6546.88	6446.6	6750.28	6623.12	6522.8	6905.12	6826.04	6709.88	7031.56	7018.8	6874.72	7261.68	7098	7007.08	7372.16	7294.44	7187	7618.28	7546.04
-387.5	16.32	11.24	8	-4.56	17.96	40.84	40.04	40.04	6.04	-16.4	18.16	9.16	17.12	-18.96	47.2	44.2	7.8	5770.44	6025.44	6075.44	6391.96	6394.6	6208.04	6492.2	6460.52	6272.56	6585.48	6441.6	6315.52	6639.28	6576.28	6439.2	6761.44	6618.04	6527.04	6900.16	6816.04	6649.48	6997.8	6983.68	6841.08	7166.52	7115.12	7022.4	7347.2	7318.04	7112.64	7616.96	7524.32
-385	30.4	34.28	5.2	39.44	20.12	59.6	76.88	26	44.12	-9.96	-24.96	56.28	32.8	-20.36	68.56	69.04	2.72	5858.96	6059.16	6090.8	6454	6419.84	6252.88	6547.52	6457.24	6329.12	6585.84	6436.16	6359.64	6670.48	6613.68	6422.6	6748.24	6636.8	6539.32	6894.12	6806.68	6669.6	7029.92	7020.8	6878.56	7174.52	7132.44	7054.2	7350.32	7295.28	7192.16	7550.96	7577.36
-382.5	27.84	24.68	-33.44	14.24	54.84	45.04	5.36	32.2	-6.4	17.64	3.52	0.88	21	-8.92	53.56	60.88	18.44	5819.6	6089.56	6066.32	6485.64	6401.48	6285.76	6491.36	6440.8	6294.56	6576.8	6428.32	6324.6	6669.68	6569.84	6382.2	6743.84	6652.28	6525.52	6862.08	6723.92	6654.84	7016.36	6970.16	6894.12	7171.36	7135.88	7010.36	7379.76	7243.48	7235.64	7500.2	7569.96
-380	43.4	9.32	-14.12	4.28	57.96	32.92	2.76	47.76	25.84	25.8	30.2	-14.64	-12.76	-32.4	34.76	27.88	-12.2	5805.44	6100.44	6086.2	6456.88	6418.68	6272.08	6450.16	6498.88	6327.12	6629.32	6474.84	6295.32	6617.64	6613.44	6428.72	6731.64	6657.44	6571.32	6863.52	6726.88	6634.8	7074.8	6952.8	6870.56	7200.28	7108.08	6986	7417.56	7256.8	7201.72	7480.72	7588.12
-377.5	-2.4	17.96	8.52	9.64	36.68	53.52	11.68	21.44	24.08	-7.52	-27.24	32.28	-1.04	-73	31.24	25.2	7.08	5827.68	6148.28	6095	6379.08	6363.88	6288.6	6521.96	6453.24	6307.08	6635.04	6484.64	6365.44	6669.88	6583.12	6393.28	6755.2	6610.64	6597.28	6862.28	6765.04	6620.28	7097.36	6914.24	6899.48	7219.12	7093.44	6971.24	7412.68	7303.56	7166.4	7569.72	7575.76
-375	-17.4	40.24	-25.4	-34.68	28.64	42.56	2	65.44	37.6	11.08	-32.48	-6.48	20.28	-33.44	53	45.4	24.8	5810.32	6112.92	6179.84	6448.16	6398.84	6270.44	6540.36	6440.68	6340.44	6606.4	6482.24	6416.28	6641.04	6553.84	6422.76	6778.92	6636.44	6589.24	6911.2	6711.44	6629.6	7097.2	6896.48	6928.76	7240.12	7131.36	6982.2	7373.68	7356.68	7204.12	7618.6	7623.88
-372.5	-14.04	49.84	9.12	-12.32	32.8	31	-2.24	51.2	42.32	32.32	-21.72	21.28	-0.64	-50.72	35.52	22.76	14.4	5794.64	6099.72	6118.16	6463	6406.24	6302.24	6533.28	6457.64	6325.32	6573	6434.4	6327.92	6637.92	6553.88	6424.28	6772.24	6697.52	6543.88	6868.4	6745.8	6651.6	7128.12	6947.08	6824.24	7177.36	7117.96	7038.8	7358.44	7359.72	7205.56	7601.84	7559.4
-370	-29.56	26	-23.92	-5.6	40.08	26.88	37.16	79.08	43.92	12.36	9.36	10.36	-24.92	-64.04	38.12	34.24	31.04	5864.48	6064.8	6125.16	6463.2	6429.12	6271.32	6502.68	6499.56	6319.8	6596.88	6456.16	6307	6645.24	6523.16	6442.56	6794.56	6703.32	6515.6	6867.72	6760.52	6718.36	7091.88	6960.76	6818.76	7229.84	7077.72	7026.4	7383.36	7313.64	7192	7583.4	7586.72
-367.5	-7.48	15.84	-28.48	8.92	44.12	43.64	29.56	42.6	48.44	1.68	8.76	10.72	-19.8	-40.28	21.24	-3.76	47.24	5837.92	6116.92	6102.04	6508.44	6390.52	6314.24	6557.32	6508.64	6373.88	6556	6447.88	6297.6	6638.2	6552.04	6455.64	6772.28	6689.76	6557.16	6874.08	6752.56	6687.68	7064	6919.4	6862.36	7216.24	7068.16	7045.88	7392.2	7309.52	7255.6	7596.72	7598.92
-365	29.52	25.48	10.6	-13.68	26.16	29.44	31.04	56.24	24.4	13.92	13.48	-6.52	-8.44	-33.2	-20.24	42.32	77.64	5888.16	6133.56	6117.92	6543.8	6430.76	6306.6	6584.72	6557.52	6376.16	6551.56	6473.52	6337.12	6608.28	6596.68	6498.2	6731.44	6676.88	6595.96	6919.56	6788.84	6673.8	7072.16	6960.48	6918.72	7235.88	7138.2	7046.28	7404.16	7358.64	7234.44	7648.36	7538.6
-362.5	17.12	-17	-14.96	-15.28	34.56	30.44	37.76	26.8	5.64	43.32	12.48	7.48	17.88	-22.44	3.76	59.28	6.96	5829.96	6159.8	6155.8	6561.64	6423.84	6327.48	6596.32	6501.76	6325.44	6624.52	6476	6407.32	6660.2	6587.64	6453.44	6755.44	6701.6	6602.08	6913.68	6807.68	6737.76	7112.68	7028.64	6895.72	7208.92	7214.4	7092.32	7405.36	7392.08	7207.52	7681.48	7527.28
-360	11.36	18.68	19.52	14.8	42	49.08	22.52	59.96	59.84	-10.44	9.6	19.4	-29.12	-27.16	32.12	48	-19.64	5885.92	6152.64	6221.6	6571	6421.96	6308.6	6599.88	6483.52	6408.68	6643.6	6462.84	6399.52	6697.68	6613.44	6476.76	6823	6741.52	6570	6934.24	6850.6	6690.76	7151.24	6997.4	6910.96	7215.04	7198.24	7098.04	7427.6	7365.56	7252.4	7641.32	7568.96
-357.5	45.8	34.04	-3.92	30.16	13.4	41.56	22.56	81.92	36.92	-19.48	-12.52	-12.04	-29.2	-44.24	23.24	49.84	-0.8	5857.96	6124.4	6160.68	6592.52	6429.44	6289.68	6593.16	6519.16	6371.28	6662.72	6489.96	6347.16	6682.08	6617	6430.2	6814.08	6694.24	6581.68	6956.4	6817.4	6720.64	7064.32	6947.44	6900.44	7219.16	7167.32	7060	7381.28	7356.48	7241.32	7623	7581.48
-355	40.24	34.8	12.36	-16.12	13.48	47.8	-0.84	67.92	-8.8	-15.84	11.28	18.16	-10.88	-32	37.16	46.44	-22.52	5855.88	6155.52	6141.56	6617.6	6403.6	6287	6575.04	6535.88	6346.04	6596.12	6573.2	6389.52	6721.08	6672.84	6487.64	6849.28	6689.28	6625.84	6920.76	6826.28	6731.12	7036.96	6987.6	6804.36	7218.96	7161.8	7057.68	7410.36	7349	7179.12	7573.04	7515.24
-352.5	-9.28	49.44	-26.72	-27.44	27.52	35.08	5.44	64.64	24.04	-2	-23.04	-4.92	25.2	-23.92	44.96	-5.76	-4.96	5855.76	6128.2	6174.48	6589.64	6442.44	6350.28	6602.24	6483.44	6300.4	6606.32	6532.96	6393.12	6731.28	6621.84	6394.28	6738.88	6697.6	6621.52	6886.6	6789.64	6680.92	7072.72	6961.96	6799.8	7215.6	7119.24	7042.72	7417.84	7391.88	7246.32	7652.68	7542.6
-350	6.88	30.88	22.84	-34.44	13.4	23.08	40.88	80.68	-4.32	29.36	-15.96	2.72	-15	-46.16	47.6	28.52	14.84	5886.96	6149.92	6205.92	6574.04	6467.36	6301.04	6595.96	6484.84	6326.76	6697.52	6539.8	6402.4	6730.32	6607.44	6449.08	6803.44	6698.72	6652.52	6891.68	6837.76	6750.12	7041	6958.44	6879.92	7311.68	7122.92	7065.68	7416.24	7370.96	7303.96	7649.72	7606.88
-347.5	31.4	14.36	16.6	2.16	9.96	17.08	13.16	59.44	-4.92	26.6	6.04	12.56	12.88	-54.68	18.92	56.12	53.52	5909.2	6202.96	6184.2	6645.52	6419.52	6316.52	6674	6504.6	6348.76	6641.96	6561.52	6384.6	6733	6606.56	6484.56	6870.72	6695.8	6642.36	6873.2	6838.28	6748.4	7051.44	6935.64	6886.6	7272.8	7158.32	7076.28	7422.56	7364.68	7247.28	7683.88	7585.64
-345	25.64	26.76	-12.56	-29.76	26.96	23.76	53.68	56.08	8.52	-7.36	-20	29.44	-5	8.96	21.84	14.84	0.04	5974.76	6237.68	6190.04	6681.88	6502.36	6391	6649.2	6597.04	6366.76	6635.08	6522.92	6440.52	6757.36	6656.64	6485.84	6868.04	6693.56	6651.92	6952.8	6834.04	6759.92	7100.44	7018.76	6907.16	7272.52	7197.52	7084.44	7445	7413	7247.36	7699.44	7599.92
-342.5	38.44	29.2	-2.76	34.36	41.64	49.4	20.44	64.48	7.48	-6.6	-11.2	27.76	-2	-18.36	48.16	48.04	14.64	6000.84	6236.04	6227.6	6646.52	6554.52	6390.08	6625.8	6585.36	6397.52	6661.28	6617.16	6431.32	6779.72	6660.92	6523.4	6861.2	6731.08	6678	7028.52	6836.16	6770.12	7137.28	7055.12	6956.08	7315.92	7258.76	7084.32	7470.28	7395.08	7277.32	7731.56	7607.76
-340	13.84	12.56	8.6	13.64	15.76	60.64	4.64	72.24	27.96	9.08	31.08	7.44	-31.44	-30.12	23.16	50.92	25.16	5976.24	6209.6	6225.68	6626.52	6541.8	6387.04	6599.76	6593.44	6418.4	6697.28	6652.92	6443.44	6733.24	6636.92	6557.04	6861.12	6728.52	6675.04	7037.16	6860.32	6787.52	7135.6	7091.32	6918.12	7313.72	7209.52	7119.44	7498.6	7418.6	7266.32	7657.88	7616.68
-337.5	51.56	18.28	-12.6	-4.04	42.44	88.04	-6.68	87.48	69.84	26.8	-15.72	17.44	2.96	-5.36	25.44	63	19.16	5915.48	6221.68	6245.96	6629.32	6507.24	6329.68	6656.64	6580.28	6365.6	6698.32	6610.04	6391.52	6695.96	6613.24	6545	6845.88	6719.28	6603.72	6976.92	6876.12	6791.2	7106.32	7081.16	6909.64	7316.6	7204.84	7145.76	7471.24	7432.88	7290.68	7668.64	7613.96
-335	13.12	1.24	-2.08	-41.48	25.32	52.56	8.8	79.04	0.88	42.16	-12.56	17.72	27.2	4	-4.84	37.64	15.32	5955.4	6202.88	6260.24	6624.72	6472.52	6339.04	6652.92	6586.72	6456.28	6661.12	6550.28	6434.2	6723.84	6657.32	6525.76	6888.88	6731.68	6587.64	6923.52	6918.76	6773.4	7100.72	7053.88	6875.04	7383	7248.68	7101.76	7448.44	7410.8	7296.32	7628.28	7631.68
-332.5	13.84	21.92	43.64	22.16	4.88	44.96	37.44	29.8	-44.84	28.52	34.08	-25.88	20.4	-12.96	37.8	17.8	-7.48	5986.32	6248.8	6277.08	6610.84	6512.52	6360.48	6697.56	6603.36	6412.68	6686.68	6561.56	6479.4	6751.16	6698.8	6491.4	6895.24	6734.44	6679.04	6969.48	6898.16	6799.32	7186.48	7016.88	6938.76	7269.52	7230.36	7108.52	7473.28	7421.68	7302.36	7689.64	7592.68
-330	46.48	2.48	57.48	46.72	27.56	48.64	32.76	64.2	-11.8	31.44	0.76	49.24	-12.4	-21.96	59.08	38.96	2.8	6033.52	6243.28	6261.32	6627.76	6577.32	6379.72	6667.44	6563.88	6444.4	6716.04	6595.2	6485.68	6696.24	6651.92	6511.28	6830.96	6771.92	6695.36	6960.64	6865.76	6813	7247.96	7080.32	6944.6	7244	7223.56	7083.04	7457.8	7437.32	7340.6	7642.6	7602.56
-327.5	50.68	2.44	1.92	37.76	44.68	3.96	6.88	17.2	1.72	-8.44	-19.4	26.48	-22.04	0.28	-1.68	47.36	-8.6	5986.64	6230.2	6280.08	6585.84	6494	6373.24	6629.04	6517.2	6441.92	6740.72	6555.72	6426.04	6683.16	6611	6463.68	6868.96	6698.16	6647.6	6910.2	6862.12	6789.4	7199.92	6994.96	6938.52	7289.76	7179.32	7085.28	7484.6	7410.56	7248.32	7601	7639.84
-325	10.04	5.6	5.76	22.8	60.28	7.76	8.76	36.4	52.76	10.68	7.48	22.4	-10.56	-31.2	50.96	73.24	-10.48	6024.52	6247.04	6261.36	6655.6	6542.28	6487.88	6679.2	6545.92	6493.36	6808.2	6612.48	6396.92	6707.72	6639.48	6513.64	6901.28	6763.48	6632.88	6985	6912.36	6792.28	7155.12	7019.72	6965.04	7320.28	7215.28	7098.64	7500.64	7400.36	7266.32	7657.6	7666.64
-322.5	21.2	-2.16	7.6	27.44	45.72	36.68	6.96	48.24	34.56	3.8	-4.8	9.56	20.88	-26.36	41.48	72.64	-0.04	5997.68	6262.36	6342.96	6679.84	6537.96	6475.44	6691.88	6551.6	6448.56	6764.56	6601.16	6431.92	6798.04	6646.92	6544.6	6835.64	6719.4	6684.84	7017.6	6905.88	6799.28	7170.8	7097.72	6943.2	7309.28	7228.8	7103.52	7491.4	7430	7283.6	7724.4	7649.6
-320	29.24	0.44	11.96	62.56	45.44	41.48	46.68	52.32	21.04	4.48	-7.36	44.12	-18.2	-25.72	11.6	78.12	-8.2	5993.48	6308.84	6381.24	6635.96	6527.44	6404.44	6722.96	6586.28	6491.88	6788.48	6658.56	6475.52	6816.64	6760.12	6540.56	6877.48	6704.2	6700.08	7010.4	6914.84	6785.88	7164.64	7099.08	6930.84	7344.92	7223.76	7107.16	7496.56	7467.64	7332.08	7682.4	7685.36
-317.5	42.88	-4.68	-1.48	23.44	44.24	26.16	29.76	50.4	33.88	13.72	31.68	28.16	-3.08	-29.84	71.64	45.56	-28.08	6044.12	6345.64	6287.36	6699.4	6548.08	6430.32	6785.56	6616	6438.32	6800.92	6657.12	6500.2	6756.48	6696.72	6535.68	6944	6749.2	6710.2	7026.2	6936.04	6811.16	7188.84	7071.8	6960.76	7365.12	7229.76	7126.76	7496.72	7428.04	7342.12	7733.04	7722.08
-315	13.28	-7.76	8.68	-27.24	37.48	21	13.12	33.2	64.72	37.64	-9.32	15.36	-25.24	-39.92	57.4	17.08	7.36	6011.04	6317	6240.8	6699.84	6520.4	6472.52	6735.8	6637.32	6472.12	6755.92	6642.84	6468.28	6786.28	6686.6	6529.8	6882.16	6774.64	6670.92	6993.92	6941.12	6818.76	7164.64	7038.4	6891.76	7360.44	7209.44	7102.4	7502.72	7388.68	7295.72	7694.36	7661.48
-312.5	-13.28	1.64	24.68	-6.08	42.68	53.08	6.8	40.12	19.64	21.4	-30.44	-2.84	-32.36	-10.56	19.8	-10.52	44.44	5983.12	6276.68	6281.12	6712.36	6565.44	6436.32	6740.92	6659.52	6474.2	6735.44	6594.88	6522.92	6804.72	6671.48	6490.76	6854.28	6769.36	6681.44	7024.96	6863.76	6764.4	7194.84	7052.88	6901.24	7334.24	7245.04	7111.64	7519.36	7470.52	7263.64	7706.84	7639.76
-310	-23.28	-22.2	22.96	-27.76	47.88	60.6	37.24	80.52	-14.36	40.72	-30.4	8.2	-4.08	-28.44	26.72	17.72	18.32	6039.4	6318.64	6293.56	6759.44	6599.72	6474.12	6742.24	6686.36	6489.92	6853.24	6667	6570.04	6832.72	6720.36	6553.52	6927.28	6829.44	6719.36	7028.2	6901.44	6804.6	7199.24	7096.64	6959.48	7344.92	7233.32	7161.52	7612.52	7509.12	7330.08	7715.32	7701.8
-307.5	-4.72	14.44	26.84	13.2	54.36	61.4	52.44	52.84	-13.8	32.32	-27.28	-2.36	16.56	-0.48	44.56	53.48	17	5993.68	6322.64	6309.96	6805.44	6594.88	6494.08	6736.28	6653.52	6467.12	6765.36	6673.16	6530.84	6793.44	6691.72	6574.28	6945.6	6840.16	6722.2	7010.88	6954.8	6837.52	7193.6	7122	6996.08	7341.84	7247.44	7168.76	7574	7485.88	7305.56	7749.04	7734.72
-305	29.08	34.88	40.88	23.36	26.12	44.04	33.6	36.24	7.4	-2.96	-15.88	41.4	-1.52	-54.28	46.96	34.92	4.68	5971.32	6287.24	6330.92	6740.32	6566.88	6396.36	6693.36	6612.64	6470	6750.68	6649.8	6502.16	6766	6705.52	6580.96	6904.04	6808.2	6693.2	6981.28	6930.84	6840.12	7172.44	7190.4	6970.36	7328.72	7244.84	7220.48	7500.32	7458.24	7267.32	7708.36	7684.92
-302.5	0.28	-4.84	18.44	9.92	27.76	32.2	34.16	30.16	-9.36	-6.36	7.88	6.8	35.6	-61.4	45.72	-26.16	14.32	5965.56	6332.28	6316.28	6740.84	6543.76	6430.2	6705.64	6563.4	6453	6770	6644.12	6458.68	6753.24	6683.36	6573	6903.44	6766	6682	6915.76	6882.36	6739.96	7169.76	7065.4	6987.56	7271.88	7225.72	7159.44	7464.56	7441.36	7274.28	7742.16	7624.52
-300	-4.92	2.08	-17.6	23.16	61.04	47.56	28.36	26.36	31.56	2.84	13	56.64	26.28	-67.04	68.88	16	22.6	6065.52	6302.2	6308	6791.76	6612.48	6519.8	6732.24	6629.72	6498.2	6794.04	6635.48	6494.28	6815.84	6696.48	6556.56	6860.92	6753.64	6760.56	6958.36	6948.6	6793.48	7153.36	7080.08	6986.64	7353.12	7233.92	7093.6	7515.36	7444.64	7315	7711.76	7674.48
-297.5	38.56	23.12	-37.8	28.88	60.4	34.72	9	3.44	26.28	34.2	-22.92	37.96	-12.08	-38.92	12.92	25.76	7.16	6052.4	6301.8	6318.12	6738.52	6580.6	6482.36	6716.2	6672.64	6459.56	6754.64	6648.24	6474.92	6816.96	6686	6526.28	6879	6778.16	6671.76	7006.84	6891.84	6819.96	7174.28	7095.32	6963	7339.2	7213.52	7146.8	7498.04	7424.68	7285.4	7732.16	7681.32
-295	23.76	-12.08	-6.4	-9.44	19.16	52.72	44.88	24.32	21.8	-37.12	-34	37.32	-18.56	-48.6	25.04	33.28	16.68	6001.32	6351.8	6378.6	6738.08	6582.56	6441.08	6770.6	6690.72	6510.28	6826.36	6638.04	6528.92	6789.76	6742.52	6566.12	6939.52	6796.92	6647.72	7019.76	6872.2	6844.12	7171.8	7084.6	7004.36	7350.56	7194.68	7143	7530.2	7401.64	7292.44	7716.12	7644.28
-292.5	1.92	23.12	7.04	-3.16	46.12	39.76	24.44	44.24	28.84	10.84	0.64	7.6	12.88	-35.88	46.2	36.12	21.76	5976.68	6382.92	6342.4	6766.8	6645.16	6461.76	6836.44	6661.36	6480.4	6796.84	6640.72	6541.48	6820.6	6760.92	6556.32	6946.96	6765.92	6697.92	7010.6	6940.8	6808.36	7186.72	7055.28	7018.12	7402.52	7238.32	7156.68	7540	7438.52	7333.88	7770.96	7690.84
-290	24.28	8.44	-9.52	28.76	51.28	92.16	22.44	68.56	4.52	6.4	6.44	-9.64	44.88	-15.44	8.96	53.2	-9	6076.44	6348.44	6369.64	6830.8	6687.6	6501.4	6793.92	6706.76	6511.64	6817.68	6648.8	6551.56	6873.56	6822	6582.6	6935.4	6817.72	6733.16	7053.16	6973.84	6808.84	7124.24	7133.52	7025.76	7441.52	7250.68	7148.84	7556.88	7469.12	7401.84	7754.72	7735.28
-287.5	-7.16	-8.32	-8.92	15.36	6.52	73.56	28.12	40.96	-4.56	3.8	-1.36	-4.52	-21.12	-29.48	-1.96	38.4	19.8	6100.6	6367.52	6379.84	6825.32	6698.88	6520.48	6846.4	6738.6	6532.48	6775.84	6622.32	6557.48	6862.64	6857.8	6591.04	6932.56	6843.76	6765.84	7063.08	6956.64	6804.12	7213.52	7115.84	7044.16	7363.56	7281.52	7158.24	7532.4	7524.56	7389.2	7754.96	7698
-285	-21.16	9.56	36.48	7.6	10.8	26.2	34.48	51.8	33.24	42.88	6.96	13.36	-33.96	-58.96	25.68	54.96	6.96	6096.12	6368.08	6419.24	6791.52	6655.44	6491.84	6817.12	6699.52	6557	6768.84	6603.44	6563.76	6861.12	6778	6589.28	6948.52	6809.36	6742.04	7064.12	6988.44	6777.8	7192.2	7133.44	7053.72	7408.64	7266.28	7181.32	7494	7494.56	7352.16	7783.56	7726.28
-282.5	-14.8	42.24	14.68	23	46.04	65.32	46.72	46.64	9.56	22.96	11.44	21.04	-16.08	-3.84	19.2	41.56	-28.88	6064.4	6342.4	6362.44	6782.48	6645.84	6522.76	6791.64	6688.88	6546.56	6766.6	6661.36	6479	6889.64	6679.36	6569.44	6971.76	6843.52	6669.16	7051.36	6938.48	6803.76	7226.56	7125.92	7030.6	7345.4	7277.04	7204.68	7520.2	7501.24	7364.08	7771.32	7756.92
-280	33.24	21.08	-0.08	-14.04	12.16	72.24	48.6	51.12	19.76	-7.76	-29.52	31.32	-21.84	-16.72	49.24	40.92	-3.28	6096.68	6341.64	6346.24	6796.08	6678.8	6555.8	6783.44	6757.04	6546.72	6861.64	6672.6	6510.2	6821.88	6699.96	6576.04	6970.76	6839.68	6737.24	7013.96	6949.32	6850.8	7244.12	7134.48	7020.96	7339.64	7315.8	7178.52	7560.76	7528.52	7410.28	7727.72	7709.72
-277.5	26.8	19.16	12.76	10.2	2.48	33.84	40.28	36.4	37.08	-0.04	6.32	-37.84	35.12	-37.2	21.76	9.52	13.36	6088.52	6380.36	6356.72	6841.52	6729.84	6505.08	6810.68	6710.8	6493.68	6847.16	6602.76	6541.2	6775.28	6730.36	6642	6926	6811.16	6807.44	7008.76	6931.12	6836.32	7260.16	7108.96	6978.8	7358.6	7307.44	7184.6	7564.48	7505.96	7392.4	7768.36	7692
-275	21.68	1.84	2.48	-12.88	27.44	53.68	-10.28	60.72	28.76	-6.48	17.84	32.56	10.8	-39.12	24.24	30	-32.08	6091.68	6357.64	6358.24	6773.28	6648.64	6459.88	6834.56	6721.64	6526.48	6828.08	6623.96	6541.96	6811.68	6749.8	6639.32	6931.84	6830.76	6698.4	7046.88	6920.56	6815.96	7229.08	7110.64	7004.68	7326.04	7291.8	7190.12	7527.56	7472.76	7362.48	7697.36	7671.72
-272.5	18.48	-4.56	-37.2	-0.72	4.4	31.92	-21.2	1.2	25.52	14.72	28.72	47.28	31.28	-18	47.92	-5.2	-2	6103.64	6376.48	6356.76	6797.64	6596	6492.8	6740.4	6705.08	6506.04	6842.36	6662.16	6506.88	6778.56	6731.36	6591.48	6943.92	6817.56	6706.44	7030.12	6945.32	6835.24	7224.4	7121.48	6987.24	7340.52	7302.56	7164.2	7519.32	7468.6	7339	7702.72	7701
-270	24.24	11.44	-21.2	28.08	45.36	33.84	-0.08	30.64	31.28	8.88	55.6	6.96	-12.88	-23.76	46.64	35.12	31.28	6164.32	6356.96	6392.64	6781.76	6636.4	6549.88	6732.16	6682.88	6541.12	6830.24	6671.48	6530.88	6793.52	6784.12	6606.88	6970.2	6794.84	6718.16	7095.28	6974.04	6857.2	7241.8	7107.4	7015.28	7342.4	7255.24	7205.64	7555.44	7486.72	7389.44	7727.28	7760
-267.5	17.84	25.56	6.32	17.84	34.48	44.72	-11.6	24.24	-14.16	31.28	-6.48	-14.16	-9.68	-21.2	31.92	-6.48	14.64	6125.2	6364.48	6337.04	6812.48	6609.08	6562.12	6768.28	6685.64	6525	6755.32	6686.8	6502.08	6851.84	6714.32	6561.88	6947.68	6786.68	6721.92	7063.6	6940.96	6863.92	7246.36	7059.68	6983.16	7300.92	7275.28	7119.96	7552.88	7443.24	7382.2	7727.44	7710.08
-265	-19.28	37.68	17.84	-0.68	40.88	38.32	11.44	86.96	3.76	10.16	-27.6	15.28	10.16	-31.44	25.52	42.16	27.44	6165.64	6329.52	6472.72	6862.84	6647.48	6576.44	6842.8	6763.84	6586.68	6818.84	6693.92	6498.12	6875.72	6762.56	6576.88	6980.72	6823.6	6790.96	7073.52	6979.4	6865.24	7223.44	7131.12	7023	7376.28	7312.6	7145.6	7599.88	7442.92	7430.08	7765.08	7751.32
-262.5	4.4	20.4	-3.92	1.2	31.28	1.84	19.76	92.72	24.24	-12.24	-28.88	28.08	8.88	-24.4	3.76	44.08	16.56	6130.2	6440.12	6465.24	6808.44	6686.92	6526.04	6823.04	6755.8	6578.6	6809	6666.44	6499	6830.24	6767.32	6599.4	6968.08	6806.56	6788	7027.72	6983.48	6889	7271.08	7112.4	6986.8	7395.6	7273.92	7122.08	7579.84	7484.44	7393.2	7774.24	7762.68
-260	-12.88	-16.08	-15.44	-7.12	34.48	44.72	30	53.68	23.64	6.96	-30.8	29.36	12.08	-47.44	21.68	17.84	33.2	6133.12	6421.76	6452.4	6796.88	6730.8	6501.16	6843.68	6729.16	6593.08	6815.88	6681.84	6527.04	6854.16	6763.52	6664.68	6980.28	6802.2	6759.24	7058.92	7012.4	6870	7251.2	7108.88	7025.96	7368	7247.36	7117.8	7564	7506.76	7386.16	7743.6	7731.4
-257.5	-0.72	8.24	-37.84	29.36	28.72	39.6	3.12	42.16	-4.56	1.2	-23.12	-2.64	3.76	-2.64	15.92	13.36	54.32	6116.6	6383.28	6441.8	6809.16	6719.72	6509.92	6885.04	6661.68	6597.52	6850.08	6700.84	6577.84	6892.04	6754.8	6639.44	6985.84	6862.24	6763.8	7070.56	6954.08	6872.84	7224.36	7107.56	7024.88	7378.44	7280.8	7153.16	7538.8	7505.44	7349.4	7750.68	7723.88
-255	36.4	16.56	0.56	-10.32	32.56	56.88	0.56	46.64	-18	7.6	-7.76	6.96	-9.68	-34.64	44.72	46	7.6	6180.76	6449.52	6472.2	6842.88	6763.2	6554.84	6864.32	6657.36	6600.32	6880.76	6691.28	6516.24	6867.04	6794.68	6597.72	7001.64	6880.04	6748.04	7133.44	6976.92	6863.08	7278.36	7162.68	7009.52	7459.28	7272.28	7208.8	7515	7536.24	7378.4	7744.2	7715.84
-252.5	51.12	21.68	-13.52	24.24	25.52	48.56	9.52	47.28	26.8	9.52	-18	5.68	6.96	-35.92	63.92	70.96	8.88	6145	6512.4	6454.04	6908.36	6754.52	6597.96	6917.76	6728.2	6567.72	6890.16	6719.04	6547.12	6879.2	6814.64	6682.96	6988.36	6900.48	6784.52	7117.16	6997.44	6892.72	7266.08	7187	7011.16	7425.72	7326.36	7213.44	7543.08	7531.64	7325.64	7784.56	7726.04
-250	37.04	9.52	-48.72	-5.2	30	67.12	20.4	32.56	-2	-21.2	-18.64	29.36	3.12	-25.04	63.28	65.84	5.04	6174.32	6452.92	6435.24	6895.36	6711.64	6646.92	6885.88	6716.72	6565.96	6947.72	6718.16	6606.88	6874.8	6782.68	6663.36	7006.04	6847.56	6782	7060.6	6979.56	6924.36	7207.48	7184.88	7044.92	7418.72	7314.96	7176.52	7554.68	7493.96	7339.2	7784.04	7697.28
-247.5	74.8	-24.4	-19.28	19.76	52.4	70.32	1.2	28.72	21.04	-26.32	14.64	25.52	5.04	-7.12	39.6	40.88	14.64	6139.96	6448.2	6493.6	6900.92	6731.2	6579.68	6901.68	6747.16	6559.2	6884.92	6721.36	6649.56	6875.8	6807.92	6659.2	7018.4	6838.16	6804	7103.56	6975.44	6920.84	7250.36	7178.52	7081.16	7442.8	7249.68	7185.64	7578.72	7548.36	7377.4	7831.48	7743
-245	26.8	14	-18	-1.36	45.36	41.52	40.24	41.52	27.44	-9.04	-9.04	22.96	-19.28	-18	1.2	28.08	-17.36	6204.84	6488.32	6486.4	6913.56	6800.68	6534.52	6866.04	6784.4	6595.48	6891.52	6747.88	6608.88	6922.16	6821.64	6713.28	6997.96	6899.12	6829.28	7162.84	6954.44	6911.52	7265.44	7180.36	7045.88	7425.16	7288.32	7220.56	7532.8	7564.88	7389.12	7822.64	7762.24
-242.5	35.76	28.72	-13.52	18.48	15.92	94	18.48	48.56	24.24	10.16	0.56	49.84	-5.2	-31.44	62	5.04	-14.16	6223.32	6495.76	6472.64	6879.8	6804.6	6612.48	6884.92	6784.32	6574.64	6898.88	6720.24	6591.96	6943.32	6785.48	6655.48	6991.64	6943.32	6808.48	7155.96	7009.08	6860.56	7320.84	7176	7052.16	7435.88	7317.6	7238.6	7545.84	7569.2	7393.84	7831.32	7746.76
-240	30.64	40.24	-3.92	8.24	22.96	37.04	-2.64	46	24.24	-18.64	8.88	39.6	4.4	-28.24	34.48	-14.8	23.6	6199.52	6496.12	6507.64	6933.68	6798.52	6663.32	6878.32	6794.12	6617.12	6890.68	6751.12	6609.52	6970.32	6733.08	6700.52	7001.64	6926	6812	7150.32	7009.32	6880.6	7289.6	7197.2	7066.36	7399.92	7333.76	7225.56	7644.12	7526.8	7414	7805.76	7759.16
-237.5	76.08	64.56	-15.44	-14.16	30	21.68	13.36	40.24	-0.08	-0.08	4.4	3.12	10.16	-0.72	21.04	19.12	-8.4	6188.56	6543.24	6487.6	6932.92	6780.92	6602.88	6891.2	6781.52	6589.44	6868.76	6784.24	6586.88	6935.4	6789.96	6699.52	7044.36	6899.04	6795.76	7168.12	7026.4	6950.84	7264.28	7134.2	7076.6	7389.28	7389.24	7215.52	7601.96	7532.08	7391.16	7795.96	7780.96
-235	74.8	16.56	-46.16	-60.24	34.48	31.28	29.36	56.88	-15.44	-30.8	-20.56	42.8	8.24	-4.56	64.56	19.76	40.24	6213.84	6454.04	6483.56	6896.64	6759.6	6605.4	6930.6	6781.24	6580.2	6895.48	6729.4	6597	6882.6	6846.76	6696.88	7025.52	6900.52	6753.92	7174.72	7043.44	6964.36	7268.24	7144.68	7101.76	7459.92	7330.52	7215.88	7576.04	7527.88	7396.6	7769.04	7769.52
-232.5	76.08	-5.2	-37.2	10.16	27.44	-10.32	6.96	6.96	-30.16	-9.04	-35.28	27.44	41.52	1.84	81.84	28.08	10.16	6191.32	6426.2	6485.28	6877.4	6746.76	6595.96	6937.52	6772.88	6600.6	6872.8	6767.72	6614.08	6903.64	6799.72	6697.92	6998.48	6906.76	6755.56	7102.8	7007.96	6914.56	7297.48	7165.64	7106.64	7396.16	7326.96	7200.96	7573.8	7554.6	7371.92	7798.16	7717.32
-230	54.96	-5.2	-31.44	21.04	31.28	30	71.6	54.32	6.96	29.36	-6.48	1.84	21.68	-34.64	56.24	12.08	-19.92	6196.96	6500.44	6547.88	6949.6	6813.16	6583.76	6884.76	6782.28	6642.6	6914.32	6829.2	6672.12	6943.16	6864.92	6740.04	7063.56	6986	6804	7164.72	7056.56	6929	7295.4	7160.92	7097.6	7412.68	7403.8	7242.96	7603.64	7590.72	7409.2	7823.44	7776.64
-227.5	30	5.68	-6.48	28.08	33.84	61.36	-14.16	12.08	-12.88	18.48	34.48	-5.2	-16.08	-18.64	40.88	-2	48.56	6214.56	6540.64	6556.08	6941.68	6813.64	6615.6	6920.44	6800.12	6620.72	6889.8	6766.08	6664.16	6919.92	6887.16	6704.6	7057.6	6966.68	6853.76	7155.52	7057.64	6940.44	7364.32	7188.28	7131.8	7424.52	7376.56	7252.32	7607.16	7566.8	7440.6	7833.44	7841.12
-225	36.4	40.88	10.8	-2	36.4	39.6	-8.4	8.88	22.32	-30.16	40.24	24.88	10.8	-10.96	41.52	-9.04	18.48	6237.36	6543.12	6544.96	6924.12	6772.32	6668.52	6958.76	6842.96	6619.2	6946.6	6754.48	6613.32	6934.4	6840.88	6669.16	7048.4	6999.16	6790.88	7181.76	7027.28	6937.6	7353.32	7153.48	7080.44	7430.76	7400.2	7266.44	7632.52	7571.12	7365.44	7792.08	7818.96
-222.5	32.56	23.6	17.84	-3.28	19.12	31.28	26.16	19.76	17.2	-16.72	-3.92	43.44	38.96	-50.64	56.24	-16.08	-4.56	6205.16	6512.72	6543.4	6953.32	6706.16	6628.72	6952.8	6810.68	6578.08	6940.52	6722.28	6642.04	6945.68	6802.92	6695.2	7061.12	6946.4	6742.12	7190.56	6966.32	6947.12	7312.84	7156.64	7082.84	7445.92	7397.24	7257.8	7635.64	7525.48	7352.56	7834.12	7732.44
-220	-0.08	13.36	-0.08	44.72	-3.92	35.12	43.44	42.8	5.04	-5.84	-26.96	31.92	8.88	-50	54.32	9.52	-2.64	6185.6	6499.52	6568.84	6937.04	6797.48	6642.8	6903.84	6823.32	6623.44	6977.44	6726.72	6659.08	6955.72	6777.2	6686.6	7103.16	6875.16	6789.24	7168.6	7003.16	6975.16	7277.96	7187	7087.76	7471.48	7337.48	7233.12	7623.36	7528.36	7438.8	7815.44	7732.12
-217.5	42.16	22.96	18.48	24.24	-5.2	51.12	54.32	46.64	7.6	12.08	-37.84	17.2	25.52	-56.4	41.52	73.52	31.92	6225.2	6556.36	6542.92	6948.24	6838.8	6630.76	6931.88	6808.92	6632.6	6927.44	6815.96	6650.48	6990.16	6845.44	6669.08	7015.12	6890.92	6853.68	7132.52	7020.36	6969.6	7316.28	7231.08	7105.4	7463.6	7396.32	7295.32	7609.08	7607.68	7423.92	7880	7746.04
-215	8.24	-9.68	1.84	3.76	30	70.32	21.68	42.16	47.28	-25.68	-7.12	31.92	6.32	-50	49.84	51.76	9.52	6229.24	6540.04	6566.44	6954.68	6818.24	6602.28	6951.92	6856.08	6631.04	7002.88	6837.56	6651.64	7043	6826.48	6713.8	7022.6	6904	6898.16	7186	7065.52	6941.6	7293.64	7246.36	7045.68	7501.2	7351.16	7294.88	7633.2	7584.44	7455.68	7921.44	7770.2
-212.5	21.04	3.76	-12.24	-8.4	33.84	86.96	-32.08	15.92	14.64	3.12	-3.92	-7.76	-9.04	-30.16	50.48	24.88	-16.72	6190.52	6499.52	6508.36	6973.08	6819.88	6636.48	6933.24	6826.24	6584.12	6922.52	6789.84	6623.88	6996.8	6844.08	6710.24	6996.72	6914.16	6848.68	7162.2	7083.24	6923.8	7286.44	7150.12	7094.12	7462.52	7336.84	7250.64	7595.12	7554.92	7430.52	7896.28	7791.16
-210	53.68	26.16	16.56	31.28	-3.28	62	37.04	27.44	-9.68	5.04	-8.4	35.12	-23.12	-23.76	31.92	77.36	6.32	6279.64	6562.04	6560.68	6941.24	6827.36	6727.84	6925.32	6857.44	6647.76	6949.08	6804.96	6673.64	6979.4	6902.2	6708.64	7013.12	6943.36	6856.04	7164.32	7097.12	6955.44	7292.08	7165.68	7130.48	7459.72	7382.88	7280.96	7659	7570.72	7423.2	7853.16	7780.68
-207.5	30.64	22.96	19.12	45.36	6.32	62.64	28.08	29.36	-22.48	46	-42.96	-2	-9.68	-25.04	13.36	17.84	23.6	6277.04	6543.08	6517.48	6973.2	6768.04	6682.88	6902	6815.04	6643	6946.8	6790.52	6641.28	6957.4	6868.16	6668.72	7009	6994.84	6825.08	7205.16	7012.88	6941.76	7310.4	7170	7085.96	7408.32	7374.56	7276.44	7668.36	7541.56	7413.92	7776.04	7821.6
-205	-2.64	65.2	-10.32	23.6	49.84	28.72	-3.92	50.48	42.8	-14.8	-9.04	32.56	7.6	-25.04	5.04	3.76	15.28	6314.56	6546.44	6538.4	7016.88	6811.4	6654.36	6934.44	6814.6	6594.64	6955.44	6785.68	6638.88	6983.68	6849.16	6667.72	6999.04	6957.96	6781	7155.68	7022.84	6951.16	7293.36	7200.96	7062.6	7402.48	7331.68	7243.24	7655.44	7579.12	7445.84	7797.6	7771.44
-202.5	10.16	-0.72	-47.44	28.08	32.56	54.96	8.24	42.8	-6.48	-14.8	14.64	-16.08	-19.28	-30.8	5.04	39.6	9.52	6307.72	6543.96	6571.64	7024.8	6853.04	6662.56	6933.16	6837.8	6659.24	6909.52	6793.36	6676.76	6990.96	6834.24	6671.6	7049.72	6972.16	6814.52	7120.32	7025.44	6963.4	7286.32	7209.44	7087.04	7465.92	7352.4	7242.92	7603.16	7556.92	7427.44	7865.2	7801.6
-200	47.28	-20.56	7.6	8.24	25.52	74.16	35.76	42.16	-7.76	33.84	47.92	8.24	-29.52	6.32	-5.2	31.92	-5.84	6304.32	6566.68	6623.36	7016.48	6847.6	6695	6969.72	6869.04	6764.36	7007.4	6840.84	6726.88	7008.44	6920.04	6742.64	7075.44	7000.44	6854.52	7161.24	7049.6	6956.32	7262.68	7238.92	7088.28	7484.48	7372.68	7304.04	7637	7598.64	7500.12	7862.64	7857.28
-197.5	21.04	20.4	-6.48	10.8	41.52	40.24	15.28	63.28	3.12	23.6	10.8	-21.2	8.24	34.48	10.8	37.04	12.08	6275.76	6606.6	6581.8	7052.6	6860.16	6684.24	7027.68	6861.2	6685.68	6988.92	6845.44	6686.96	6984.52	6882.12	6735.16	7100.44	6994.8	6852.76	7184.56	7041.08	6934.52	7335.96	7210.52	7095.76	7467.2	7409	7298.64	7659.72	7647	7497.64	7893.76	7821.2
-195	42.16	8.24	-23.76	10.8	42.16	40.88	36.4	79.28	-8.4	-11.6	2.48	-16.08	-16.08	-37.2	25.52	28.08	-5.2	6281.4	6651	6639	7096.04	6917.76	6685.44	6997	6902.24	6669.76	6963.84	6849.4	6735.12	7025.48	6875	6730.44	7113.48	7008.84	6832.92	7237.32	7037.52	6978.44	7345.4	7256.2	7164.52	7494.08	7364.84	7328.48	7669.72	7641.32	7493.8	7859.4	7873.24
-192.5	31.92	46	36.4	11.44	26.16	37.68	10.16	49.84	-5.84	-26.96	-18.64	2.48	1.84	-25.04	31.92	15.28	-12.24	6298.92	6668.04	6600.36	7049.48	6863.6	6685.16	6994.72	6921.76	6667.88	7017.68	6870.36	6766.56	7002.56	6867.8	6773.6	7077.56	6971.16	6843.56	7217.28	7098.68	6999.92	7367.04	7293.76	7129.4	7522.24	7338.72	7305.76	7646.76	7610.68	7510.08	7871.16	7867.16
-190	37.68	-5.2	22.96	-16.08	15.28	40.88	14	42.16	12.72	-32.72	-34	-16.08	-56.4	-30.8	0.56	40.24	-12.88	6298.96	6642.12	6526.72	6928.24	6850.92	6622.32	6959.52	6862.88	6651.24	6978.2	6836.56	6704.52	6972.92	6904.36	6752.72	7051.4	6907.72	6847.12	7191.84	7082.12	6953.4	7317.68	7277.44	7073.8	7436.24	7305.8	7243.68	7621.8	7589.56	7485.12	7837	7756.32
-187.5	28.72	21.04	17.84	25.52	43.44	94.64	26.16	42.8	1.84	-0.72	8.88	-22.48	-2.64	-44.24	40.24	64.56	33.2	6292.88	6658.88	6617.24	7008.52	6896.28	6674.28	7061.72	6945.4	6710.88	6974.48	6857.12	6686.56	7008.56	6963	6748.88	7063.72	6936.68	6899	7217.4	7052.56	6975.8	7299.84	7258.08	7151.64	7506.32	7356.04	7300.8	7683.24	7665.8	7474.16	7939.4	7855.08
-185	-9.68	32.56	19.12	-13.52	44.08	65.2	-24.4	47.92	-2.64	-7.12	-6.48	-24.4	21.04	-37.84	41.52	26.16	-12.88	6317.8	6603.52	6653	7062.52	6917.88	6761.76	7034.48	6947.76	6733.56	6996.44	6845.16	6661.24	7065.24	6917.16	6776.84	7042.68	6969.76	6917.6	7199.08	7118.2	6972.16	7310.88	7290.96	7130.68	7508.68	7378.12	7332.04	7686.48	7635.96	7470.4	7879.32	7850.72
-182.5	-7.76	20.4	22.96	6.96	10.16	51.12	-32.72	60.72	12.08	11.44	0.56	2.48	-0.72	-15.44	53.68	28.72	-27.6	6275.04	6592.12	6586.08	7033.68	6891.72	6739.6	7067.36	6871	6758.24	6963.44	6825	6663.28	7069.92	6870.6	6743.04	7090.44	6980.24	6921.72	7169.76	7107.8	6960.8	7340.04	7207.24	7164.8	7467.48	7452.64	7350.64	7674.52	7591.16	7459.68	7886.84	7813.68
-180	22.32	16.56	-24.4	13.36	7.6	48.56	40.88	40.24	29.36	1.84	28.72	48.56	-33.36	6.96	24.88	30.64	18.48	6301.72	6610.6	6626.08	7003.52	6905.28	6748.92	7065.04	6884.92	6809.28	6994.56	6904.8	6709.8	7033.56	6944.56	6801.4	7121.24	7006.16	6903.96	7230.84	7068.8	7036.28	7344.8	7303.4	7212.64	7492.28	7452.8	7287.36	7663.08	7605.08	7461.88	7901.08	7844.56
-177.5	53.04	45.36	-16.72	31.92	13.36	30.64	40.24	37.68	28.72	3.76	-16.08	-33.36	27.44	-3.92	15.28	53.04	21.04	6324.72	6622.44	6617.36	7092.76	6929.4	6811.52	7041.12	6918.56	6723.28	7025.56	6931.36	6718.04	7044.64	6992.24	6801.96	7106.68	7043.44	6923.04	7246.4	7102.28	7028.84	7397.96	7292.8	7190.52	7495.48	7461.48	7290.72	7631.84	7668.12	7444.52	7952.08	7844.24
-175	37.04	1.84	-1.36	-25.68	65.84	37.68	28.72	5.04	0.56	-2	22.32	-0.72	30	-28.24	10.8	74.8	-6.48	6374.52	6644.68	6612.72	7055.36	6902.8	6771.64	7050.92	6929.76	6730.04	7072.04	6882.4	6688.96	7024.72	6944.44	6764.6	7172.56	7023.28	6899.12	7240.44	7137.4	7025.28	7366.24	7261.04	7174.04	7506.64	7429.16	7273.32	7721.08	7645.84	7487.96	7877.2	7843.72
-172.5	29.36	10.8	11.44	13.36	55.6	67.76	13.36	-0.72	13.36	33.84	24.88	-14.8	0.56	-33.36	42.8	38.96	38.32	6399.32	6643.32	6670.36	7046.2	6894.92	6763.6	7103.88	6942.4	6785.4	7005.16	6886.04	6757.32	7003.4	6954.48	6741.88	7164.64	7007.6	6933.44	7196.76	7100.52	7014.88	7331.76	7279.24	7147.24	7524.16	7485.64	7269	7731.6	7612.56	7490.8	7902.24	7819.56
-170	31.28	5.04	23.6	1.2	46.64	59.44	-19.92	26.8	11.44	40.24	-0.72	-40.4	3.12	-36.56	36.4	61.36	21.68	6356.32	6610.48	6660.6	7052.24	6925.56	6743.08	7033.2	6914.52	6785.28	7015.8	6854.6	6750.12	7023.56	6899.24	6730.32	7115.64	6960.08	6838.4	7242	7078.52	7031.24	7378.88	7266.88	7155.4	7474.52	7424.96	7323.76	7649.68	7607.04	7425.08	7797.92	7852.48
-167.5	14.64	35.12	-4.56	26.16	49.84	16.56	43.44	33.2	-8.4	33.2	17.2	14	12.08	-28.88	23.6	44.08	17.2	6307.64	6627.12	6617.52	7005.6	6901.76	6754.56	7032.44	6871.68	6723.88	7035.04	6829.52	6707.88	7013.12	6872.32	6727.04	7088.72	6984.32	6809.64	7204.76	7031.2	6996	7421.72	7212.92	7175.28	7440.96	7421.84	7329.56	7604.52	7641	7437.88	7834.4	7847.32
-165	2.48	-0.72	23.6	9.52	32.56	29.36	12.08	51.76	0.56	33.2	23.6	16.56	-7.12	-42.96	24.24	37.04	14	6378.04	6630.32	6679.56	7057.6	6893.52	6788.44	7047.24	6844.8	6748.04	7089.28	6931.88	6705.88	7023.4	6953	6761.6	7119.4	6983.08	6866.72	7166.92	7072.8	7009.28	7434.08	7243.8	7194.4	7506.96	7477.48	7378.84	7724.72	7659.4	7525.76	7866.44	7878
-162.5	13.36	0.56	5.68	22.96	5.04	34.48	-3.28	35.12	15.92	15.28	12.08	-0.72	17.2	-21.2	-1.36	53.68	-8.4	6399.88	6568.8	6690.44	7072.04	6887.56	6778.12	7026.08	6861.36	6712.76	7079	6939.48	6719.28	6999.08	6987.56	6743.52	7136	6978.52	6897.24	7193.68	7068.88	6984.32	7432.64	7220.52	7128.92	7494.72	7419.04	7387.64	7719.4	7650.36	7522.76	7901.88	7854.56
-160	10.8	35.12	15.28	-17.36	39.6	42.16	33.84	77.36	21.04	-0.08	-12.24	15.28	3.76	-36.56	23.6	47.92	-16.72	6379.12	6591.72	6672.32	7100.04	6860.68	6792.08	7046.24	6883.64	6747.92	7105.76	6913.08	6712.8	6993.76	6913.84	6784.44	7201.16	6989.28	6862.56	7189.68	7096.88	6957.8	7374.68	7258.72	7087.2	7459.2	7395.76	7329.8	7674.48	7636.52	7493.72	7903.6	7868.88
-157.5	19.12	56.88	44.08	-1.36	37.04	60.08	21.04	68.4	-10.96	-21.84	5.68	-5.2	34.48	-14.16	43.44	42.8	10.16	6372.04	6641.56	6681.84	7124.2	6921.36	6782.36	7052.52	6847.04	6756.12	7086.44	6866.28	6761.92	7033.88	6929.12	6809.36	7124.88	6987.8	6886.72	7205.56	7093.56	6945.64	7392.44	7290.72	7141.52	7509.12	7391.76	7302.24	7671.64	7612.12	7469.96	7939.88	7843.28
-155	32.56	30.64	1.84	24.24	13.36	77.36	44.08	87.6	0.56	-16.72	-4.56	-17.36	21.04	-53.84	17.84	53.68	-3.28	6457.72	6651.8	6717.56	7125.4	6950.64	6788.04	7005.16	6882.84	6777.72	7106.28	6868.2	6750.92	7106.2	6927.04	6829	7126.04	7015.32	6939.72	7237.48	7125.48	7063.36	7384.08	7282.36	7163.28	7545.44	7435.88	7294.48	7716.36	7650.4	7503.16	7916.16	7873.24
-152.5	26.16	17.84	25.52	38.32	24.88	60.08	49.2	104.24	25.52	-0.08	28.08	8.24	-13.52	-18	28.08	34.48	-7.76	6441.68	6715.12	6694.48	7165.72	7008.92	6832.2	7079.44	6964.12	6800.12	7094.08	6948.08	6750.8	7068.44	6985.32	6864.2	7211.88	7020.44	6927	7262.48	7129.96	7051.2	7392.96	7288.04	7182.4	7530	7471.76	7284.88	7695.16	7650.32	7503.8	7916.08	7889.2
-150	9.52	-11.6	31.92	-16.72	23.6	46.64	13.36	50.48	15.28	10.16	13.36	-5.84	-6.48	-9.68	46	19.12	1.84	6448.04	6681.12	6723.92	7149.08	6968.6	6846.84	7096.52	6985.32	6802.84	7052.44	6859.12	6728.4	7051.88	6969.8	6805.8	7204.8	6967.32	6917.36	7302.8	7143.96	7032.64	7412.2	7264.36	7214.4	7472.92	7428.16	7265	7702.84	7631.12	7472.96	7897.52	7821.88
-147.5	49.2	8.24	-25.68	8.88	44.08	46	44.08	23.6	17.84	22.32	30.64	0.56	9.52	0.56	36.4	56.88	17.84	6458.92	6709.76	6727.72	7105.52	6913.44	6815.4	7106.2	6973.72	6770.08	7048.52	6902.6	6730.92	7070.36	7010.68	6818.64	7229.76	6986.44	6922.32	7288	7126.64	7076.68	7425	7274.56	7200.88	7503.08	7423.68	7309.72	7708.48	7679.08	7496.04	7938.52	7822.4
-145	31.28	13.36	-12.88	14.64	44.72	25.52	37.68	39.6	-24.4	8.24	-16.08	22.96	-3.92	-39.76	2.48	28.08	39.6	6368.4	6687.24	6696.32	7134.08	6942.76	6774.24	7059.96	6902.4	6711.04	7068.32	6900.52	6767.36	7061.8	6992	6796.72	7172.04	6984.48	6861.4	7246.32	7125.36	7052.92	7392.84	7275.12	7154.72	7519.6	7390.32	7294.88	7705.24	7681.48	7552.2	7885.76	7826.8
-142.5	10.8	-26.32	2.48	3.76	28.72	59.44	28.08	24.88	5.04	-19.92	-41.68	-14.8	17.2	0.56	19.12	25.52	23.6	6343.32	6693.44	6666.64	7127.04	6977.24	6791.6	7025.96	6951.64	6714.72	7038.8	6900.56	6807.48	7061.08	6977.28	6783.68	7107.28	7010	6873.56	7234.68	7106	7034.2	7450.36	7244.28	7105.92	7477.28	7391.4	7290.96	7714.76	7672.48	7523.96	7926.64	7854.88
-140	25.52	-15.44	17.2	-5.84	42.8	68.4	40.88	58.8	14.64	30	5.04	9.52	35.76	-9.04	21.68	28.08	24.24	6400.88	6697.12	6718.96	7111.6	6984.68	6842.6	7048.76	7000.76	6761.28	7055.84	6962.48	6749.8	7050.64	7052.08	6812.48	7134.68	7066.76	6901.52	7235.92	7132.84	7052.56	7429.16	7255.6	7112.84	7511.72	7455.4	7306.92	7724.32	7643.64	7528.44	7907.96	7890.12
-137.5	54.32	-0.72	-26.32	31.28	-5.84	69.68	4.4	62	1.84	40.24	-16.72	0.56	0.56	-44.24	0.56	44.08	37.04	6374.52	6738.88	6741.88	7081.32	6957.88	6810.48	7108.2	6981.52	6740.76	7086.44	6977.64	6705.6	7037.72	6968.08	6841.16	7137.64	7042.28	6961.68	7222.92	7101.84	7037.84	7426.4	7276.76	7173.44	7568.04	7496.92	7286.28	7696.12	7663.44	7475.12	7875.2	7867.64
-135	51.12	27.44	-32.72	12.08	-2	43.44	32.56	51.76	21.68	26.8	12.08	31.92	14.64	-39.76	17.84	60.72	8.88	6445.48	6713.16	6779.64	7128	6942.32	6763.68	7096	6983.96	6804.68	7097.24	6969.84	6745.12	7014.64	6908.36	6771.4	7179.8	7062.04	6961.52	7258.64	7127.96	6996.12	7428.2	7325.8	7209.92	7588.32	7455.16	7370.64	7743.32	7663.8	7480.12	7863	7807.96
-132.5	31.92	19.76	-6.48	-0.08	5.68	11.44	40.88	37.68	42.16	21.04	11.44	14	-0.72	-30.16	43.44	38.32	6.96	6456.36	6674.6	6683	7149.72	6963.36	6728.36	7064.52	6950.6	6775.08	7041.48	6882.76	6723.24	7050.52	6924.24	6752.76	7175.4	7060.04	6921.04	7275.84	7067.72	6983.24	7356.48	7260.48	7160.52	7567.16	7448.04	7400.6	7725.92	7629.8	7479.4	7905.08	7773.8
-130	25.52	44.08	-0.72	15.92	-8.4	42.16	34.48	53.68	20.4	19.76	-6.48	26.8	-6.48	-46.8	25.52	30.64	16.56	6469.6	6692.44	6758.52	7121.48	6967.68	6771.2	7021.52	6958.76	6764.2	7099.04	6876.96	6732.2	7111.24	6977.32	6820.56	7129.04	7015.8	6994.68	7273.84	7125.32	7000.48	7348.12	7242.44	7175.92	7561.24	7436.56	7356.4	7664.4	7636.76	7453.04	7912.04	7775.08
-127.5	28.08	67.12	-26.32	54.96	44.08	88.88	14.64	51.12	17.84	22.32	-15.44	28.08	10.16	-12.88	18.48	12.72	20.4	6427.36	6759.64	6779.52	7141.88	6967	6836.44	7074	6940.24	6755.24	7101.52	6897.32	6762.88	7068.8	6951.12	6790.44	7139.84	7012.6	6983.72	7260.92	7156.64	7013.2	7378.8	7214.28	7114.4	7567	7451.68	7376.16	7670.72	7622.6	7452.4	7957.44	7832.04
-125	-0.08	26.8	5.04	5.04	35.12	90.8	33.2	62.64	7.6	2.48	-39.76	15.28	-13.52	-22.48	38.96	20.4	-2.64	6455.56	6670.64	6736.52	7120	6988.16	6799.24	7077.12	6978	6734	7097.68	6914.64	6754.6	7033.64	6966.44	6799.92	7127.04	7020.88	6896.72	7288.4	7127.8	6991.4	7333.92	7248.8	7118.84	7553.48	7420.36	7333.84	7725.72	7625.88	7500.28	7929.28	7903.04
-122.5	26.8	62.64	5.04	-5.2	53.04	17.2	-6.48	53.68	45.36	6.96	6.96	13.36	-7.12	-64.08	60.08	33.2	15.92	6447.2	6667.96	6691.72	7081.6	6976.6	6761.48	7081.64	6965.08	6732.08	7082.24	6921.52	6776.92	7041.28	6942.68	6822.32	7101.44	7018.28	6890.2	7264.08	7109.76	6972.08	7369	7281.4	7112.36	7524.56	7388.36	7308.8	7741.6	7646.92	7506.64	7965.04	7869.04
-120	33.84	24.88	-56.4	16.56	47.28	19.12	3.76	47.28	15.28	32.56	22.32	20.4	-16.72	-42.96	62	20.4	10.8	6466.32	6723.04	6746.08	7120.72	6973.36	6787.04	7110.32	6952.84	6831.28	7071.96	6947.84	6821.64	7037.4	7001.48	6812.68	7137.92	7068.12	6911.24	7264.04	7116.84	6972.76	7431.12	7373.56	7168.04	7545.08	7427.96	7340.88	7755.04	7667.96	7537.96	7892.04	7868.96
-117.5	22.32	28.08	-24.4	52.4	43.44	31.28	0.56	59.44	-49.36	21.04	-4.56	-12.24	11.44	-39.76	48.56	26.8	37.68	6445.2	6756.28	6714.64	7135.24	7018.8	6804.24	7184.52	6943.88	6797.24	7082.16	6936.84	6746.68	7027.8	7029	6801.08	7153.24	7032.84	6938.76	7287.76	7126.32	7020.76	7390.12	7325.52	7185.88	7565.48	7499.56	7376.64	7752.48	7675	7511.72	7934.28	7877.36
-115	40.24	26.8	36.4	23.6	18.48	15.92	24.88	56.24	37.68	32.56	5.04	-10.32	-8.4	-62.16	53.68	26.16	-10.32	6462.4	6742.76	6744.08	7152.52	6990.6	6874.6	7171.12	6985.48	6825.4	7097.48	6927.8	6724.2	7030.84	7025.08	6853.52	7180.08	7078.88	6914.4	7302.88	7155.72	7071.16	7430.4	7322.2	7177.48	7526.36	7504.64	7400.24	7803	7646.04	7528.28	7886.76	7852.28
-112.5	23.6	63.92	0.56	-6.48	30	27.44	49.2	21.68	27.44	47.92	-10.96	-16.72	-7.76	-17.36	47.92	30	-19.28	6466.88	6705.64	6781.84	7160.76	6940.6	6875.92	7134.56	6945.68	6788.24	7091.6	6934.84	6817	7054.48	6986.64	6823.44	7140.24	7033.4	6935.44	7249.08	7110.96	7018	7427.8	7282.48	7156.28	7489.8	7468.72	7376.52	7753	7637.68	7531.48	7914.92	7856.68
-110	37.04	43.44	-18.64	3.12	53.68	51.76	59.44	34.48	-5.84	3.12	-2.64	9.52	40.24	-12.88	40.24	74.8	-12.24	6474.64	6743.96	6794.6	7179.32	6991.12	6865.68	7117.84	6950.84	6800.96	7139.6	6989.92	6726.76	7103.76	7007.76	6821.52	7185.72	7053.88	6941.8	7241.44	7123.72	7087.76	7397.64	7317.12	7230.48	7557.76	7437.32	7381.64	7752.96	7709.4	7518	7973.2	7914.24
-107.5	56.88	63.92	-35.92	52.4	20.4	65.2	20.4	44.08	21.04	1.84	-3.92	-0.72	-3.92	-12.88	1.84	44.08	-25.04	6444.4	6774.72	6763.88	7189.52	7016.04	6807.32	7144.68	7016.72	6807.4	7126.12	7000.72	6754.84	7133.24	7057	6824.72	7181.16	7086.48	6945.04	7253.56	7133.32	7079.44	7410.32	7282.32	7245.24	7600.48	7515.36	7384.8	7774.68	7702.28	7504.52	8019.24	7951.24
-105	-2.64	66.48	16.56	-4.56	32.56	28.72	26.16	55.6	35.12	-1.36	-4.56	-7.76	5.68	-30.16	21.04	19.12	28.72	6471.84	6804.8	6762.52	7179.24	7064.04	6843.76	7170.32	7003.88	6847.64	7150.48	6925.8	6764.48	7107.6	7023.76	6819.48	7161.32	7050.64	6930.96	7279.8	7170.32	7074.28	7451.92	7290	7202.32	7615.2	7485.88	7364.88	7746.4	7672.16	7512.8	7998.64	7932.68
-102.5	31.92	24.24	13.36	17.2	65.2	28.72	22.96	46	28.08	-19.28	8.88	24.24	30.64	-42.96	8.88	-10.32	19.76	6452.6	6813.12	6778.44	7218.24	7062.76	6886.64	7202.88	6978.92	6840.6	7158.76	6934.72	6840.6	7092.8	6964.16	6856.56	7170.92	7067.84	6960.24	7320.04	7155.6	7101.76	7469.24	7355.92	7217.04	7605.56	7485.2	7363.6	7747.08	7692.6	7558.8	7977.44	7926.32
-100	21.68	26.16	1.2	-15.44	59.44	51.76	40.88	67.12	26.8	-25.04	-7.12	20.4	-3.92	-35.28	7.6	47.28	23.6	6500.56	6778.92	6759.2	7156.72	7087	6886	7135	7028.04	6832.16	7086.4	6935.88	6838.48	7116.4	6954.48	6851.32	7140.72	7101.08	6976.24	7300.16	7162.56	7080.64	7450.6	7356.52	7190.6	7594	7453.84	7361.68	7731.64	7654.16	7546.6	7935.8	7890.96
-97.5	32.56	37.68	-36.56	-21.84	34.48	44.72	36.4	50.48	-5.2	1.2	-14.16	29.36	1.84	-37.84	24.24	62.64	26.8	6492.88	6798.16	6782.8	7170.08	7050.44	6878.16	7161.76	7022.2	6796.8	7063.92	6955.64	6781.48	7104.2	6996	6831.48	7195.68	7101.6	6949.32	7236.12	7153.44	7053	7457	7323.16	7157.32	7586.32	7429.44	7347.6	7677.84	7656.72	7567.72	7888.36	7892.88
-95	-18	5.68	-51.92	-5.84	37.68	53.04	39.6	101.68	16.56	-22.48	-42.96	12.72	16.56	-41.04	27.44	34.48	6.32	6448	6754.6	6778.84	7177.8	7036.92	6814.76	7144.48	7008.68	6804.52	7113.08	6969.68	6789.12	7101.6	7042.64	6844.24	7187.92	7068.28	6947.28	7300.68	7165.56	7038.8	7410.8	7307.68	7221.88	7565.84	7438.32	7311.56	7750.12	7698.24	7557.44	7880.08	7889.04
-92.5	10.16	22.32	-13.52	28.08	35.76	51.12	23.6	76.72	17.2	-12.88	-16.72	32.56	21.04	-14.16	28.08	30	3.76	6465.88	6811.52	6766.72	7193.76	7063.72	6830.08	7133.56	7024.72	6808.32	7163.56	6993.96	6825.6	7110.48	7028.52	6821.76	7180.84	7042.64	6928.04	7280.12	7141.84	7045.2	7381.84	7291.64	7235.92	7527.92	7463.8	7326.2	7741.08	7671.84	7510.6	7989.44	7896.64
-90	46.64	-4.56	10.8	5.04	42.8	56.24	17.2	37.04	36.4	12.08	21.68	-5.84	-2	-49.36	51.76	21.68	-17.36	6558.04	6771.84	6801.88	7218.56	7056.68	6845.44	7143.68	7017.6	6820.48	7153.92	6970.88	6799.32	7127.72	7062.4	6755.2	7249.92	7029.16	6919.68	7257	7187.24	7064.28	7376.04	7300.56	7219.28	7527.16	7360.72	7299.28	7729.44	7676.92	7507.28	7897.84	7907.44
-87.5	15.92	-20.56	13.36	46	17.2	76.08	-13.52	14.64	47.92	11.44	-9.68	-22.48	-4.56	-16.08	49.2	52.4	49.2	6530.52	6791	6780.12	7239.08	7009.92	6855.68	7101.48	7000.28	6831.92	7122.56	6972.16	6785.88	7069.48	6970.24	6728.88	7198.72	7022.72	6949.16	7216.68	7184.68	7061.08	7472.68	7328	7185.92	7566.76	7401.6	7287.72	7714.6	7738.32	7516.2	7968.72	7950.84
-85	36.4	-0.08	-38.48	20.4	6.32	46	26.16	62.64	53.04	14.64	-5.2	21.04	-6.48	-28.88	30.64	2.48	18.48	6544.56	6796.08	6803.76	7236.4	7011.16	6873.56	7132.12	7039.28	6878.64	7144.92	6968.88	6778.16	7086.64	6988.76	6732.76	7194.24	7047.64	6963.76	7292.76	7157.72	7072.56	7479	7333.76	7205.12	7622.4	7476.48	7306.24	7738.88	7724.84	7568.64	7933.48	7911.04
-82.5	19.76	10.16	-16.72	6.96	46.64	53.68	27.44	52.4	-7.12	-8.4	-32.72	8.88	7.6	-10.96	31.28	65.2	24.88	6524.08	6803.76	6769.2	7204.4	7062.96	6862	7175.6	7034.8	6798	7081.52	6963.12	6760.88	7098.16	7008.56	6753.84	7206.36	7069.36	6958.64	7308.76	7191.64	7066.16	7440.6	7281.84	7165.36	7548.76	7535.96	7347.8	7771.52	7708.76	7585.24	7961.6	7875.2
-80	1.84	45.36	-1.36	37.68	32.56	38.32	6.32	49.84	51.12	40.88	-18	14.64	5.04	-17.36	38.32	24.88	39.6	6504.24	6799.28	6802.48	7166.64	7086.64	6846	7153.84	7040.56	6818.48	7108.4	6971.44	6781.36	7082.8	6981.04	6837.68	7178.16	7074.48	6982.32	7233.2	7176.88	7063.6	7418.8	7319.6	7206.96	7535.92	7472.6	7339.48	7759.32	7705.56	7563.44	7987.84	7957.76
-77.5	6.32	46.64	-10.32	17.84	10.8	44.72	2.48	51.12	39.6	24.88	40.24	-5.2	3.12	-30.8	26.8	17.2	27.44	6524.72	6739.76	6811.44	7251.76	7089.84	6877.36	7140.4	7074.48	6796.08	7125.04	6986.16	6798	7124.4	6975.28	6863.28	7160.24	7068.72	7030.32	7253.76	7148.72	7058.48	7471.96	7261.36	7228.72	7565.4	7459.12	7368.88	7742.72	7699.76	7577.52	7997.44	7977.6
-75	21.68	21.04	-10.96	37.68	26.16	40.24	25.52	26.8	-3.92	-1.36	22.96	5.68	-35.28	-18	38.96	33.84	-16.08	6565.04	6766.64	6819.12	7323.44	7123.12	6923.44	7162.16	7048.88	6833.84	7167.92	7021.36	6862	7139.12	7041.2	6848.56	7189.68	7102	7000.88	7339.44	7219.76	7072.56	7454.64	7324.08	7240.24	7569.2	7499.44	7437.36	7807.96	7694	7599.92	7996.76	7961.56
-72.5	34.48	35.76	-2	35.76	27.44	47.28	8.88	50.48	-7.12	17.2	-16.72	15.92	17.84	-37.2	22.32	26.16	-23.12	6555.44	6817.84	6785.84	7263.92	7118.64	6937.52	7150	7029.68	6783.28	7117.36	7011.76	6813.36	7125.68	7010.48	6825.52	7238.96	7089.2	6969.52	7313.2	7220.4	7040.56	7481.52	7355.44	7251.76	7568.56	7490.48	7413.04	7742.68	7704.92	7557.08	8063.36	7948.8
-70	30	24.88	-19.28	-5.2	14.64	34.48	11.44	79.28	-11.6	34.48	-0.72	22.32	-20.56	-50	5.68	47.28	10.16	6579.76	6825.52	6806.32	7228.72	7102	6958	7134	7047.6	6830	7081.52	6961.2	6796.08	7157.04	7018.16	6834.48	7224.24	7104.56	6969.52	7276.76	7203.12	7077.68	7491.12	7377.84	7230	7610.16	7482.2	7392.56	7761.88	7768.92	7571.16	7957.72	7879
-67.5	9.52	8.88	-35.92	22.32	54.96	85.04	-14.8	79.92	-10.96	61.36	14	24.24	-6.48	-48.08	40.24	58.8	23.6	6563.76	6816.56	6854.96	7227.44	7052.08	6963.76	7171.76	7048.24	6842.16	7097.52	6948.4	6846.64	7153.84	7087.92	6858.16	7198	7125.68	6972.08	7301.04	7151.92	7100.72	7536.56	7418.8	7233.2	7642.16	7532.72	7374.64	7759.96	7792.56	7535.32	7955.76	7887.92
-65	30.64	19.12	1.2	-24.4	56.24	41.52	21.04	46.64	12.72	-2	38.96	32.56	18.48	-57.04	10.16	39.6	9.52	6586.16	6810.8	6806.96	7187.76	7002.8	6907.44	7190.32	7080.88	6854.32	7141.04	6987.44	6818.48	7112.24	7071.28	6896.56	7259.44	7086.64	6936.24	7272.24	7183.92	7080.88	7501.36	7403.44	7208.88	7639.6	7507.12	7323.44	7820.72	7698.48	7585.84	7936.56	7928.24
-62.5	51.12	0.56	-0.72	-7.76	47.28	49.2	2.48	38.96	-37.84	17.84	35.12	51.12	1.2	-64.72	16.56	38.32	11.44	6551.6	6811.44	6801.84	7153.2	7087.28	6815.28	7222.32	7046.32	6799.28	7132.08	6924.08	6812.08	7116.72	7034.8	6854.96	7175.6	7116.08	6961.2	7258.8	7139.76	7030.32	7460.4	7299.76	7199.28	7619.12	7422	7319.6	7754.8	7649.2	7534.64	7953.84	7925.04
-60	21.68	12.08	21.68	10.8	10.8	74.8	29.36	46.64	-14.8	10.16	28.72	57.52	-36.56	-99.92	40.88	45.36	12.08	6566.32	6870.32	6838.32	7201.2	7093.04	6822.32	7164.72	7004.08	6862	7164.72	6902.32	6790.32	7084.08	7036.72	6846.64	7189.04	7091.76	6981.68	7334.96	7152.56	7020.08	7409.2	7311.92	7208.24	7628.72	7423.92	7345.84	7686.96	7654.96	7551.28	7964.08	7923.12
-57.5	28.72	13.36	-27.6	31.92	21.04	59.44	34.48	46.64	20.4	10.8	22.32	24.24	-18	-26.32	17.84	14.64	-19.92	6537.52	6848.56	6840.88	7266.48	7023.92	6859.44	7209.52	7046.96	6853.04	7157.68	7003.44	6801.2	7131.44	7069.36	6777.52	7201.2	7118.64	6991.92	7329.2	7190.96	7091.76	7472.56	7307.44	7178.16	7608.88	7455.28	7386.8	7737.52	7701.68	7528.24	7957.04	7910.96
-55	14.64	-11.6	-11.6	-7.12	47.92	25.52	-10.96	53.68	-6.48	-6.48	48.56	34.48	16.56	-9.04	24.24	43.44	31.92	6581.68	6815.28	6831.92	7296.56	7004.72	6918.96	7196.08	7050.8	6862.64	7148.72	6977.2	6853.68	7120.56	7054.64	6782.64	7187.76	7092.4	6977.2	7306.8	7176.88	7094.32	7444.4	7400.24	7221.04	7610.8	7445.04	7398.32	7791.92	7734.32	7537.2	7922.48	7967.28
-52.5	54.32	16.56	-21.84	22.32	45.36	30	-22.48	21.68	15.28	-7.76	-0.08	16.56	-1.36	3.12	21.04	37.68	21.68	6551.6	6841.52	6758.96	7292.08	7027.76	6950.96	7185.2	7053.36	6867.12	7150	6915.12	6860.72	7158.32	7055.28	6829.36	7234.48	7125.68	7000.88	7317.68	7118	7045.68	7486.64	7350.32	7230	7644.08	7521.84	7360.56	7755.44	7740.08	7534	7985.2	7980.72
-50	26.8	-1.36	45.36	8.88	13.36	33.84	54.32	27.44	2.48	5.68	-28.88	27.44	40.88	-29.52	20.4	49.84	21.04	6602.8	6899.76	6778.16	7331.12	7062.32	6954.8	7206.96	7057.84	6874.16	7238.32	6953.52	6815.92	7183.28	7023.92	6854.32	7263.28	7142.96	7010.48	7322.8	7163.44	7103.28	7473.84	7365.68	7242.16	7628.08	7471.28	7350.96	7783.6	7736.88	7562.16	7989.04	7935.28
-47.5	6.32	27.44	26.8	17.84	-25.04	12.08	67.76	32.56	13.36	21.68	-12.24	21.68	12.72	-32.72	3.12	53.68	46.64	6611.12	6950.96	6861.36	7315.76	7088.56	6932.4	7238.32	7082.16	6891.44	7218.48	7041.84	6859.44	7176.24	7050.8	6828.08	7275.44	7105.84	7012.4	7335.6	7231.92	7107.76	7512.24	7383.6	7286.96	7582.64	7507.12	7354.8	7825.2	7722.8	7578.8	7994.16	7932.08
-45	33.2	31.92	42.16	-11.6	-14.8	14.64	35.12	44.72	69.68	-1.36	-21.2	28.08	-22.48	-58.32	33.84	30	26.16	6633.52	6938.16	6903.6	7331.12	7141.04	6922.8	7227.44	7116.08	6899.76	7186.48	7109.04	6908.08	7174.32	7116.72	6802.48	7242.16	7077.68	7027.12	7375.28	7298.48	7078.96	7524.4	7406	7256.24	7620.4	7560.88	7407.28	7830.96	7708.08	7593.52	8003.76	7900.08
-42.5	44.72	27.44	-7.76	13.36	1.84	52.4	41.52	36.4	42.16	12.72	-47.44	15.28	15.92	-46.16	31.28	0.56	25.52	6593.2	6927.92	6888.24	7252.4	7067.44	6912.56	7234.48	7061.68	6842.16	7201.2	7080.24	6841.52	7197.36	7041.2	6870.96	7240.88	7107.12	6983.6	7345.2	7235.76	7073.84	7507.76	7390	7247.92	7610.8	7573.04	7400.88	7818.8	7715.76	7596.72	8013.36	7876.4
-40	10.8	22.32	5.68	-3.28	35.12	43.44	48.56	41.52	11.44	-7.76	-39.76	35.76	-1.36	-5.2	33.2	-15.44	10.16	6613.68	6908.08	6911.92	7224.88	7075.76	6948.4	7190.32	7134	6883.76	7189.68	7061.04	6824.88	7158.96	7066.16	6876.72	7271.6	7052.08	6920.24	7333.68	7239.6	7096.24	7487.92	7407.28	7224.88	7620.4	7534	7343.92	7814.32	7701.04	7576.24	7984.56	7953.84
-37.5	1.84	3.12	12.08	24.24	51.12	62	14	37.04	-5.2	-12.24	1.2	22.32	5.04	4.4	43.44	-19.28	26.8	6565.68	6889.52	6879.92	7338.16	7096.88	6951.6	7216.56	7126.96	6920.24	7157.04	7040.56	6799.28	7152.56	7055.28	6857.52	7270.32	7093.68	6976.56	7304.88	7190.32	7098.8	7569.2	7422.64	7237.68	7615.28	7558.96	7427.76	7820.72	7730.48	7546.8	8001.84	7953.2
-35	-5.84	-2	-0.08	4.4	46	57.52	-5.2	41.52	8.24	-4.56	12.72	39.6	38.96	-27.6	22.96	15.28	-2	6627.12	6850.48	6911.28	7353.52	7106.48	6900.4	7208.24	7062.96	6942.64	7185.2	7034.8	6822.32	7163.44	7090.48	6901.04	7294	7149.36	7007.28	7342	7242.8	7112.24	7511.6	7455.92	7253.68	7612.08	7574.32	7423.92	7814.96	7756.08	7577.52	7998.64	7934
-32.5	72.88	38.96	14	-19.92	58.8	54.96	-6.48	36.4	-5.2	11.44	-11.6	47.92	35.12	-17.36	35.12	37.68	30.64	6588.72	6836.4	6883.12	7274.16	7129.52	6890.16	7201.2	7037.36	6891.44	7120.56	7014.96	6826.8	7144.24	7045.04	6856.88	7223.6	7147.44	6979.12	7329.84	7218.48	7080.88	7479.6	7407.92	7238.32	7617.2	7552.56	7365.68	7781.68	7722.8	7569.2	8040.24	7924.4
-30	36.4	47.92	26.8	-34	34.48	43.44	8.88	53.68	1.84	21.68	-31.44	36.4	6.32	-14.8	26.8	19.76	11.44	6603.44	6866.48	6864.56	7237.68	7096.88	6910.64	7170.48	7039.28	6822.96	7082.8	6963.76	6822.32	7060.4	6980.4	6859.44	7164.72	7116.08	6949.04	7289.52	7166.64	7018.8	7471.28	7336.88	7212.72	7537.84	7486	7294.64	7755.44	7714.48	7500.08	7971.12	7905.2
-27.5	-1.36	24.88	-1.36	1.84	9.52	69.04	41.52	42.8	8.24	31.28	-3.28	22.32	-34	-25.04	21.68	45.36	19.12	6582.32	6872.24	6864.56	7270.96	7137.84	6895.92	7219.76	7048.24	6797.36	7091.12	6972.08	6836.4	7075.76	6973.36	6848.56	7183.28	7098.8	6937.52	7295.92	7161.52	7055.92	7482.16	7313.84	7194.16	7524.4	7433.52	7324.08	7782.96	7733.68	7555.12	7945.52	7926.32
-25	14.64	26.8	21.04	-12.88	7.6	50.48	34.48	46	38.32	30.64	15.28	37.04	-23.12	-26.96	70.96	55.6	40.88	6653.36	6869.04	6845.36	7285.04	7144.24	6954.8	7219.76	7096.88	6880.56	7150.64	7040.56	6861.36	7135.92	7041.84	6888.24	7215.92	7135.28	6939.44	7298.48	7196.08	7149.36	7503.28	7375.28	7234.48	7622.96	7444.4	7420.72	7826.48	7745.84	7580.72	7967.28	7922.48
-22.5	46.64	24.88	-7.12	-2	13.36	85.68	11.44	-13.52	12.72	-0.72	-7.76	31.28	27.44	-0.72	41.52	-2	21.04	6611.76	6865.84	6815.28	7220.4	7070	6905.52	7198	7050.16	6879.28	7176.88	7015.6	6846.64	7164.08	7006.64	6858.16	7235.12	7132.08	6945.84	7246.64	7183.28	7092.4	7494.96	7264.56	7161.52	7590.32	7514.8	7397.04	7834.16	7708.72	7566.64	7914.16	7949.36
-20	38.96	17.84	-7.12	30.64	12.72	37.04	22.32	17.84	3.76	7.6	-37.84	40.24	21.68	-31.44	52.4	14	22.32	6641.2	6847.92	6889.52	7263.28	7080.24	6935.6	7169.2	7100.08	6865.2	7160.24	7007.28	6828.08	7144.24	7019.44	6835.76	7211.44	7065.52	6964.4	7254.96	7242.16	7062.32	7507.76	7384.88	7200.56	7617.84	7556.4	7381.68	7788.72	7727.28	7557.68	7921.2	7964.08
-17.5	26.8	-12.24	-16.72	30.64	37.68	31.92	10.16	63.28	-7.12	3.12	-14.8	-13.52	-3.28	5.04	81.2	33.84	26.16	6660.4	6881.2	6931.76	7259.44	7083.44	6929.2	7217.2	7112.24	6831.28	7123.12	7001.52	6886.32	7088.56	7007.28	6838.32	7214.64	7087.92	6968.88	7251.12	7208.24	7043.12	7520.56	7384.88	7274.16	7605.04	7566	7398.96	7734.96	7688.24	7575.6	8008.24	7928.24
-15	28.72	12.72	16.56	-6.48	3.12	45.36	70.96	57.52	-8.4	-25.68	-5.84	-9.68	-32.08	-46.16	26.16	-1.36	11.44	6663.6	6972.08	6886.96	7348.4	7129.52	6924.72	7214	7127.6	6944.56	7199.28	7057.2	6878	7158.96	7099.44	6846.64	7249.84	7114.16	7027.76	7305.52	7226.16	7131.44	7454.64	7368.24	7295.92	7613.36	7492.4	7416.24	7775.92	7697.2	7598.64	8051.76	7953.84
-12.5	49.84	11.44	-1.36	19.76	-20.56	54.32	24.24	16.56	42.16	1.2	-14.8	19.12	23.6	-60.88	27.44	34.48	-7.12	6671.28	6966.32	6824.24	7336.24	7176.88	6940.08	7245.36	7114.16	6892.72	7244.08	7078.96	6899.76	7206.32	7087.92	6808.88	7242.8	7134.64	7045.68	7312.56	7267.76	7096.88	7486	7370.8	7262.64	7615.28	7507.12	7400.24	7761.2	7744.56	7564.72	8057.52	7948.08
-10	57.52	-2.64	5.68	12.08	22.32	75.44	50.48	31.28	2.48	-9.68	15.92	-14.16	40.88	-26.32	51.12	15.28	-16.08	6615.6	6918.96	6847.92	7326	7194.8	6911.28	7251.12	7118.64	6872.88	7257.52	7027.76	6861.36	7157.04	7055.92	6890.8	7205.04	7093.68	6963.76	7286.32	7212.08	7082.16	7457.84	7355.44	7204.4	7574.96	7496.88	7434.8	7760.56	7709.36	7511.6	7978.16	7948.08
-7.5	66.48	-15.44	-37.2	39.6	60.08	56.24	44.08	12.08	-37.2	17.2	14	-19.28	9.52	-18.64	48.56	26.8	15.28	6611.76	6962.48	6887.6	7292.08	7154.48	6910.64	7208.88	7111.6	6892.08	7239.6	6959.28	6814.64	7176.88	7107.12	6894	7228.08	7093.68	6966.32	7268.4	7228.08	7055.28	7512.88	7345.2	7213.36	7572.4	7477.68	7494.96	7771.44	7695.28	7532.08	7974.96	7950
-5	53.04	37.68	24.88	13.36	17.2	54.96	62	19.76	-3.92	10.16	10.8	34.48	-5.84	-35.28	24.88	21.68	13.36	6652.72	6914.48	6868.4	7283.76	7119.28	6914.48	7186.48	7084.08	6827.44	7169.2	6951.6	6817.2	7147.44	7092.4	6874.8	7297.84	7098.16	6979.12	7317.04	7196.08	7057.84	7470	7436.72	7215.92	7619.12	7505.84	7383.6	7782.96	7734.32	7554.48	7921.84	7955.12
-2.5	6.32	26.16	26.16	27.44	12.72	34.48	37.68	46	-6.48	24.88	16.56	44.08	-18.64	-50.64	2.48	27.44	-0.72	6657.2	6941.36	6867.76	7235.12	7094.32	6906.8	7207.6	7063.6	6796.72	7154.48	6933.04	6806.96	7130.8	7002.8	6839.6	7222.96	7036.08	6977.2	7238.32	7196.72	7044.4	7445.68	7427.12	7211.44	7594.16	7499.44	7354.16	7766.32	7736.88	7486	8010.8	7878.32
0	20.4	29.36	-8.4	35.76	88.88	17.84	-10.96	34.48	-35.92	14	1.84	42.8	-10.32	-11.6	54.96	12.08	22.32	6692.4	6966.32	6957.36	7341.36	7086	6935.6	7243.44	7038.64	6863.92	7211.44	6981.04	6860.72	7171.76	7029.68	6872.88	7280.56	7072.56	7044.4	7272.88	7235.76	7112.88	7473.84	7432.24	7196.72	7596.08	7510.32	7398.96	7816.88	7722.16	7505.84	7989.68	7935.92
2.5	36.4	1.2	7.6	35.76	62.64	17.84	-14.16	8.24	0.56	-0.72	25.52	40.24	21.04	-46.16	52.4	34.48	-12.24	6691.12	6949.68	6911.28	7373.36	7130.8	6974	7242.16	7081.52	6835.76	7182	7015.6	6875.44	7218.48	7078.32	6891.44	7326.64	7160.24	7061.68	7285.04	7230	7085.36	7501.36	7382.32	7204.4	7575.6	7557.68	7388.72	7762.48	7733.04	7577.52	8015.92	7956.4
5	13.36	10.8	-25.68	6.96	49.84	62	50.48	63.28	7.6	25.52	-19.28	22.96	3.76	-55.12	5.04	72.88	-24.4	6638	6896.56	6899.12	7369.52	7134	6945.2	7206.96	7111.6	6856.88	7124.4	6959.92	6798.64	7208.24	7064.24	6898.48	7293.36	7125.04	7018.8	7261.36	7265.84	7029.04	7450.8	7357.36	7237.04	7600.56	7528.24	7307.44	7708.08	7695.28	7537.84	8040.24	7963.44
7.5	38.32	-3.92	-41.04	19.12	40.24	61.36	18.48	33.84	19.76	41.52	-32.08	-24.4	8.88	-31.44	-0.08	49.2	10.8	6598.96	6928.56	6929.2	7318.96	7107.12	6902.32	7202.48	7105.84	6895.92	7132.08	6995.12	6819.76	7183.92	7007.28	6865.84	7239.6	7093.68	6979.76	7315.12	7218.48	7062.32	7426.48	7306.8	7214	7565.36	7505.84	7330.48	7765.04	7710.64	7519.92	7990.96	7991.6
10	64.56	-46.16	-6.48	-0.72	71.6	40.88	3.76	26.8	18.48	-5.84	31.28	6.96	22.32	-34.64	21.68	47.92	14.64	6645.68	6986.16	6961.84	7334.32	7118.64	6860.08	7201.2	7117.36	6913.84	7174.96	7035.44	6872.88	7203.76	7036.08	6863.92	7222.32	7132.72	7024.56	7334.96	7212.08	7107.12	7453.36	7329.2	7166.64	7576.24	7512.88	7340.72	7765.68	7721.52	7535.92	7938.48	7980.08
12.5	50.48	6.32	-25.04	14	67.12	21.04	7.6	60.08	26.8	6.32	7.6	5.04	21.04	4.4	33.2	23.6	17.2	6624.56	6953.52	6938.8	7310.64	7093.04	6898.48	7218.48	7021.36	6833.84	7153.2	7003.44	6837.68	7107.76	7020.72	6831.92	7254.32	7114.8	6984.88	7307.44	7214	7046.96	7508.4	7357.36	7153.84	7567.28	7473.84	7314.48	7694.64	7715.76	7535.92	7909.04	7941.68
15	-16.08	-0.72	-39.76	3.12	28.08	55.6	21.04	86.96	42.16	53.04	-10.32	63.92	-9.68	-14.16	15.92	-8.4	-2	6666.8	6914.48	6935.6	7297.84	7141.04	6934.32	7149.36	7023.92	6902.32	7154.48	6985.52	6849.2	7127.6	7022.64	6845.36	7233.2	7105.2	6970.8	7337.52	7204.4	7086	7514.8	7394.48	7173.04	7569.84	7460.4	7355.44	7770.8	7760.56	7561.52	7880.88	7926.96
17.5	-1.36	-13.52	-9.04	0.56	-7.12	33.84	1.84	-0.72	8.24	15.92	15.28	56.88	5.04	-14.8	19.12	21.04	-0.72	6635.44	6911.28	6848.56	7317.04	7156.4	6919.6	7198	7057.2	6880.56	7109.68	7025.2	6783.28	7187.76	7015.6	6838.96	7199.28	7073.2	6948.4	7266.48	7156.4	7073.84	7497.52	7383.6	7202.48	7587.76	7452.72	7366.32	7752.88	7740.08	7553.84	7996.72	7937.2
20	38.96	-8.4	-13.52	-48.72	1.84	34.48	45.36	47.92	30	2.48	-5.2	33.2	48.56	-34	8.88	28.72	30.64	6670	6944.56	6902.32	7327.92	7171.76	6925.36	7218.48	7075.12	6893.36	7198.64	7025.2	6814	7212.72	7025.2	6902.32	7223.6	7075.76	6926	7292.72	7173.68	7083.44	7483.44	7391.92	7183.92	7646.64	7453.36	7395.76	7777.84	7743.92	7573.68	8030.64	7925.68
22.5	70.96	27.44	30.64	-9.04	12.72	34.48	32.56	34.48	31.28	20.4	-24.4	48.56	23.6	-39.12	-3.28	26.8	21.04	6648.88	6999.6	6924.72	7330.48	7135.92	6921.52	7242.8	7015.6	6900.4	7208.88	7007.92	6869.04	7168.56	7034.16	6882.48	7235.76	7126.32	7027.76	7342.64	7215.28	7065.52	7468.72	7351.6	7231.92	7600.56	7509.04	7386.16	7779.12	7712.56	7585.2	7993.52	7907.76
25	32.56	53.04	53.04	-4.56	20.4	37.04	53.04	49.84	15.92	-2	-19.92	65.2	-3.28	-31.44	46.64	22.32	-18.64	6674.48	6995.12	6933.04	7352.24	7173.68	6917.04	7191.6	7068.08	6901.04	7205.68	7011.76	6862	7159.6	7073.84	6879.92	7224.88	7117.36	7052.08	7302.32	7209.52	7107.12	7482.16	7307.44	7237.68	7631.28	7546.8	7388.08	7792.56	7723.44	7606.96	7939.12	7916.08
27.5	54.32	39.6	-35.28	-14.16	49.84	66.48	8.24	31.92	30	12.72	-23.76	33.2	8.88	-47.44	39.6	38.96	24.88	6667.44	6954.8	6955.44	7325.36	7142.96	6940.72	7200.56	7109.04	6911.92	7234.48	6990.64	6838.32	7246	7084.08	6911.92	7235.76	7101.36	7003.44	7281.84	7179.44	7065.52	7537.2	7306.16	7249.84	7665.2	7572.4	7443.76	7793.84	7727.92	7576.24	8009.52	7900.08
30	31.92	37.68	-14.8	-3.28	47.92	67.12	8.24	56.24	20.4	2.48	-10.96	70.96	14	-43.6	8.88	37.68	66.48	6714.8	6916.4	6943.28	7313.2	7100.08	6947.76	7161.52	7071.92	6923.44	7196.72	6981.68	6811.44	7231.28	7013.04	6878	7186.48	7106.48	6953.52	7274.16	7189.04	7066.8	7462.32	7380.4	7281.2	7587.76	7496.24	7371.44	7778.48	7680.56	7516.72	7928.24	7859.76
32.5	35.76	-7.12	-19.92	10.8	44.72	49.2	19.76	60.72	14	21.04	15.92	8.88	3.12	-37.2	16.56	-3.28	38.32	6676.4	6949.68	6933.04	7316.4	7163.44	6923.44	7166	7058.48	6836.4	7177.52	6995.12	6844.72	7171.76	7052.72	6865.84	7191.6	7139.12	6954.8	7297.2	7202.48	7079.6	7440.56	7371.44	7231.92	7582.64	7474.48	7349.04	7763.76	7711.92	7486	7964.72	7873.2
35	19.12	1.2	-6.48	8.88	39.6	83.76	22.96	58.8	9.52	6.32	-6.48	26.8	-5.84	-32.08	25.52	-1.36	6.96	6693.68	6973.36	6961.84	7355.44	7223.6	6959.28	7199.28	7096.88	6869.04	7163.44	7010.48	6831.28	7148.08	7070.64	6897.2	7221.68	7128.88	6965.04	7311.92	7173.04	7108.4	7444.4	7370.8	7206.32	7592.24	7534.64	7378.48	7775.28	7737.52	7524.4	7948.08	7915.44
37.5	26.16	18.48	21.04	29.36	7.6	31.92	-12.24	53.68	7.6	-31.44	7.6	30	-36.56	-36.56	37.68	11.44	-12.24	6675.76	6932.4	6936.24	7321.52	7089.84	6908.72	7257.52	7066.8	6820.4	7150	6956.08	6835.12	7146.16	7027.12	6901.68	7267.12	7054	6953.52	7292.72	7185.84	7094.32	7451.44	7336.24	7200.56	7582	7473.84	7381.68	7758.64	7734.32	7507.12	7983.28	7944.88
40	32.56	3.76	5.04	-13.52	19.76	8.88	37.04	78	30.64	-16.08	17.2	40.24	-52.56	-14.16	56.24	49.2	5.68	6673.84	6930.48	6933.68	7283.12	7100.72	6918.96	7246.64	7082.8	6822.32	7181.36	6924.08	6816.56	7127.6	7052.08	6847.92	7277.36	7023.92	6975.28	7333.68	7190.32	7116.72	7499.44	7314.48	7173.68	7587.76	7454.64	7381.68	7772.08	7729.84	7524.4	8018.48	7896.24
42.5	20.4	24.88	-14.8	38.96	22.96	10.16	26.8	70.96	5.04	3.12	-14.8	5.04	1.84	-34	46.64	26.16	4.4	6673.84	6985.52	6910	7283.12	7174.96	6906.8	7180.72	7101.36	6833.84	7156.4	6992.56	6822.32	7108.4	7075.12	6844.08	7222.32	7075.76	6993.2	7273.52	7196.08	7073.84	7452.08	7301.68	7238.96	7567.92	7524.4	7321.52	7742.64	7706.8	7518.64	8009.52	7878.96
45	-7.76	35.76	-5.84	26.8	-15.44	33.84	42.8	50.48	43.44	-9.04	11.44	18.48	-11.6	-42.96	22.96	15.92	15.28	6735.92	6961.84	6998.32	7333.04	7158.32	6929.2	7189.04	7080.24	6864.56	7135.28	7011.12	6844.08	7169.2	7016.88	6902.32	7286.32	7107.76	6997.68	7259.44	7203.76	7073.84	7441.2	7361.2	7338.16	7578.16	7510.32	7389.36	7740.08	7680.56	7582.64	7952.56	7886
47.5	-0.72	11.44	-0.08	21.68	38.96	48.56	71.6	1.84	23.6	34.48	6.96	-5.84	-23.76	-15.44	32.56	15.28	22.96	6740.4	6936.24	6951.6	7347.76	7151.92	6979.76	7234.48	7066.8	6880.56	7126.32	6984.24	6814.64	7183.28	7003.44	6879.92	7256.88	7082.8	6944.56	7251.76	7156.4	7047.6	7452.72	7326.64	7284.4	7623.6	7457.84	7398.96	7769.52	7729.84	7583.92	7991.6	7902.64
50	6.96	13.36	13.36	37.68	38.96	69.68	48.56	26.16	42.16	3.76	-14.8	27.44	-17.36	-53.84	28.72	-27.6	10.16	6678.96	6988.08	6908.72	7315.76	7145.52	6966.96	7233.84	7098.8	6824.88	7153.2	6975.28	6797.36	7145.52	7019.44	6865.84	7212.08	7056.56	6934.32	7207.6	7169.2	7052.08	7435.44	7328.56	7161.52	7610.16	7439.92	7321.52	7776.56	7707.44	7537.84	7918.64	7941.68
52.5	8.88	-3.28	30	12.08	31.28	101.68	39.6	38.96	34.48	30	-18.64	14.64	22.32	-48.72	1.2	-9.68	4.4	6667.44	6994.48	6900.4	7316.4	7106.48	6928.56	7199.28	7070	6794.8	7142.32	6936.24	6810.16	7121.2	6957.36	6872.24	7198.64	7036.72	6936.24	7248.56	7134	7020.08	7427.76	7303.6	7157.68	7575.6	7438	7372.72	7695.92	7668.4	7493.04	7966	7914.16
55	9.52	-33.36	4.4	37.04	85.04	76.72	33.84	59.44	-9.04	15.28	-23.12	21.68	-21.84	-12.88	-10.96	56.88	10.8	6688.56	6940.72	6951.6	7350.32	7096.24	6947.12	7193.52	7107.76	6876.72	7161.52	7014.32	6810.8	7145.52	7035.44	6903.6	7231.92	7089.84	6960.56	7313.2	7141.04	7052.08	7466.16	7342	7210.8	7630	7522.48	7420.08	7779.76	7702.32	7530.16	7965.36	7891.12
57.5	20.4	15.92	3.76	50.48	76.08	25.52	2.48	8.24	17.84	-3.92	-32.08	1.2	-13.52	-28.88	23.6	43.44	12.72	6694.96	6981.68	6894.64	7350.32	7110.32	6981.04	7199.92	7071.28	6847.92	7125.04	7051.44	6811.44	7190.32	7030.96	6886.96	7206.96	7051.44	6924.08	7281.2	7158.96	7118	7474.48	7358	7167.92	7608.88	7494.96	7377.2	7761.2	7678.64	7490.48	7982	7839.92
60	11.44	-2	19.12	21.04	69.68	48.56	11.44	22.32	6.96	17.2	-9.04	-7.12	7.6	-45.52	19.12	37.68	-8.4	6748.08	6946.48	6961.2	7338.8	7141.68	6988.72	7199.92	7072.56	6881.2	7182	7046.32	6856.88	7220.4	7039.28	6814.64	7210.8	7032.88	6893.36	7334.96	7210.8	7073.2	7423.92	7390	7196.72	7573.68	7479.6	7363.76	7740.08	7734.96	7571.76	8004.4	7869.36
62.5	25.52	19.12	26.16	25.52	70.32	27.44	13.36	47.28	15.92	29.36	12.72	4.4	-9.68	-18.64	8.24	44.72	-21.2	6693.04	6960.56	6947.12	7363.76	7152.56	6990	7235.76	7089.84	6874.16	7189.68	7046.32	6841.52	7179.44	7070	6851.12	7269.04	7089.2	6961.2	7339.44	7203.12	7114.16	7422	7356.08	7226.16	7605.68	7547.44	7371.44	7750.96	7768.24	7576.88	7978.8	7920.56
65	35.76	18.48	-12.88	-46.8	79.28	31.92	26.16	53.04	31.92	22.96	16.56	38.96	-26.96	-33.36	-22.48	31.28	-13.52	6716.72	6954.8	6910.64	7365.04	7146.8	6911.28	7202.48	7090.48	6804.4	7151.28	6955.44	6817.84	7116.72	7024.56	6892.08	7230	7034.8	6954.8	7292.08	7159.6	7076.4	7409.2	7327.92	7126.32	7601.2	7514.16	7318.96	7736.24	7686.96	7523.76	7892.4	7937.2
67.5	26.8	3.76	-21.84	31.28	28.72	74.8	54.32	37.68	22.96	8.24	-13.52	24.88	37.04	14.64	7.6	34.48	-7.12	6736.56	6995.12	6900.4	7359.28	7163.44	6888.88	7214.64	7098.8	6815.28	7132.08	7018.8	6796.08	7120.56	7046.32	6872.24	7201.84	7039.92	6905.52	7294.64	7218.48	7036.08	7487.28	7319.6	7131.44	7555.12	7477.04	7377.84	7699.76	7704.24	7553.2	7935.28	7907.12
70	17.2	-15.44	1.2	22.32	11.44	72.24	72.24	38.32	36.4	16.56	-12.24	26.8	10.16	12.72	-0.08	38.32	33.84	6767.28	6983.6	6934.32	7352.88	7171.76	6911.92	7244.72	7124.4	6810.8	7190.96	6977.84	6805.68	7158.96	7043.76	6853.04	7249.84	7076.4	6956.08	7298.48	7249.2	7071.28	7491.12	7342	7185.84	7590.32	7469.36	7334.96	7757.36	7724.08	7553.84	7972.4	7884.72
72.5	40.88	-2.64	11.44	22.96	5.68	67.76	30.64	14.64	3.12	28.72	33.84	28.08	-15.44	16.56	-19.92	36.4	57.52	6709.04	6954.16	6902.32	7340.08	7142.32	6925.36	7246.64	7073.84	6794.16	7188.4	6927.28	6824.88	7125.04	7064.24	6889.52	7194.8	7095.6	6938.8	7318.32	7167.92	7017.52	7439.92	7322.8	7226.16	7602.48	7470.64	7342.64	7766.96	7681.2	7505.2	7973.04	7871.92
75	44.08	17.84	10.16	-0.08	10.16	65.2	-5.84	37.04	18.48	8.88	2.48	36.4	-2.64	-3.28	-53.2	30	21.04	6721.2	6954.8	6895.92	7350.32	7125.04	6892.08	7185.84	7060.4	6832.56	7186.48	6961.2	6819.12	7175.6	7081.52	6878.64	7227.44	7088.56	6935.6	7290.8	7137.2	7099.44	7413.68	7342.64	7240.88	7608.24	7427.76	7379.76	7785.52	7654.96	7483.44	7891.12	7849.52
77.5	49.2	5.68	-36.56	4.4	12.72	33.2	-30.8	64.56	2.48	28.72	-3.28	8.88	26.8	-0.72	4.4	6.96	4.4	6753.84	6970.16	6830	7271.6	7177.52	6856.24	7203.76	7050.8	6830.64	7073.84	6977.2	6811.44	7167.92	6991.28	6837.68	7206.96	7080.88	6987.44	7245.36	7153.2	7042.48	7392.56	7333.04	7159.6	7563.44	7467.44	7341.36	7720.24	7597.36	7492.4	7916.72	7815.6
80	24.88	11.44	-29.52	5.68	32.56	10.16	5.04	60.08	-10.32	-13.52	10.8	-1.36	-40.4	-37.2	48.56	26.8	39.6	6710.32	6940.72	6877.36	7269.04	7139.12	6887.6	7175.6	7059.12	6882.48	7167.92	6970.8	6825.52	7142.96	6984.24	6791.6	7235.12	7007.92	6965.04	7290.16	7219.12	6984.24	7421.36	7363.12	7149.36	7573.68	7462.32	7347.12	7747.12	7584.56	7482.16	7901.36	7811.12
82.5	-14.16	15.28	-27.6	-7.12	30	36.4	-58.96	69.68	22.96	5.68	12.08	8.24	6.32	-30.16	-10.96	50.48	37.04	6639.28	6927.28	6885.04	7304.24	7054	6921.52	7228.08	7089.84	6833.84	7128.24	6974	6816.56	7109.04	6995.76	6805.04	7185.2	7016.24	6964.4	7283.76	7144.24	6988.72	7487.92	7300.4	7105.2	7594.16	7429.68	7356.72	7743.92	7623.6	7439.28	7955.76	7820.08
85	19.76	39.6	-7.76	3.76	49.84	37.68	-5.84	70.96	35.76	41.52	17.2	31.92	5.04	-14.16	10.16	47.28	2.48	6726.32	6990.64	6922.16	7253.68	7097.52	6910.64	7224.24	7106.48	6882.48	7171.12	7005.36	6787.76	7158.32	7055.28	6844.72	7165.36	7074.48	6923.44	7323.44	7175.6	7046.96	7428.4	7342.64	7126.32	7550	7394.48	7349.04	7783.6	7667.12	7496.88	8021.04	7893.68
87.5	37.68	44.72	3.76	-19.28	53.68	42.16	-16.72	46	36.4	28.08	-17.36	35.76	15.28	-21.84	53.04	24.24	20.4	6691.12	6995.12	6882.48	7272.88	7101.36	6943.28	7190.32	7078.32	6818.48	7189.04	6961.84	6811.44	7165.36	7056.56	6897.2	7188.4	7061.68	6926	7283.12	7160.24	7023.28	7355.44	7315.76	7152.56	7532.72	7406.64	7335.6	7733.68	7628.72	7534.64	8031.92	7916.72
90	29.36	-12.24	17.2	-18	33.2	53.04	-16.08	62	30	-6.48	-14.8	31.92	3.12	-51.92	29.36	44.72	17.84	6714.8	6940.08	6868.4	7291.44	7163.44	6968.88	7176.24	7055.28	6863.28	7172.4	6968.24	6828.72	7140.4	7053.36	6906.16	7176.88	7031.6	6966.32	7268.4	7170.48	7022.64	7375.92	7330.48	7150.64	7561.52	7458.48	7350.32	7696.56	7640.88	7523.12	7933.36	7894.96
92.5	11.44	28.08	42.16	12.72	28.72	28.08	-45.52	60.72	-0.08	-33.36	-12.24	21.04	15.92	-28.24	31.28	31.28	26.16	6662.32	6963.76	6883.12	7325.36	7174.32	6931.76	7179.44	7078.96	6863.28	7145.52	6977.84	6776.88	7066.8	7024.56	6892.72	7169.84	7067.44	6956.08	7226.8	7173.04	6988.72	7396.4	7276.08	7169.2	7576.88	7544.88	7333.68	7720.88	7660.08	7519.28	7944.88	7848.24
95	1.2	27.44	12.08	-19.28	48.56	23.6	-0.72	72.88	-9.68	-14.8	-9.04	14.64	6.32	-33.36	79.28	45.36	22.32	6726.32	6922.16	6910	7344.56	7096.88	6878.64	7159.6	7050.16	6846.64	7160.88	6961.2	6790.32	7057.2	7018.8	6828.72	7171.12	7013.68	6845.36	7277.36	7133.36	7023.28	7386.8	7318.32	7145.52	7566	7557.68	7326	7750.32	7686.96	7475.76	7941.04	7882.16
97.5	31.92	-20.56	20.4	20.4	47.92	3.76	18.48	40.24	5.04	15.28	12.72	2.48	14.64	-54.48	10.8	30.64	19.12	6723.76	6881.84	6836.4	7342.64	7123.76	6871.6	7209.52	7061.68	6814	7111.6	6956.08	6812.08	7102	7000.88	6851.76	7203.76	7046.96	6897.84	7234.48	7094.96	7057.84	7443.76	7296.56	7119.92	7575.6	7487.92	7320.24	7736.24	7665.2	7470.64	7896.88	7897.52
100	40.24	-14.16	6.96	34.48	94.64	40.88	47.92	22.96	12.72	1.84	2.48	35.12	4.4	-55.12	38.32	70.32	-13.52	6760.24	6980.4	6870.32	7308.08	7162.16	6895.28	7158.96	7072.56	6832.56	7150	6963.12	6796.72	7123.12	6988.72	6844.08	7254.96	6984.88	6942.64	7249.2	7153.84	7043.12	7443.12	7302.32	7128.24	7546.16	7431.6	7306.16	7738.16	7629.36	7546.8	7814.32	7911.6
102.5	51.76	37.04	-16.08	8.88	72.24	31.92	-3.28	40.88	-16.08	-12.88	3.12	6.32	-16.72	9.52	66.48	54.96	1.2	6728.88	6976.56	6882.48	7269.04	7146.8	6936.88	7158.96	7036.08	6818.48	7141.68	7012.4	6783.92	7126.32	6947.12	6778.16	7171.76	7023.28	6888.24	7213.36	7155.76	6990	7432.88	7261.36	7178.8	7565.36	7428.4	7324.08	7717.04	7583.28	7529.52	7898.8	7867.44
105	18.48	14.64	24.24	8.24	42.16	26.16	-6.48	67.12	43.44	4.4	-9.04	26.16	24.24	-10.96	0.56	10.8	17.2	6734.64	6991.92	6935.6	7270.96	7117.36	6931.12	7193.52	7036.72	6849.2	7132.72	7007.28	6756.4	7111.6	6998.32	6805.04	7189.68	7043.76	6965.68	7274.16	7213.36	7050.16	7413.04	7288.88	7164.72	7580.72	7461.04	7345.2	7689.52	7631.92	7522.48	7940.4	7852.08
107.5	-20.56	4.4	32.56	26.16	24.24	40.88	49.2	63.28	27.44	10.8	17.2	22.32	31.28	5.04	25.52	15.28	-26.96	6689.2	6961.84	6910	7300.4	7075.12	6847.92	7201.84	7016.88	6819.76	7098.8	6950.96	6742.32	7160.88	7029.68	6808.88	7173.68	7024.56	6952.24	7269.04	7171.12	6985.52	7418.16	7292.72	7157.04	7534.68	7457.88	7312.56	7653.72	7634.48	7471.36	7930.2	7827.16
110	-3.92	14	19.12	19.12	15.92	34.48	70.96	41.52	-18.64	3.76	30	27.44	14	-35.92	25.52	29.36	-2.64	6716.72	6959.92	6934.32	7288.92	7089.84	6844.08	7180.72	7004.76	6854.96	7094.96	6915.76	6789.08	7059.12	7013.68	6812.08	7185.84	6970.8	6922.2	7281.84	7126.96	6995.12	7387.48	7226.8	7095	7519.36	7365.12	7307.48	7690.88	7594.84	7431.68	7872	7891.84
112.5	32.56	14.64	14.64	6.96	9.52	40.88	37.68	68.4	-2	18.48	1.2	11.44	5.68	-69.2	19.12	6.96	14	6659.76	6961.88	6917.68	7301.76	7119.32	6819.76	7180.08	7001.56	6850.48	7084.16	6938.2	6799.92	7040	7011.8	6750.04	7137.24	6968.24	6953.56	7260.16	7107.8	7052.72	7396.48	7244.16	7132.16	7493.16	7394.52	7358.08	7719.08	7604.44	7420.2	7901.52	7866.96
115	24.88	-26.96	-10.96	-0.72	62	69.68	34.48	50.48	21.04	55.6	27.44	46	-32.08	-49.36	25.52	24.88	-3.92	6696.24	6922.88	6907.44	7320.4	7104.68	6819.8	7151.4	6969.6	6842.2	7135.36	6969.6	6744.88	7109.16	7032.32	6819.16	7131.48	7035.56	6939.48	7200.68	7119.4	7007.96	7440.08	7307.68	7157.16	7521.36	7393.32	7345.32	7737.8	7616.8	7443.28	7881.8	7859.44
117.5	16.56	12.72	12.08	35.76	53.04	33.84	15.28	35.76	10.8	45.36	30.64	26.16	10.16	27.44	-8.4	21.68	-9.68	6688.04	6923	6876.28	7314.16	7065.72	6870.48	7107.28	7019	6830.68	7072.72	6965.84	6755.24	7065.12	6998.52	6780.92	7173.32	7034.96	6926.16	7191.84	7092.64	6968.4	7451.72	7256.48	7166.84	7536.28	7404.36	7319.2	7705.24	7666.16	7467.08	7928.6	7860.76
120	17.84	74.16	53.68	-14.8	56.24	34.48	21.04	50.48	-1.36	14	-10.32	14.64	46	10.8	3.12	28.72	-5.2	6743.2	6957	6904.48	7284.76	7082.4	6947.92	7147	7022.96	6835.96	7118.32	6966.6	6780.24	7115.72	6971.64	6795	7197	7031.2	7007.44	7241.16	7109.28	7000.4	7447.36	7319.28	7129.16	7559.96	7423.64	7316.12	7775.72	7659.8	7540.76	7908.84	7855.72
122.5	-12.24	53.04	17.84	10.16	61.36	42.8	23.6	28.08	-33.36	10.16	27.44	44.08	12.08	-44.24	35.12	15.92	25.52	6727.8	6989.64	6905.76	7335.4	7108.04	6987.04	7174	7005.68	6812.92	7179.8	6950	6815.48	7136.88	6980.68	6843.68	7161.8	7094.64	6999.12	7229.68	7134.96	7002.48	7448.68	7316.12	7176.52	7538.28	7446.12	7336.64	7736.72	7652.8	7524.16	7957.56	7874.96
125	10.16	35.12	-17.36	17.2	31.92	40.24	66.48	62	-0.72	17.2	8.24	44.72	4.4	-53.2	-4.56	72.24	6.32	6743.16	6998	6876.32	7310.36	7079.96	6887.2	7169.56	7001.84	6850.84	7146.48	6955.72	6791.2	7074.12	6976.8	6830.88	7181.76	7002.44	6903.84	7258	7115.76	6974.28	7399.4	7253.44	7145.24	7497.36	7400.68	7332.8	7695.8	7666.32	7474.24	7928.84	7898.04
127.5	46	42.16	14.64	-1.36	42.8	10.16	16.56	54.32	26.8	-19.28	-53.2	56.24	-19.28	-39.12	38.32	58.16	14.64	6740.72	6962.2	6893	7271.4	7041.04	6851.48	7220.8	7041.52	6792.6	7100.48	6921.92	6765.68	7092.8	6955.16	6810.48	7167	7004.52	6918	7267.64	7080.64	6953.84	7366.8	7304.68	7144.68	7474.4	7394.36	7279.68	7695.2	7640.88	7455.8	7868.76	7895.6
130	54.32	10.16	10.8	8.88	27.44	7.6	0.56	48.56	9.52	-7.76	5.68	58.8	8.24	-45.52	3.76	17.84	0.56	6739.44	7012.92	6962.28	7309.92	7053.24	6899.48	7192.72	7049.36	6816.32	7132.56	6911.12	6770.24	7090.88	6934.72	6808.04	7163.24	7048.72	6911.6	7285.6	7092.24	7008.32	7384.2	7316.28	7144.76	7541.64	7430.88	7261.28	7681.8	7600.56	7485.32	7854.68	7905.84
132.5	-2	0.56	3.12	11.44	33.84	-9.68	8.24	24.88	-1.36	17.2	-18	12.08	-18.64	-19.28	42.8	26.16	-0.72	6701.84	6988.68	6900.28	7315.12	7044.36	6911.16	7137.8	7046.88	6811.32	7130.12	6925.32	6761.92	7071.84	6885.64	6758.2	7144.24	6979.04	6893.2	7240.28	7096.16	7037.88	7410.56	7270.92	7099.48	7522.6	7402.24	7282.52	7640.36	7632.68	7502.84	7890.8	7851.04
135	21.68	-10.32	42.16	16.56	13.36	12.08	29.36	54.32	-12.24	5.68	-2.64	7.6	-25.04	-25.68	49.84	72.88	-11.6	6737.12	6976	6915	7316.64	7089.28	6893.4	7143	7056	6851.04	7130.92	6948.44	6767.08	7093.16	6989.96	6849.2	7163.52	7026	6915.12	7196.28	7139.92	7082.16	7348.04	7274.36	7086.8	7479.88	7370.48	7305.72	7668.16	7621.4	7480.56	7841.8	7761.12
137.5	29.36	22.32	6.96	10.8	23.6	45.36	70.32	-3.92	23.6	17.2	-13.52	22.32	22.96	-3.28	-25.68	55.6	15.28	6733.4	6997.8	6878.64	7277.04	7102.84	6824.32	7160.56	7013.88	6820.44	7150.88	6938.92	6752.64	7079.16	6960.64	6779.56	7155.4	7054.84	6894.72	7220.04	7092.6	6959.96	7379.52	7259.72	7098.96	7444.2	7344.32	7275.8	7691.96	7611.8	7427.48	7905.8	7779.68
140	25.52	1.84	-4.56	26.8	56.88	43.44	30.64	29.36	-5.84	22.32	30.64	48.56	-2.64	-16.08	-7.12	14	49.2	6787.32	6971.6	6895.32	7221.32	7090.8	6851.84	7136.2	6987.56	6845.44	7140.68	6929.96	6712.92	7025.4	6990.72	6719.36	7115.72	6997.92	6924.2	7232.8	7099.68	6944.6	7361.68	7306.48	7102.2	7436.64	7422.96	7264.32	7706.04	7644	7460.2	7877.68	7806.64
142.5	46.64	26.16	3.76	28.08	16.56	35.12	22.96	56.24	-9.04	4.4	-52.56	38.32	-10.32	-20.56	-4.56	47.92	80.56	6775.28	6967.96	6880.24	7278.52	7057.56	6870.64	7160.76	6976.28	6803.44	7084.56	6949.32	6811.16	7057.6	6951.92	6741.2	7136.32	7029.56	6911.52	7258.72	7114.68	6964.32	7367.48	7256.88	7165.88	7500.8	7441.24	7272.16	7700.44	7616.6	7409.8	7904.72	7824.68
145	16.56	22.32	6.96	54.32	22.32	48.56	35.12	60.72	24.88	-19.28	-45.52	26.8	11.44	-25.68	16.56	49.2	54.96	6790.8	6949.56	6914.32	7274.24	7093.08	6840.8	7175	7030.32	6859.92	7123.12	6955.36	6819.68	7082.12	6918.16	6754.96	7115.36	7048.2	6899.68	7299.12	7104.56	7006.64	7406.72	7257.6	7122.52	7573.8	7440.6	7317.76	7698.56	7670.44	7412.48	7911.8	7811.92
147.5	47.92	21.04	-21.2	42.16	46	67.76	0.56	46	28.72	5.68	-46.8	-4.56	24.88	-45.52	15.28	30.64	11.44	6780.88	6941.44	6878	7289.76	7080.4	6797.36	7153.88	7020.84	6782.64	7064.96	6934.44	6734.6	7036.28	6956.28	6759.6	7111.2	7038.72	6915.92	7255.2	7077.16	7018.32	7379.96	7250.68	7093.72	7508.68	7425.36	7292.88	7712.84	7655.2	7408.12	7945.8	7760.28
150	81.2	6.96	1.2	2.48	15.28	20.4	15.92	44.08	25.52	2.48	-28.24	-16.72	-28.24	-73.04	42.16	68.4	-9.04	6775.12	6946	6852.56	7280.24	7014.6	6805.8	7163.76	7042.8	6773.12	7040.8	6917.28	6703.44	7028.08	6984.48	6721.92	7085.72	6966.48	6876.96	7175.84	7122.76	6946	7355.76	7245.04	7088.12	7431.32	7413.4	7265.56	7677.84	7589.52	7446	7894.84	7793.08
152.5	58.16	19.76	21.04	20.4	-4.56	60.08	34.48	53.68	20.4	17.84	-3.92	2.48	-2	-46.16	62	33.84	37.04	6724	6975.64	6882.16	7331.64	6999.36	6906.52	7130.64	7037.12	6783.52	7097.28	6927.68	6776.52	7088.4	6930.84	6704.84	7077.6	6978.92	6877.72	7184.96	7135.8	6911.64	7371.32	7220.84	7165.76	7450.76	7421.28	7281.8	7730.56	7618.08	7470.08	7921.48	7845.8
155	39.6	-9.04	-14.16	-23.76	0.56	16.56	28.08	60.72	18.48	-18	-15.44	8.88	6.32	-46.16	56.88	25.52	28.08	6771.56	6961.76	6884.28	7273.48	7028.28	6872.8	7108.32	6967.56	6771.52	7113.36	6899.04	6781.12	7060.28	6931.76	6779.88	7137.2	6990	6867.6	7199.28	7078.24	6922.08	7327.28	7241.44	7149.96	7475.84	7369.56	7195.4	7709.6	7661.12	7422.84	7855.84	7823.76
157.5	46	15.92	14.64	-17.36	70.32	54.32	23.6	36.4	-22.48	17.2	4.4	2.48	45.36	-30.16	53.68	37.68	38.32	6722.6	6954.24	6924.84	7246.52	7056.12	6795.4	7143.16	6959.88	6741.64	7045.64	6879.32	6764	7048.4	6943.36	6772.36	7138	7006.2	6875.52	7218.08	7059.28	6942.24	7380.32	7250.2	7109.12	7436.36	7397	7234.08	7643.56	7652	7422.6	7835.16	7822.4
160	0.56	38.32	25.52	10.16	33.84	66.48	31.28	24.24	-4.56	26.16	-12.88	-18	5.68	-12.88	-16.08	33.84	26.8	6726.44	6973.92	6973.76	7290.28	7036.92	6831.64	7182.96	6992.48	6771.4	7094.24	6882.28	6768.24	7091.04	6968.2	6804	7137.28	6998.2	6885.4	7199.84	7099.44	7008.44	7401.24	7267.92	7112.08	7467.88	7379.96	7261.68	7678.72	7622.56	7452.48	7850.4	7838.24
162.5	10.8	23.6	-8.4	17.2	44.72	53.04	12.08	-2.64	17.84	17.84	4.4	-37.84	-18.64	-44.88	44.08	36.4	28.08	6712.4	6982.2	6875.92	7268.32	7020.76	6840.48	7171.48	6998.72	6753.44	7065.96	6898.76	6753.44	7025.72	6934.56	6752.52	7132.2	6967.52	6882.12	7192.2	7059.8	6955.88	7324.48	7235.28	7043.6	7484.6	7367.48	7226.36	7623.16	7588.4	7376.16	7859.88	7800.68
165	56.24	-41.04	-22.48	-37.84	-10.96	30	27.44	54.96	44.08	8.88	-2	40.88	-28.88	-88.4	43.44	37.68	28.08	6688.16	6897.48	6852.28	7201.88	7035.36	6824.04	7050.24	6965.68	6736.76	7017.92	6853.44	6695.08	7019.32	6921.2	6704.72	7115.36	6921.48	6776.64	7214.68	7109.04	6936.08	7322.16	7241.76	7006.36	7469.76	7360.12	7238.52	7561.28	7537.56	7317.16	7830.56	7729.88
167.5	37.04	-34.64	-31.44	42.8	-19.92	12.72	30	24.88	65.84	-14.16	13.36	21.68	8.24	-55.76	35.76	13.36	1.2	6709.28	6940.96	6862.92	7185.36	7059.68	6847.64	7070.28	6905	6717.4	6997.28	6833.28	6723.88	7040.4	6887.16	6701.36	7095.96	6923.72	6818.56	7157.44	7086.56	6935.08	7383.36	7239.64	7090.28	7455.68	7342.16	7247.92	7614.52	7573.6	7323.6	7844.84	7760.76
170	25.52	-1.36	-2.64	19.76	11.44	44.72	41.52	26.8	44.08	-37.84	8.24	18.48	35.12	-73.68	56.88	20.4	14.64	6743.88	6887.88	6866.12	7241.92	7059.8	6890	7106.04	6946.12	6777.72	7043.72	6897.56	6736.68	7037.88	6914.76	6792.68	7097.52	7011.04	6870.84	7122.24	7060.8	6956.44	7347.52	7261.16	7094.4	7469.88	7327.16	7261.68	7653.88	7616.92	7391.2	7843.36	7760.56
172.5	19.12	10.16	-16.08	14.64	10.16	76.72	39.6	5.68	6.96	23.6	2.48	5.68	21.68	-54.48	56.88	18.48	26.16	6655.84	6907	6825.76	7255.44	7046.4	6858.84	7083.44	6946.84	6694.96	7005.36	6866.88	6655.8	7011.64	6920.88	6777	7131.2	7002.92	6832.12	7191.84	7030.76	6898.84	7287.32	7219.76	7027.88	7433.84	7366.32	7215	7644.72	7587.12	7396.48	7861.44	7735.76
175	14	-10.32	-7.12	3.12	28.72	103.6	-0.72	76.08	18.48	40.88	31.28	7.6	-26.96	-29.52	44.72	56.88	-5.2	6703.72	6931.44	6872.68	7255.48	7041.4	6797.64	7085.76	6958.72	6768.76	7040.8	6867.56	6670.44	7007.36	6929.76	6732.92	7191.48	6943.36	6821.04	7213.36	7046.88	6925.8	7297.12	7212.36	7047.92	7470.84	7313.76	7173	7661.76	7587.56	7365.8	7807.88	7753.56
177.5	15.92	-0.08	-25.04	14	42.8	41.52	14	47.28	-10.96	27.44	25.52	1.2	-40.4	-7.12	42.16	24.24	19.76	6687.28	6947.56	6858.2	7239.68	7011.6	6770.12	7087.12	6909.76	6768.28	7037.28	6844.32	6658.44	7007.88	6843.8	6723.72	7082.16	6880.88	6810.36	7167.4	7062.16	6923.12	7277.52	7185.32	7055.96	7398.56	7305.12	7176.36	7592.16	7560.04	7363.52	7831.68	7727.84
180	42.16	15.28	-53.2	32.56	22.96	15.28	26.16	46	24.24	21.68	-4.56	-0.08	-38.48	-15.44	58.16	27.44	40.24	6734.8	6914.28	6859.6	7245.88	7025.76	6785.44	7085.84	6887.92	6743.64	7000.64	6778.96	6659.76	6995	6839.04	6716.12	7064.84	6916.08	6803.84	7158.24	7053.24	6893.6	7310.8	7250.6	7041.68	7409.36	7329.24	7187.84	7629.68	7569.48	7387.76	7776.4	7780.16
182.5	22.32	28.72	5.04	22.96	19.76	15.92	18.48	39.6	49.2	25.52	5.04	3.12	-18.64	-32.72	42.16	21.68	32.56	6701.88	6957.52	6766.56	7266.8	6992.16	6770.32	7104.84	6908.08	6693.8	7043.2	6896.72	6682.12	7051.04	6875.44	6700	7090.6	6938.36	6839.04	7161.88	7069.6	6908.88	7369.96	7228.44	7043.44	7421.24	7310.28	7180.32	7632.64	7597.32	7297.68	7755.52	7748
185	15.28	37.04	37.04	10.8	16.56	22.32	56.88	51.76	14	24.24	31.28	19.12	-22.48	-51.28	47.92	15.92	-18	6736.92	6989.32	6834.24	7314.68	7053.28	6802.16	7102.64	6929.16	6711.32	7061.72	6888.24	6739.52	7041.76	6900.32	6677.36	7153.16	6978.36	6814.48	7207.08	7075.16	6912.96	7329.48	7209	7109.04	7428.72	7389.64	7244.24	7598.48	7521.68	7364.76	7810.08	7734.4
187.5	38.96	19.76	45.36	12.08	45.36	42.8	20.4	40.88	14	26.8	-27.6	8.88	-25.68	-49.36	31.28	37.04	-17.36	6706.56	6951.32	6853.36	7254.28	7025.52	6805.84	7093.64	6904	6685.92	6994.72	6861.04	6717.36	7024.2	6877.04	6673.68	7084.6	6946.24	6759.8	7153.12	7028.8	6882.92	7314.08	7185.72	7082.64	7401.28	7370.88	7248.04	7622.44	7540.72	7374.16	7779.2	7808.88
190	-9.04	-6.48	15.28	1.2	8.24	41.52	36.4	53.68	6.96	-5.84	-0.72	33.2	-17.36	-49.36	49.2	1.84	3.76	6702.04	6921.88	6786.64	7154.68	6955.64	6766.88	7027.6	6902	6707.76	6982.08	6800.6	6648.2	6951.88	6849.28	6702.56	6942.44	6921.92	6772.04	7123.4	7008.16	6891.16	7271.08	7207.72	7008.4	7432.24	7317.36	7183.04	7589.8	7529.68	7332.68	7758.56	7714.28
192.5	22.32	-6.48	-12.88	-12.24	7.6	48.56	37.04	68.4	-14.16	15.28	34.48	24.24	-25.04	-5.2	46	1.2	33.84	6725.04	6927.6	6773.64	7189.36	7020.52	6784.84	7059.96	6910.16	6698.76	7032.8	6787.24	6575.04	6952.8	6906	6706.48	7038.68	6950.2	6781.56	7143.72	7019.92	6927.6	7263.44	7174.6	7010.96	7442.56	7319.84	7209.2	7583.52	7496.32	7362.2	7851.4	7668.24
195	-0.08	-2.64	-9.04	-14.16	18.48	42.16	61.36	30.64	17.2	-15.44	3.76	5.04	12.08	-32.08	26.16	-19.92	24.24	6711.8	6912.96	6854.72	7222	7061.12	6747.6	7061.44	6941.64	6725.2	7027.8	6828.24	6598.28	6999.04	6901.36	6680.16	7073.84	6930.28	6793.72	7150.84	7029.64	6912.96	7270	7152.72	7091.76	7429.72	7334.72	7216.16	7584.92	7541.92	7378.44	7871.64	7713.8
197.5	38.96	6.32	12.08	42.8	9.52	24.24	51.12	10.8	-35.92	10.8	14.64	19.76	70.96	-5.84	67.12	5.04	8.88	6685.6	6911.28	6882.68	7168.56	7008.4	6745.8	7094.04	6926.28	6724.8	7016.92	6801.4	6703.64	6978.48	6874	6683.76	7027.76	6941.88	6801.76	7155.56	7059.96	6889.56	7291.76	7116.52	7082.28	7385.72	7357.16	7213.96	7588	7560.88	7283.48	7841	7719.08
200	33.84	39.6	-2	18.48	26.8	23.6	58.16	52.4	35.76	0.56	17.84	49.2	10.16	-55.76	17.84	22.32	22.96	6716	6881.32	6876.36	7144.56	6931.04	6746.6	7054.04	6936.04	6691	7025.88	6811.2	6738.44	6982.8	6885.24	6682	7049.56	6905.16	6752.84	7186.36	7021	6913.04	7285.96	7150.12	7033.44	7455.88	7323.36	7228	7631.12	7540.2	7286.4	7750.04	7742.16
202.5	33.2	38.32	2.48	21.68	49.84	76.72	28.08	6.96	45.36	1.2	-35.92	-0.08	-16.08	-10.32	31.28	38.32	51.76	6704.16	6911.64	6800.32	7132.68	6937.4	6754.92	7075.24	6916	6669.64	7021.6	6846.08	6690.72	7023.36	6862.16	6718.88	7027.84	6937.96	6818.56	7131.2	7002.6	6887.6	7322.44	7157.88	7074.68	7438.56	7276.2	7187.52	7615	7519.04	7324.2	7758.44	7737.76
205	-18	24.24	0.56	12.72	23.6	50.48	28.72	25.52	9.52	44.72	-21.2	-5.84	-27.6	-20.56	40.24	46.64	-7.12	6691.76	6941.6	6806.72	7205.64	7005.88	6748.4	7059.2	6924.6	6696.52	7048.56	6813.2	6629.6	6990.36	6893.6	6732.28	7083.52	6900.64	6853.4	7156.16	7023.68	6881.36	7270.68	7195.88	7034.12	7391.6	7312.76	7168.4	7607.72	7489.6	7321.36	7719.4	7741.2
207.5	-8.4	21.68	-15.44	-6.48	52.48	47.28	-2.64	24.24	27.44	25.52	-32.08	3.76	-7.12	-34.64	52.4	62	12.08	6697.56	6875.32	6793.12	7178.24	6957.4	6736.92	7034.2	6880.96	6700.64	6988.32	6824.08	6617.96	6983.76	6890.88	6711.64	7124.4	6842.84	6817.6	7190.88	6969.16	6888.08	7273.88	7088.52	7024.92	7383.4	7319.24	7164.88	7562.56	7480.08	7315.68	7758.2	7758.8
210	16.56	-14.8	19.76	9.52	30	59.48	-10.96	31.92	12.72	-29.52	-5.2	30	-19.92	-2	14.64	44.08	-2.64	6632.36	6834	6800.52	7151.92	6919.92	6728.8	6980.04	6834.56	6723.68	6973.72	6831.4	6656.52	6955.32	6837.12	6651.68	7054.32	6826.68	6786.2	7130.76	6933.88	6876.88	7217.6	7081.24	7020.36	7387.36	7300.04	7116.92	7576.68	7493.92	7275.32	7748.52	7696.72
212.5	28.12	21.68	12.12	19.8	16.56	44.08	30.64	39.6	11.48	-8.4	15.92	7.6	-30.8	-39.72	28.76	30.04	12.72	6682.16	6868.4	6771.4	7169.16	6949.48	6732.8	7027.28	6833.16	6648.24	6991.32	6840.08	6622.44	6930.6	6865.96	6589.12	7012.68	6820.2	6787.44	7080.56	6943.96	6823.2	7232.48	7114.52	6990.12	7360.64	7255.04	7131.92	7557.08	7433.28	7262.16	7734.24	7698.8
215	19.24	22.4	1.92	-14.76	0	20.48	39	65.28	63.36	10.28	39.68	17.92	-21.76	-46.12	55.04	18.48	2.48	6768.36	6917.16	6787.08	7197.08	6999.52	6843.44	7104.52	6895.96	6698.96	7014.28	6869	6695.84	6993.4	6894.24	6682.52	7051.16	6892.72	6786.24	7159.04	7009	6860.72	7243.28	7176.44	7039.36	7437.4	7285.2	7164.08	7571.68	7463.24	7344.12	7789.16	7750.52
217.5	25.6	-11.52	-12.12	54.36	9.64	-1.2	29.44	34	29.48	10.92	12.24	14.12	34.56	-31.4	28.84	39.24	22.4	6698.72	6920.08	6781.52	7153.72	7005.48	6860.24	7090.2	6926.6	6692.84	7013	6880.28	6674.24	7005.88	6841.76	6675.96	7047.64	6949.44	6813.64	7146.32	7014.44	6907.88	7316.08	7205.12	7081.24	7450.6	7327.12	7161.36	7563.12	7537.08	7334.52	7817.88	7735.2
220	52.6	1.96	-21.76	21.24	-7.64	63.52	61.72	49.36	19.96	35.88	14.16	39.84	-6.32	-45.24	41.64	33.44	57.72	6749.84	6913.36	6790.64	7169.28	6939.12	6776.72	7075.8	6943.36	6694.52	7028.64	6861.36	6661.36	6991.16	6878.68	6637.48	7100.08	6939.48	6857	7139.44	7003.2	6904.44	7316.6	7197.8	7065.72	7440.16	7309.72	7160.96	7592.56	7586.52	7339.2	7769	7763.56
222.5	16.84	42.52	11.92	25.84	13.68	45.76	54.04	32.96	-13.24	-4.4	24.8	13.08	-5	-46.52	43.32	14.48	50.88	6765.52	6896.8	6786.64	7177.44	6897.84	6800.12	7088.52	6890.12	6650.2	6932.88	6828.4	6672.6	6954.32	6840.88	6613.52	7066.96	6963.24	6760.4	7133.92	6983	6943.2	7316.12	7184.36	7035.48	7451.68	7271.64	7163.6	7552.2	7548.56	7334	7780.64	7719.48
225	7.32	13.88	28.12	6.52	53.08	84.48	50.4	45.84	29.88	-2.64	9.32	33.8	-6.8	-17.56	15	-7.16	-3.72	6753.96	6870.2	6837.84	7160.16	6962.04	6804.32	7001.56	6861.16	6723.12	6962.24	6811.2	6599.76	6955.64	6845.88	6619.4	7100.8	6950.68	6761.6	7138.68	7056	6902.08	7294.44	7138.68	6989.24	7462.52	7292.96	7182.4	7568.28	7541.52	7350.04	7738.08	7693
227.5	21.04	1.16	-15.64	26.64	26.64	71.88	22.4	56.12	25.68	-5.4	-9.16	13.92	17.2	-41.16	8.08	20.36	-0.24	6750.64	6882.36	6834.16	7182.84	6955.24	6764.72	7032.08	6863.2	6713.88	6987.64	6803.88	6609.24	6984.52	6890.12	6642.6	7034	6950.2	6779.64	7139.16	7038.96	6880.48	7306.2	7131.72	6996.8	7416.56	7315.24	7218.28	7578.6	7517.4	7297.92	7773.28	7737.04
230	56.68	18.68	0.68	4.56	53.56	61.2	-10.8	28.8	40.44	9.16	6.08	45.08	-5.64	-10.88	35	36.08	-13.44	6733.84	6916.84	6864.28	7154.4	6931.8	6754.88	7021.48	6942.6	6733.12	6962.96	6802.52	6666.32	6975.28	6854.68	6670.84	7018.32	6909.76	6781.84	7146	7042.72	6926.32	7253.36	7233	7013.4	7398.4	7354.32	7144.8	7546.48	7489.72	7311.84	7792.28	7705.28
232.5	14.84	0.28	-10.12	-22.8	14	88.04	24.24	35.8	11.64	-29.56	-10.68	2.96	31.08	0.8	20.96	15.68	-2.36	6697.28	6923.24	6825.8	7079.36	6970.52	6742.84	7094.36	6878.48	6648.48	6931.08	6827.56	6667.6	6923.92	6838	6631.04	7035.08	6909.08	6759.96	7084.6	6920.2	6848.44	7249.64	7152	6970.36	7406.6	7325.36	7129.8	7552.16	7478.4	7333.24	7735.16	7661.88
235	-32.12	20.76	16.36	-35.84	64.16	49.68	34.24	70	25.44	14.16	1.88	6.72	15.72	-36.64	32.4	66.4	22.12	6697.48	6890.76	6816.8	7117.44	6970.56	6752.8	7104.56	6870.32	6701.68	6923.64	6860.56	6685.16	6918.96	6863.76	6674.48	7001.36	6923.4	6730.16	7133.24	6945.04	6812.4	7223.56	7162.28	6985.92	7366.92	7315.64	7190.16	7587.68	7510.52	7313.4	7757.08	7665.56
237.5	29.16	62.12	-6.56	20.28	25.12	38.04	19.24	-3.08	38.44	26.12	18.24	-0.08	10.28	-59.36	50.44	7.6	7	6677.8	6849.76	6766.72	7134.68	6905.6	6700.24	7063.8	6863.52	6684.28	6937.44	6813.68	6597.76	6936.68	6857.8	6708.08	6996.32	6842.6	6776.12	7083.16	7001.36	6825.6	7206.36	7149	7007.72	7371.72	7349.32	7130.16	7531.36	7470.68	7245.12	7779.24	7599.44
240	24.48	53.56	24.72	2.72	37.48	58.84	9.32	60.04	-16.16	15.32	-10	-24.6	-16.32	-33.68	26.28	10.12	-0.84	6658.56	6875	6788.44	7108.36	6880.64	6682.16	6980.16	6817.8	6664.36	6927.56	6798.2	6576.8	6910.72	6896.12	6671.92	6975.44	6794.84	6773.24	7055.44	6926.92	6799.6	7226.44	7173.68	6973.36	7359.48	7246.44	7098.64	7499.16	7454.8	7320.36	7748.48	7608.4
242.5	24.84	23.12	-16.84	11	20.48	81.56	20.56	38.76	9.68	0.72	-7.72	0.28	9.28	-16.88	23.84	1.76	21.04	6635.72	6875.16	6768.28	7098.32	6889.12	6719.36	6945.12	6835.28	6643.2	6893.76	6731.6	6591.64	6921.48	6830.08	6664.88	6976.12	6804.64	6740.6	7108.6	6932.68	6781.08	7193.04	7107.28	6928.56	7380.96	7236.28	7080.44	7578.88	7460.72	7256.32	7717.2	7654.16
245	58.32	-12.04	21.48	20.64	27.64	32.6	39.52	33.72	-8.28	-1.84	-1.72	28.88	-33	-23.16	41.4	20.52	-28.76	6689.68	6906.2	6761.92	7187.24	6934.52	6723.72	6929.36	6853.52	6665.92	6911.48	6737.76	6604.52	6966.88	6780.4	6644.8	7002.2	6865.24	6750.72	7113.88	6996.68	6828.68	7198.76	7166.2	6945.4	7399.4	7253.12	7087.6	7618.72	7422.56	7268.92	7679.52	7653.32
247.5	30.88	17.24	30.16	39.44	18.52	-21.72	5.28	39.08	-14.2	15.56	-12.4	-25.48	-3.32	-18.16	32.96	30.92	2.64	6701.4	6916.96	6768.32	7090.8	6905.96	6695.12	6984.52	6844.92	6660.44	6888	6777.84	6631.24	6937.4	6730.24	6612.04	7024.32	6871.52	6801.8	7040.24	6956.48	6821.76	7195.12	7163.52	7001.84	7360.88	7206.76	7100.68	7524.24	7427.96	7252.32	7716.12	7661.92
250	66.88	-13.68	-23.48	6.72	30.24	51.2	31.96	61.64	-0.52	37.04	14.64	-3.56	-11.84	-30.04	28.32	64.48	21.76	6686.36	6900	6815.68	7108.16	6884.6	6719.88	7061.84	6856.76	6682.72	6922.64	6765.52	6583.12	6914.8	6800.36	6647.28	7011.24	6853.28	6775.88	7072.84	6970.56	6847.36	7168.68	7169.48	6978.88	7331.32	7235.52	7168	7548.2	7442.8	7247.4	7695.08	7712.8
252.5	26.12	-5.72	-9.8	33.04	3.88	38.2	39.32	2.56	14.72	26.32	-20.88	-28.12	7.64	1.36	42.6	26.84	13.4	6660.8	6845.36	6756.4	7133.2	6908.28	6680.56	6993.8	6790.64	6588.32	6929.04	6750.76	6570.68	6871.92	6788.8	6653.32	6943.68	6853.04	6712.84	7079.52	6966.92	6849.56	7209.8	7128.08	6969.16	7307.64	7281.52	7136.64	7494.52	7452.6	7255.56	7681.48	7681.44
255	24.04	15.72	22.16	-29.84	35.56	15.16	56.6	51.68	60.8	11.04	3.96	35.52	-4.84	-14.2	61.32	30.2	33.56	6669.72	6837.68	6751.2	7109.68	6921.96	6645.28	6968.92	6772.44	6630.36	6932.2	6752.76	6578.92	6919.28	6812.8	6662.28	6965.32	6864.08	6720.84	7092.56	6947.68	6880.32	7210.84	7075.04	6943.76	7353.88	7207	7155.72	7480.92	7494.4	7295.64	7658.84	7626.68
257.5	0.96	3.08	22.32	-2.08	44.08	39.84	24.2	57	-22.32	-9.76	-2.24	8.8	21.76	-25.2	49.76	42.28	25.08	6634.84	6828.8	6746.92	7133.04	6880.6	6657.36	7000.48	6805.04	6597.24	6915.44	6744.08	6556.12	6894.2	6801.76	6671.84	7020.36	6846.44	6758.56	7084.6	6964.48	6846.68	7197.92	7035.04	6960	7352.32	7238.68	7092.2	7464.64	7453.96	7288.64	7703.64	7621.52
260	10.92	31.44	2	1.08	58.92	30.92	32.92	40.52	-14.6	-39.76	14.72	18.64	18	-18.56	29.52	46.96	-11.52	6664.48	6826.68	6818.8	7110.52	6932.2	6704.16	6978.44	6858.84	6607.44	6925.16	6763.92	6553.12	6863.28	6798.12	6658.52	6984.04	6868.36	6710.8	7104.6	6996.6	6842.68	7229.48	7084.48	6966.24	7332.72	7252.96	7095.12	7520.84	7447.48	7290.44	7735.36	7643.24
262.5	9.24	44.6	-2.64	4.56	58.04	41.4	16.32	38.68	39.36	12.24	13.64	-24.12	-42.96	-31.92	22.04	17.52	7.24	6645.64	6858.12	6809.6	7076	6921.12	6700.88	6973.56	6781.08	6601.04	6945.24	6740.64	6581.12	6898.48	6820.48	6597.08	6953.24	6890.44	6729	7099.64	6970.68	6837	7228.88	7159.16	7000.84	7309.76	7269.2	7096.24	7519.4	7424.64	7264.88	7727.6	7640.04
265	28.64	34.2	-2.24	-17.6	44.72	61.88	69.6	56.76	24.84	-18.32	15.8	-28.56	-20.8	-42.12	39.96	44.08	41.4	6697.12	6878.8	6754.52	7112.52	6870.68	6684.72	6990.2	6784.36	6639.8	6956.24	6763.04	6620	6878.24	6808.08	6640.28	6999.32	6843.88	6714.8	7057.28	7006.28	6826.6	7213.76	7172.6	6957.32	7355.28	7248.76	7087.28	7524.4	7372.08	7249.04	7647.76	7599.08
267.5	22.84	31.72	12.04	1.16	3.16	67.24	25.48	55.16	-12.36	0.72	8.76	-50.32	8.76	-77.08	59.52	22.2	42.84	6723.56	6877.8	6745.68	7147.16	6828.88	6672.84	6958.4	6775.24	6586.24	6939.28	6735.4	6559.36	6915.84	6784.88	6652.96	6968.28	6813.52	6712	7013.6	6916.08	6782.88	7223	7128	6930.88	7371.92	7263.44	7068.36	7477.12	7465.24	7279.48	7697.88	7609.64
270	36.44	26.36	-28.44	18.44	35.96	38.6	17.88	60.32	-0.08	34.04	3.92	32.84	-1.96	-15.4	55.12	35.96	21.12	6681.76	6865.08	6785.6	7058.08	6826.96	6682.6	6904.08	6791.48	6619.72	6940	6731.04	6565.84	6916.88	6769.32	6675.88	6943.44	6810.76	6763.64	7024.64	6895.44	6780.56	7181.68	7046.36	6917.84	7380.44	7238.72	7085.24	7480.8	7462.8	7267.44	7686.72	7660.76
272.5	40.72	12.88	26.52	-7.6	14.32	37.96	27.88	20.68	14.32	32.72	9.8	24.56	2.88	-17.2	29.6	14.92	25.72	6642.48	6840.56	6694.68	7027.44	6844.8	6618.64	6914.28	6760.16	6588.48	6818.96	6707	6544.52	6891.76	6715.08	6563.16	6920.04	6803.44	6678.88	7010.48	6835.84	6791.12	7186.08	6958.76	6836.8	7301.52	7186.84	7100.72	7435.4	7390.88	7217.64	7693.64	7681.16
275	-21.52	30.48	3.6	-47.84	19	55.08	37	19	-4.88	6.76	-17	26	-6.84	-58.64	42.68	30.64	11.72	6669.32	6856.04	6676.28	7032	6845.2	6636.88	6934.88	6781.28	6544.36	6846.96	6743.36	6554.52	6855.52	6772.28	6562.84	6904.6	6827.96	6690.52	7035.76	6892.68	6851.12	7141.92	7023	6862.48	7257.6	7155.24	7090.28	7456.32	7410.88	7266.56	7691.88	7644.64
277.5	0.48	38.24	-7.12	-12.12	19.08	37.4	64.48	51.08	-1.88	24	13.2	28.96	-9.08	-27.52	17.12	25.16	21.08	6643.88	6890.8	6677.72	7086	6843.68	6711.16	6952.16	6803.08	6579.68	6853.64	6736.88	6580.92	6866	6758.96	6543.76	6869.56	6777.52	6692.16	7031.4	6977.36	6820.72	7154.84	7065.48	6901.12	7263.32	7182.84	7103.64	7513.44	7444.4	7252.88	7684.12	7590.76
280	19.52	18.44	-6.32	-11.8	-2.56	41.44	15.56	68.88	-14.68	-9.68	18.08	27.84	-22.36	-33.92	25.28	78	8.76	6614.2	6771.56	6683.72	7039.2	6897.04	6679.32	6897.92	6765.6	6589.76	6868.68	6686.4	6502.56	6824.92	6762.48	6564.52	6920.6	6763.12	6692.48	7020.84	6959.08	6800.08	7173.16	7057.16	6953.12	7264.92	7212.64	7063.44	7509.64	7429.88	7211.96	7627.56	7608.84
282.5	9.44	32.68	-9.24	47	10.84	53.6	13.92	46.88	20.8	-8.48	36.08	6.84	6.96	-32.36	26.44	55.24	27.56	6603.28	6792.32	6725.84	7031.2	6886.68	6666.2	6967.04	6779.2	6544.28	6844.08	6711.84	6488.16	6859.6	6778.4	6599.08	6935.72	6787.36	6680.48	7015.68	6920.36	6831.12	7204.08	7092.2	6914.08	7265.88	7273	7066.52	7455.28	7394.2	7199.84	7697.16	7618.52
285	30.96	41.12	-2.16	21.08	3.6	74.72	35.56	27.48	4.32	19.84	27.16	8.12	-26.04	-57.88	30.6	29.84	48.88	6630.44	6823.28	6792.6	7116.04	6871.16	6700.56	6941.12	6829.4	6550.96	6868.68	6655.52	6538.12	6878	6761.04	6606.24	6957.96	6857.44	6686.56	7056.48	6939.96	6802.6	7156.56	7066.32	6909.56	7264.32	7234.12	7062.2	7465.6	7432	7245.44	7704.28	7606.48
287.5	37.56	5.48	18.84	34.92	9.4	53.92	-6.4	23.64	-2	43.56	-24.56	-7.4	3.4	-30.8	19.52	38.2	-13.68	6633	6864.84	6744.28	7075.16	6884.72	6647	6895.96	6747.44	6578.88	6835.8	6662.92	6562.36	6847.6	6743	6583.16	6933.64	6795.28	6707.16	7053.24	6889.72	6784.12	7182.64	7014.2	6982	7279.44	7235.04	7043.64	7462.84	7415.8	7220.72	7651.04	7571.92
290	47.56	-19.6	43.52	11.28	27.36	42.8	25.16	56.32	62.36	-10.8	-17.84	11.36	-15.44	-43.76	44.88	37.68	8.32	6666.92	6826.56	6711.64	7071.04	6865.04	6651.16	6915.88	6747.8	6576.92	6849.76	6703.4	6532.24	6805.56	6775.6	6574.92	6949.72	6765.88	6682.68	7025.52	6873.6	6824.76	7134.8	7040.2	6971.84	7274.8	7209.92	7043.44	7489.68	7390.88	7226.48	7601.28	7593
292.5	59.2	4.84	-24.64	31.6	15.36	79.4	12.8	32.64	45.84	-13.64	23.12	22.24	-8	-80.28	26.72	35.6	6.96	6664.8	6763.28	6712.6	7048.96	6840.2	6657.92	6961.6	6748.04	6552.6	6820.32	6701.64	6569.76	6801.68	6756.48	6572.08	6904.76	6770.72	6689.52	6991.84	6872.04	6776.8	7196.8	7066.04	6950.84	7298.24	7228.88	7005.76	7483.08	7413.08	7282.16	7650.48	7641.72
295	20.2	55.8	-14.2	-4.44	12	63.16	29.24	51.76	2	29.04	23.36	39.32	-11.32	-43.2	25.96	43.96	1.48	6684.36	6788.4	6748.88	7019.76	6896.76	6680.2	6874.08	6727.72	6597.88	6837.56	6721.36	6590.36	6839.16	6810.84	6553.04	6842.56	6780.72	6699.8	7019.04	6931	6763.28	7141	7049.32	6922.64	7302.36	7202.12	7034.96	7534.44	7411.36	7197.96	7654	7656.76
297.5	21.36	44.12	-10.12	26.8	31.68	54.12	12.6	54.32	-33.68	12.36	6.12	18.36	-1.72	-13.56	22.84	17.04	-7.72	6625.24	6795.24	6721	6997.44	6818.48	6556.48	6882.36	6775.64	6581.48	6777.24	6692.36	6527.04	6848.08	6808.08	6597.24	6839.2	6775.64	6661.52	6993.4	6921.32	6739.6	7093.56	7004	6901.6	7243.72	7148.04	7101.36	7414.2	7344.72	7113.48	7647.96	7550.72
300	4.2	19.12	-32.56	-16.52	56.6	53.08	22.32	62.8	1.2	-30.24	-4.76	29.96	7.32	-48.92	70.72	32.08	37.2	6619.12	6778.4	6756.2	6951.44	6846.56	6569.76	6843.6	6738.08	6548.52	6787.6	6684.44	6535.56	6808.88	6763.16	6528.28	6864.72	6764.16	6670.92	6970.84	6897.48	6730.24	7122.52	6959.08	6871.84	7269.44	7153.24	7057.12	7370.44	7327.2	7175.28	7629.76	7528.8
302.5	8.76	51.68	-36.16	0.08	66.96	75	-6.92	33.56	23.6	14.92	9.96	38.04	-0.4	-29.12	29.24	39.64	59.92	6571.56	6794.44	6712.6	6980.08	6838.6	6624.52	6864.4	6697.92	6508.52	6764.24	6669.2	6452.44	6839.16	6699.8	6521.76	6896.32	6763	6668.64	6977.88	6879.28	6767.56	7162.96	6926.52	6831.56	7288.92	7177.8	7098.84	7426.96	7284.96	7205.36	7660.84	7526.44
305	34.08	26.88	-2.96	2.56	55.32	7.32	4.08	72.24	3.92	-5.84	14.04	18.44	-19.64	-70.12	13.32	15.84	33.2	6623.12	6774.24	6706.72	7050.84	6845.48	6644.2	6861.52	6772	6530.28	6851.96	6717.64	6482.84	6784.12	6747.72	6554.48	6934.64	6746	6640.6	6933.68	6854	6815.8	7134.96	6991.6	6823.92	7298.4	7139.32	7013.04	7469.08	7351.32	7165.32	7649.2	7512.88
307.5	24.48	7.12	-9.44	-2.44	31.44	29.12	4.6	47.56	-1.64	5.84	-1.24	6.56	7.68	-49.68	28.44	-4.4	45.76	6627.8	6794.88	6641.96	6989.52	6768.56	6670.44	6822.72	6711.24	6512.6	6846.88	6680.16	6457.08	6751.56	6712.68	6476	6882.52	6744.88	6612.28	6970.28	6853.96	6807.2	7088.56	6991.4	6857.96	7287.24	7168.24	6993.56	7394.88	7354.64	7179.04	7595.12	7539.72
310	29.64	9.4	13.56	14.04	35.8	52.68	20.92	83.56	-2.44	-5.52	12.44	23.36	-6.2	-36.52	15.12	-19.12	32.6	6670.44	6796.6	6672.4	6961.88	6803.36	6580.92	6789.2	6702.76	6519.64	6818.48	6646.48	6511.8	6811.2	6747.16	6533.44	6865.76	6725.12	6629.44	6968.12	6904.96	6749.92	7098.32	7010	6889.4	7291.56	7173.4	7066.36	7410.6	7363	7208.48	7634.88	7535.92
312.5	4.08	27.88	3.92	-11.56	4.56	40.36	-16.68	35.12	-7.48	45.12	27	28.88	20.48	-25.56	23.2	23.32	9.08	6626.64	6793	6667.76	6953.84	6810.8	6582.8	6825.44	6702.36	6479.68	6793.24	6586.96	6489.52	6841.44	6711.96	6566.24	6840.6	6686.08	6669.08	6949.12	6908.84	6704.68	7070.92	6986.08	6857.36	7261.44	7090.24	7044.88	7436.8	7358	7225.52	7640.56	7545.56
315	17.6	15.88	-7.72	-26.72	6.84	52.12	15.8	49.6	21.64	45.72	-21.52	6.08	15.92	-57.2	53.2	65.72	-0.92	6604.2	6772.68	6643.6	7006.56	6829.28	6582.84	6824	6730.8	6502.08	6790	6588.08	6519.16	6861.6	6686.68	6572.8	6887.88	6751.4	6677.72	6958.88	6853.08	6745.52	7090.36	7043.08	6861.8	7245.84	7118.76	7036.08	7443.4	7370.08	7213.96	7609.24	7556.12
317.5	39.72	-10.48	-25	25.6	42	50.72	54	30.64	0.08	23.32	-9.36	-16.92	-6.8	-20.92	26	43.36	19.52	6610.56	6768.04	6655	6987.36	6794.4	6559.28	6847.16	6747.84	6517.88	6785	6571.68	6526.6	6808.84	6741.68	6573.88	6846.36	6793.44	6616	6931.92	6888.36	6709.24	7080.2	7018.44	6897.92	7210.64	7161.52	7022.64	7434.68	7408.04	7235.84	7611.64	7531.56
320	51.96	-14.08	6.2	2.44	22.6	76.88	43.8	10.4	14.16	-11.6	-2.56	-4.44	-44.96	-15.36	5.76	34.44	10.8	6594.12	6715.88	6667.96	6975.84	6782.32	6588.2	6826.44	6714.96	6524.52	6788.48	6625.6	6514.56	6754.52	6712.16	6516.48	6790.12	6717.24	6598.28	6931.36	6873.64	6712.64	7058.76	6991.92	6831.32	7212.76	7114.76	7044.28	7468.92	7345.52	7214.92	7569.92	7534.92
322.5	40.32	27.76	5.24	4.4	15.64	67.36	18.08	2.68	23.76	18.36	13.32	16.76	-3.68	4.68	46.28	31.24	20.88	6535.72	6678.08	6682.12	6994.24	6810.56	6618.8	6801.24	6735.64	6529.92	6812.28	6609.68	6499.64	6788.92	6687.64	6464.8	6863.68	6752.08	6634.04	6904.6	6816.24	6743.44	7136.92	7015.44	6858.56	7201.04	7128.92	7041.44	7401.72	7295.28	7168.28	7634.16	7555.4
325	32.52	-6.2	11.96	-11.48	22.32	40.88	59.52	33.72	18.04	9.28	29.28	34.08	1.08	-19.6	40.4	28.12	5.96	6583.64	6711.24	6695.6	6984.72	6793.56	6584.28	6791.16	6702.84	6477.44	6791.72	6643.4	6418.84	6759.2	6667.28	6453.84	6893.88	6766.96	6652.6	6936.84	6865.24	6722.88	7071.32	6977.92	6854.48	7229.96	7113.56	6987.12	7371.68	7316.84	7127.12	7601.24	7551.6
327.5	6.76	4.68	44.08	-18.2	30.24	70.08	30.08	39.44	18.72	-3.16	2.64	3.2	7.44	-42.72	59.2	26.84	34.36	6601.52	6752.12	6661.16	6946.8	6774.08	6532.8	6805.04	6648.28	6455.64	6782.76	6603.6	6459	6779.64	6600.32	6463.68	6857.48	6746.72	6611.36	6957.12	6839.48	6764.16	7020.48	6916.2	6811.28	7240.84	7086.84	7029.36	7366.96	7299.76	7104.08	7619.12	7526.52
330	6.52	6.16	18.28	9.6	7.88	48.88	51.48	39.88	41.6	28.08	-26.84	19.12	-5.8	-41.12	54.92	-5.32	16.08	6560.08	6725.48	6635.16	6899.72	6701.28	6515	6785.64	6677.08	6525.72	6763.6	6587.92	6475.36	6778.72	6595.08	6521.84	6868.64	6702.64	6612.48	6967.56	6818.76	6734.56	7016.68	6954.36	6815.24	7189.84	7140.56	7001.36	7410.24	7309.56	7124.92	7576.76	7549.4
332.5	5.24	-1.84	-39.16	41.08	27.6	58.44	45.96	33.56	43.12	-33.24	6.2	16.56	-5.96	-9.4	59.4	3.76	4.84	6605.08	6761.32	6588.24	6953.88	6772.2	6559.56	6840.92	6706.8	6435.92	6756.28	6564.36	6500.92	6789	6627.88	6508.72	6846.64	6668.32	6600.2	6942.8	6794.48	6671.72	7059.28	6977.12	6841.68	7176.64	7117.4	6966.96	7415.36	7336.6	7160.12	7570.76	7562.76
335	68.44	14.68	-11	-18.72	15.16	65.84	18.92	38.24	40.4	-37.92	23.52	-13.28	-43.4	-48.6	31.44	39.08	15.72	6626.16	6746.6	6605.92	6985.6	6785.8	6536.8	6779.48	6660.36	6481.64	6794.84	6576.72	6474.92	6752.92	6614.48	6478.52	6800.16	6703.08	6568.8	6874.48	6803.76	6703.8	7100.04	6952.8	6865.84	7214.72	7111.12	6974.24	7383.32	7310.36	7163.96	7574	7548.44
337.5	31.24	3.76	-6.48	-5.8	45.04	81.8	11.28	36.2	-1.96	25.24	-16	-39	6.4	-47.28	33.48	14.16	40.8	6598.64	6712.28	6592.48	6951.8	6728.16	6514.44	6795.72	6646.2	6478.72	6784.76	6582.28	6468.4	6797.68	6581.64	6434.24	6769.92	6749.8	6562.8	6864.6	6782	6706.92	7034.92	6886.44	6809.2	7161.08	7066.16	6925.24	7345.64	7306.68	7109.96	7621.24	7530
340	45.84	8.2	-3.2	23.56	68.8	44.16	14.12	46.76	34.36	0.16	-32	-7.88	11.56	-46.2	59.76	25.88	41.24	6576.56	6722.36	6601.88	6944.96	6805.68	6506.52	6871.16	6657.8	6488.6	6794.08	6608.8	6483.92	6793.32	6628.56	6460.52	6821.96	6732.8	6585.96	6896.68	6795.2	6628.96	7016.32	6923.68	6838.88	7167.84	7043.04	6957.32	7330.96	7273.16	7153.52	7599.6	7529.48
342.5	2.92	15.8	-30.72	28.08	26.24	31.4	-3.72	29.84	28.08	1.48	-11.76	-22.48	-15.32	-49.96	12.52	69.48	35.36	6522.16	6714.64	6557.56	6916.16	6723.36	6457.64	6838.76	6613.56	6478.76	6756.64	6615.04	6464.76	6777.36	6650.56	6456.32	6857.04	6723.52	6532.4	6927.44	6804.8	6587.88	7067.48	6911.84	6783.44	7165.32	7085.64	6918.28	7360.84	7233.96	7159	7548.92	7495.76
345	-11.28	-11.48	3.16	49.92	18.08	36	23.96	42.72	13	3.84	-11.44	32.48	-1.4	-29.24	53.24	39.08	17.6	6588.44	6766.8	6619.12	6908.56	6731.8	6492.48	6778.12	6654.96	6419.08	6844.32	6624.12	6461.24	6781.12	6651.88	6459.04	6857.8	6752.56	6592.4	6881.96	6745.44	6695.04	7063.88	6939.44	6766.96	7198.44	7089.44	6916.72	7363.96	7316.04	7140.56	7513.36	7524.16
347.5	14	13.36	6.68	17.24	9.2	-10.88	12.16	63.84	17.72	26.16	21.48	45.04	9.44	-34.12	40.68	10.6	20.76	6563.4	6781	6576.4	6874.56	6699.32	6470.08	6791.32	6575.56	6368.64	6744.36	6571.08	6412.76	6709.6	6663.48	6479.6	6754.44	6743.36	6576.12	6845.84	6764.12	6684.92	7081.68	6917.8	6786.76	7146.36	7069.88	6911.8	7304.08	7254.88	7079.64	7545.36	7494.52
350	5.84	18.64	-24.16	0.48	10.28	52.92	30.6	69.96	2.32	19.08	29.68	30.84	-18.48	0.04	19.36	21.84	38.48	6573.52	6700.6	6533.92	6908.72	6648.32	6452.76	6740.96	6565.56	6422.64	6718.44	6553.08	6303.48	6689.96	6651.32	6445.04	6752.72	6665.16	6611.76	6863.72	6784.88	6656.72	7005.36	6958.76	6770.24	7163.76	7100.68	6937.84	7286.48	7222.76	7113.72	7542.36	7490.96
352.5	40.36	17.56	16.48	71.72	4.96	41.6	33.56	54.12	-33.2	-36.48	45.56	39.92	-24.88	-22.64	16.56	33.76	37.92	6570.88	6698.84	6510.36	6850.2	6632.56	6523.2	6738.88	6591.64	6459.08	6779	6544.96	6348.6	6710.36	6639.84	6451.52	6846.4	6713.12	6564.36	6849.04	6767.84	6653.84	7035.96	6966.44	6835.56	7220.4	7143.72	6916.6	7343.76	7276.8	7116.64	7580.16	7519.08
355	3.08	7.36	-10.2	17.16	12.4	32.76	0.12	49.48	8.56	-43.44	30.8	16.56	-16.08	8.92	37.12	47	15.68	6593.96	6709	6575.04	6823.72	6725.96	6481.04	6753.12	6643.4	6449.88	6787.56	6551.16	6388.88	6712.12	6653.84	6458.76	6831.76	6717.84	6563.4	6873.96	6817.28	6691.2	7034.68	6987.52	6831.8	7194.48	7128.68	6892.76	7330.04	7290.4	7119.6	7611.52	7501.96
357.5	2.68	-1.08	23.52	-5.84	38.56	39.24	-20.6	25.96	29.84	-0.44	9.08	-10.96	29.32	13	29.88	5.36	8.36	6516.32	6702.48	6555.8	6800.84	6729.28	6459.68	6748.24	6619.44	6382.16	6690.72	6512.12	6362.64	6753.76	6614.48	6395.52	6796.64	6662.04	6518.12	6845.04	6800.8	6630.52	7020.48	6954.24	6779.44	7201.8	7068.08	6911.2	7339.2	7245.16	7078.8	7566.96	7484.88
360	12.44	1.12	41.96	-25.52	39.08	49.44	30.52	42.6	7.68	31.44	22.36	-1.6	8.72	-18.84	28.92	49.04	2.24	6500.88	6673.92	6534.68	6881.24	6700.92	6482.04	6718.92	6639.64	6468.76	6714.16	6541.32	6433.92	6738.04	6659.68	6446.2	6748.52	6687.8	6500.28	6860.92	6797.28	6661.64	7019.92	6945.6	6784.8	7204.24	7001.48	6899.84	7374.72	7220.72	7118.8	7541.2	7469.8
362.5	9.76	9.48	18.12	7.44	60.32	10.36	45.92	18.68	19.72	18.96	3.08	-12.04	0.28	-6.08	37.2	54.92	43.84	6528.92	6612.8	6549.72	6890.08	6655	6424.6	6721	6625.28	6431.28	6720.08	6566.84	6428.28	6741.76	6616.12	6423.32	6771.96	6658.04	6534.8	6862.56	6838.32	6623.6	7080.96	6936.12	6832.68	7190.56	6995.24	6920.88	7325.6	7168.72	7097.88	7612.32	7444.32
365	23.24	17.04	-23.72	-16.04	70.52	52.2	20.44	34.4	-5.32	-24.64	9.8	-10.72	-11.56	0.36	39.76	45.84	15.24	6570.48	6633.12	6593.64	6870.48	6683.48	6445.72	6733.6	6636.6	6397.4	6715.24	6562.12	6397.6	6704.32	6606.28	6404.08	6830.24	6679.92	6527	6854.52	6780.32	6651.8	7055	6938.52	6846.24	7148.72	7073.04	6931.36	7344.68	7205.76	7117.72	7541.04	7477.96
367.5	31.96	-11.16	-6.44	-36.24	10.08	60	64.12	59.52	-29.24	22.88	4.4	-22.92	8.04	-48.72	64.4	53.04	17.16	6523.8	6692.52	6515.16	6855.24	6682.32	6415	6739.52	6602.72	6363	6674.56	6521.68	6357.24	6698.76	6602.32	6381.96	6827.96	6661.64	6549.6	6825.16	6746.28	6671.52	7037.36	6862.88	6788.8	7129	7033.28	6953.04	7297.92	7264.56	7106.92	7544.96	7474.76
370	11.48	16.16	31.84	-24.16	19.84	33.12	43.16	25.32	-27.52	25.88	22.12	10.28	34.12	-15.04	40.64	48.32	-1.64	6472.16	6644.04	6517.08	6851.32	6709.68	6410.84	6702.6	6584.24	6375.88	6677.2	6498.76	6313.56	6705.6	6595.28	6410.08	6775.72	6619.2	6510.32	6827.08	6733.2	6694.8	6999.12	6888.72	6757.32	7199.44	6963.64	6913.48	7291.68	7261.84	7111.32	7527.32	7435.32
372.5	33.96	16.8	-0.64	-14.64	55.4	81.28	0.08	48.64	-15.04	16.76	10.88	-42.4	44.12	-38.28	55.92	1.04	-31.96	6533.6	6609.4	6520.56	6824.6	6659.36	6437.36	6697.64	6539.12	6383.24	6658.84	6510.96	6316.36	6658.92	6581.6	6416.28	6746.72	6636.68	6505.64	6820.76	6739.56	6609.44	6991.04	6841.56	6772.52	7172.76	6994.64	6914.76	7322.24	7254.6	7078.04	7532.76	7456.56
375	33.96	9.96	-9.04	-3.84	30.08	88	52.52	69.84	29.36	19.68	9.8	9.48	12.96	-49.88	48.76	-9.76	24.76	6574.2	6600.4	6501.2	6887.08	6670.16	6423.84	6722.8	6541.92	6421.72	6708.6	6549.44	6384.92	6707.36	6584.96	6407.48	6770.36	6670.68	6525.68	6849.4	6739.2	6588.64	6981.48	6882.48	6726.6	7146.76	7018.56	6936.24	7294.64	7259	7112.72	7543.92	7449.88
377.5	12.88	4	11.32	16.96	16.64	75.88	46.56	34.04	10.6	6.16	16.6	-1.52	-9.48	-40.72	29.08	3.52	30.48	6506.48	6621.16	6488.36	6856.36	6639.28	6446.76	6700.68	6542.92	6393.92	6615.32	6478.36	6393.24	6691.72	6560.44	6367	6809.96	6637.92	6491.16	6822.32	6730.8	6594.28	7004	6889.32	6763.64	7152.24	7009.48	6951.68	7286.44	7236.68	7083.16	7504.12	7453.92
380	-1.16	-7.76	30.24	46.6	20	33.44	25.04	50.64	17.4	-27	19.2	-9.72	-5.48	-22.28	22	-22.56	24.4	6543.28	6614.04	6535.96	6856.28	6670.56	6427.84	6715.16	6615.4	6394.36	6621.84	6511.12	6354.56	6674.76	6543.16	6414.72	6827.84	6671.72	6485	6907	6798	6625.84	6984.04	6936.36	6764.88	7172.36	7045.56	6886.08	7324.28	7222.4	7068	7483.32	7417.64
382.5	-6.76	27.48	26.68	5.52	14.48	24.2	-4.48	66.68	40.44	1.28	6.88	-12.72	8.68	-17.6	24.96	31.32	18.56	6447.84	6607	6513.36	6815.96	6622.68	6393.92	6739.68	6573.48	6355.08	6657.12	6503	6352.24	6667.64	6510.8	6404.84	6793.36	6634.92	6502.2	6854.36	6722.44	6582.6	6981	6949.24	6755.32	7110.8	7024.24	6909.6	7289.48	7239.4	7013.56	7494.96	7370.24
385	11.56	45.84	7.68	-27.28	34.32	44.72	-32.32	34.16	57.12	35.6	-29.48	8.68	26.84	-25.04	32.16	46.88	-37.2	6480.64	6640	6501.6	6803.72	6649.88	6411.48	6706.08	6530.28	6390.2	6721.56	6525.4	6350.88	6707	6526.24	6410.12	6766.24	6568.04	6518	6863.08	6790.56	6572.56	7007.84	6874.8	6738	7120.64	7011.48	6911.76	7313.64	7197.32	7087.92	7472.92	7371.16
387.5	59.2	33.76	19.28	5	27.36	61.68	-25.12	15	-10.56	-42.76	-3.64	7.52	26.6	9.32	-16.64	13.48	9.72	6467.4	6624.4	6477.76	6832.6	6603.68	6426.8	6710.56	6537.76	6331.64	6677.96	6454.48	6354.04	6724.4	6548.76	6441.88	6728.2	6670.16	6493.24	6850.08	6715.92	6534.52	6989.28	6828.08	6699.16	7165.28	7007.52	6887.44	7264.6	7202.48	7121.04	7521.64	7399.76
390	24.44	47.48	3.08	14.48	23.56	41	33.84	18.04	10.56	-7.04	-33.4	22.04	-13.92	-12.72	28.44	19.48	13.56	6525.16	6615.84	6498.84	6854.16	6639.84	6420.52	6725.24	6553.6	6394.48	6760.16	6468.72	6358.6	6711.12	6538	6431.48	6819	6684.92	6520.96	6869.4	6736.04	6557.08	6951.96	6926.28	6737.24	7222.64	7039.16	6910.84	7316.24	7230.68	7155.16	7489.88	7424.24
392.5	48.36	48.88	15.4	-6.48	24.24	63.28	11.24	37.32	29.28	11.68	-18.48	-32.08	-31.28	-15	36.36	19.52	-4.72	6503.96	6595.92	6432	6759.16	6636.64	6454.56	6688.52	6514.28	6366.72	6668.88	6448.84	6302.12	6635.64	6538.52	6391.12	6766.12	6615.12	6482.04	6812.68	6757.16	6580.6	6918.32	6827.6	6711.4	7112.16	6991.24	6826.52	7281.68	7161.24	7060.68	7471.32	7390.52
395	40.64	38.88	-11.24	2.48	61.24	73	7.68	61.88	-4.96	3.76	-7.24	11.12	-31.4	-27.56	51.28	18.16	-9.4	6501.8	6616.52	6457.6	6772.84	6563	6441.6	6670.72	6517.16	6363.36	6645.48	6407.52	6284.84	6633.76	6582	6409.52	6710.72	6637.32	6489.76	6758.36	6698.68	6576	6850.88	6834.16	6715.84	7113.6	6929.6	6857.52	7279.6	7180.92	6954.96	7436.4	7379.44
397.5	5.04	12.16	7.8	-12.76	60.36	85.88	38.44	41.36	38.44	17.12	2.44	52.72	10.04	-24.6	40.84	-15.2	37.96	6485.44	6656.08	6503.88	6792.44	6569.64	6412.68	6667.36	6538.56	6376.36	6647.48	6439.76	6292.96	6627	6529.2	6355.6	6700.48	6605.2	6543.48	6792.48	6683.48	6606.24	6930.32	6921.88	6702.8	7075.96	6966.4	6868.44	7280.72	7204.12	7020.52	7429.04	7379.48
400	23.28	-11.68	-12.44	-24.4	33.12	85.92	65.12	64.88	15.64	39.64	-30.88	35.2	32.88	-46.6	22.6	34.92	2.8	6462.12	6552.88	6455.52	6769.88	6552.16	6378.6	6660.52	6524.88	6380.56	6625.92	6396.68	6307.92	6629.68	6483.72	6357.48	6747.72	6563.2	6482.96	6812.96	6655.64	6543.8	6952.12	6846.56	6656.96	7015.56	6900.04	6824.76	7219.56	7161.8	7034.24	7383.24	7386.72
402.5	4.28	7.4	-15.32	-12.76	40.68	50.12	7.84	33.28	18.76	16.12	-30.72	32.72	8.72	-29.08	40.72	68.28	-21.28	6401.32	6637.88	6398.84	6759.68	6602.8	6342.08	6606.08	6496.72	6337.96	6599.36	6413.6	6277.56	6597.84	6445.64	6350.96	6703.48	6570.52	6445.16	6796.84	6671.08	6544.68	6967.36	6756.8	6674.64	7066.04	6932.16	6843.6	7194.76	7178.88	6984.6	7366.6	7389.8
405	16.28	10.24	-15.68	-14.44	39.72	27.24	34.04	47	-3	1.28	-28.96	5.96	8.4	-49.92	61.48	17	36.36	6400.84	6625.96	6427.16	6719.08	6605.88	6326.48	6601.36	6444.52	6298.88	6619.64	6427	6275.4	6537.08	6440.4	6343.04	6677.72	6535.92	6467.92	6793.56	6660.92	6615.96	6917.36	6790.28	6716.44	7043.92	6957.68	6819.28	7178.76	7109.04	6989.92	7374.32	7338.16
407.5	6.48	43.88	1.52	3.6	60.04	42.88	12.84	29.4	21	9.56	-52.04	-28.52	-10.4	-17.68	60.32	23.68	25.44	6362.4	6537.52	6427.12	6674.4	6539.12	6319.28	6624.88	6416.92	6231	6531.16	6489.56	6257.56	6575.6	6439.68	6329.76	6658.56	6525.32	6481.44	6777.76	6582.8	6606.28	6896.72	6781.96	6685.64	6975.4	6945.64	6837.92	7182.16	7095.84	6954.64	7388.84	7370.32
410	13.52	25.76	18.88	7.68	73.56	71.64	15.4	75.16	-20.2	16.48	-17.48	38.76	25	-54.04	27.08	28.32	4.92	6419.64	6500.04	6449.2	6706.16	6567.52	6370.44	6585.32	6494.12	6335.16	6563.56	6437.12	6280.64	6547.48	6537.44	6346.8	6650.8	6515.92	6408.92	6755.04	6632.32	6629.48	6904.68	6850.84	6658.76	7027.52	6958.48	6825.56	7271.88	7178.16	6960.08	7416.32	7343.56
412.5	23.44	2	-37.88	42.68	30.2	73.92	-13.12	36.8	-24.2	17.76	13.68	-13.04	30	-34.84	12.64	7.76	36.08	6401.24	6513.08	6437.04	6752.56	6545.8	6373	6615.92	6536.2	6347	6579	6403.32	6317	6542.52	6518.72	6356.04	6684	6561.4	6444.2	6718.12	6630.36	6546.36	6964.16	6851.08	6677.08	7020.64	6937.4	6868.48	7234	7177.04	6999.68	7456.28	7347.92
415	35.08	-0.68	-20.44	-14.44	29.72	85	-2.96	62.56	7.96	38	5.32	-0.04	-13.88	-39.48	51.8	59.4	45.96	6464.24	6548.2	6482.12	6807.64	6600.52	6332.76	6636.08	6516.8	6337.08	6588.2	6463.08	6337.48	6615.64	6550.52	6371.56	6753.76	6564.64	6464.96	6751.4	6682.64	6570.52	6979.12	6860.32	6672.48	7035.56	6944.36	6951.48	7198.4	7134.96	7028.28	7428.64	7358.44
417.5	20.6	-24.8	30.44	27.04	53.56	46.36	37.64	35.44	-21.28	49.44	24	16.92	19.36	-23.76	14.88	69.56	27.2	6421.96	6538.4	6419.36	6747.12	6544.8	6264.36	6689.36	6504.68	6226.36	6605.68	6456.36	6329.88	6602.56	6558.6	6300.68	6727.8	6540.44	6428.84	6770	6624.24	6536.08	6960.8	6835.36	6676.8	7057.2	6957.92	6922.2	7188.48	7122.56	6950.88	7441.04	7339.56
420	33.84	-13.88	24.4	14.24	24.92	36	0.64	28.56	-3.4	-4.52	7.72	29.24	19.04	-42.92	55.12	40.6	14.2	6447.08	6488.48	6477.72	6696.04	6504.64	6305.4	6628.56	6479.76	6271.88	6654.12	6431.84	6261.48	6578.08	6547.84	6335.68	6692.08	6492.48	6424.16	6747.4	6642.24	6517.2	6890.04	6817.52	6650.08	7032.84	6939.2	6849.96	7195.2	7101.16	6987.8	7375.84	7321.88
422.5	35.8	-2.68	-18.4	25.8	10.28	32.44	12.72	54.2	26.72	12.76	-29.64	-7.6	-2.28	-28.88	61.4	30.36	-5.48	6456.48	6473.4	6421.24	6686.08	6532.52	6302.2	6638.32	6505.32	6246.64	6584.76	6430.2	6267.72	6583.48	6500.12	6338.76	6669.44	6495.52	6436.24	6787.28	6648.92	6497	6869	6771.84	6674.8	6999.08	6952.96	6865.6	7211.96	7118.08	6973.36	7418.84	7335.4
425	18.04	21.52	-16	55.68	44.24	46.8	5.52	76.4	38.24	47.64	-22.56	-6.56	-3	-27.2	22.64	61.4	31.88	6420.68	6508.24	6375.36	6706.16	6586.76	6305.72	6602.44	6504.2	6250.92	6597	6451.36	6282.84	6593.96	6477	6279.84	6690.12	6553.04	6409.76	6771.48	6664.52	6503.2	6920.08	6802.72	6707.04	7018.04	6928.04	6895.28	7234.36	7139.24	6976.2	7418	7355.12
427.5	31.24	7.96	-27.92	26.56	38.56	82.56	-11.76	29.16	20.84	1.12	19.56	-6	1.08	-38.24	24.88	19.36	9.52	6382	6462.36	6384.04	6670.88	6551.24	6264.56	6567.08	6440.52	6232.04	6535.48	6431.36	6243.44	6586.04	6409.76	6272.04	6691.08	6550.92	6370.4	6746.72	6615.44	6499.56	6900.84	6807.32	6677.12	7021.76	6882.56	6821.8	7165.52	7129.08	6942.56	7366.36	7384.64
430	-17.4	28.52	6.12	17.16	59.2	-8.84	33.44	65	13.96	-6.52	-3.08	17	13.32	-38.4	50.16	15.64	9.56	6396.52	6540.48	6353.96	6680.44	6514.6	6284.8	6539.36	6464.2	6247.6	6571.4	6385.88	6217.28	6624.44	6416.32	6251.44	6661.6	6611.04	6383.88	6752.6	6633.4	6520.16	6900.96	6809.8	6671.4	6995.04	6886.52	6831.52	7164.84	7068.6	6946.24	7378.28	7341.92
432.5	-16.28	19.36	24.12	16.4	55.6	13.4	10.96	60.08	-10.76	14.32	3.04	18.12	1.2	-73.16	30.84	42.52	19.8	6389	6513.96	6316.48	6678.96	6481.72	6223.48	6527.44	6407.8	6252.68	6553.64	6349.04	6229.4	6610.2	6435.6	6267.04	6621.88	6559.44	6387.72	6706	6631.52	6439.6	6892.48	6748.52	6649.12	6990.28	6940.32	6763.2	7123.4	7115.4	6961.32	7449.36	7286.8
435	19.32	-9.88	36.88	-26.2	22.96	30.28	58.08	49.04	-21.2	-39.76	-12.08	28.08	39.16	-9.64	26.96	35.92	10.72	6373.68	6452	6335.76	6644.6	6459.24	6237.88	6497.76	6419.12	6267.44	6572.12	6378.32	6241.12	6558.44	6384	6320.48	6623	6525.32	6364.4	6691.6	6645.92	6474.32	6876.12	6779	6650.4	7010.92	6872.28	6778.92	7150.64	7092.76	6998.84	7343.8	7254.4
437.5	23.96	-19.04	18.44	8.76	-3.84	14.6	-9.04	48.56	-5.84	-17.08	-24.72	-24	-4.48	-2.12	37.24	2.28	19.04	6375.04	6406.88	6271.32	6650.4	6486.2	6277.44	6523.6	6421.52	6190.8	6576.92	6360.96	6250.76	6475.76	6371.56	6245.72	6669.96	6467.96	6356.08	6672.36	6634.2	6459.4	6883.88	6784.72	6643.52	6991.4	6841.76	6824.48	7194.4	7047.64	6923.84	7312.88	7283.36
440	16.36	44.44	2.56	0.32	9.48	79.84	4.88	66	38	13.72	-15.6	1.08	-33.08	-34.36	32.8	22.52	27.24	6452.84	6419.56	6339.32	6630.4	6495.28	6266.12	6520.88	6421.12	6215.24	6575.64	6350.56	6246.4	6492	6442.92	6250.68	6666.76	6487.16	6398.8	6745.64	6613.08	6506.44	6853.64	6750.32	6632.36	7003.44	6875.96	6760.36	7180.76	7085.76	6960.68	7359.76	7341.04
442.5	-12.88	39.6	8.64	-9.72	34.88	64.72	13.32	42.28	18.56	28.04	6.8	16.64	16.08	-34.64	4.48	36.96	35.28	6336.48	6517.28	6334.96	6679.4	6413.08	6294.2	6512.56	6442.76	6240.28	6526.16	6343.08	6219.24	6553.92	6420.52	6283.52	6641.2	6466.56	6400.08	6709.04	6602.96	6499.28	6848.4	6731.48	6639.04	6956.72	6904.48	6778.12	7161	7027.4	6916.88	7346.76	7257.08
445	-28.72	17.92	-15.52	-28	50.6	29.16	44.52	50.96	27.72	8.92	10.12	0.36	20.68	-19.32	41.8	15.36	8.96	6347.04	6452.28	6310.88	6625.48	6443.12	6237.48	6447.56	6414.92	6236.56	6517.72	6331.84	6211.6	6513.48	6418.4	6263.92	6581.72	6480.52	6421.4	6710.2	6561.6	6481.44	6819.28	6781.44	6628.6	6988.28	6851.24	6741.84	7126.2	6991.04	6904.16	7285.6	7279.04
447.5	28.36	26.84	-38.12	-28.24	35.48	25.68	36.68	48.12	45.32	-9.88	-34.4	-14.4	-1.24	-26.88	7.84	18.04	42	6298.84	6390.24	6254.12	6625.24	6381.36	6234.52	6490.4	6389.12	6130.04	6483.24	6296.92	6212.88	6519.76	6366.92	6202.44	6570.08	6451.36	6363.36	6728.72	6567.88	6444.52	6823.84	6725.32	6590.32	6947.04	6883.68	6714.72	7134.64	7043.84	6896.4	7310.48	7229.76
450	52.36	50.36	-24.56	-1.36	57.64	34.36	20.56	51.92	33.88	-28	-18.92	21.48	15.04	-42.56	32	38.76	16.2	6304.92	6374.36	6253.44	6627.88	6376.2	6203.08	6438.64	6366.12	6156.8	6481.44	6299.12	6160.24	6536.12	6359.56	6225.28	6578.72	6435.32	6333.12	6660.32	6531.88	6408.92	6826.84	6730.64	6605.04	6913.04	6837.36	6692.64	7158.68	7058.28	6902.96	7254.68	7192.6
452.5	32.44	50.2	9.48	38.48	27.48	51.76	33.04	61.44	29.32	-10.84	-12.24	23.84	16.32	-32.16	56.12	21.48	-13.8	6327.4	6384.64	6294.8	6635.24	6389.12	6184.4	6487.96	6403.96	6152.28	6524.72	6330.52	6147.52	6483.96	6443.92	6292.04	6606.4	6449.68	6365.56	6680.16	6582.8	6461.04	6870.44	6758.56	6614.32	6934.2	6899.88	6681.68	7099.48	7040.04	6939	7252.92	7226.04
455	18.92	45	-12.8	21.96	28.64	47.56	28.48	77.28	48	-20.08	-25.52	18.16	0.2	-36.36	45	38.6	-15.96	6405.2	6381.32	6337.16	6595.8	6419.92	6241.88	6510.36	6383.48	6228	6504.08	6328.72	6187.72	6428.84	6466.44	6268.2	6607.96	6468.24	6334	6722.64	6623.2	6503.36	6839.68	6681.36	6569.24	6957.76	6910.4	6747.36	7160.24	7068.56	6924.36	7218.84	7259.04
457.5	54.72	14.52	-37.32	32.28	46.32	30.6	15.44	17.92	-7.64	12.6	15.36	22.6	-16.36	-26.84	49.68	44.36	15.72	6341.76	6411.76	6314.76	6575.72	6378.84	6231.96	6517.88	6351.76	6165.84	6492.4	6301.68	6181.44	6470.12	6395.36	6231.56	6611.52	6438.24	6335.08	6731.96	6587.48	6492.8	6891.92	6636.32	6564.56	6927.56	6839.96	6769.56	7119.8	7040	6902.2	7286.04	7217.4
460	32.04	-0.8	-23.4	19.28	71.52	39.4	29.8	26.6	10.96	35.92	1.44	-1.48	20.52	-4.32	34.8	76.08	20.24	6274.96	6421.32	6305.56	6572.72	6397.08	6199.88	6469.8	6335.4	6167.76	6487.84	6337.76	6136	6455.72	6393.6	6216.48	6562.96	6400.72	6273.76	6634.88	6573.48	6436.36	6843.6	6738.12	6587.52	6911.6	6768.84	6725.12	7103.48	7038.04	6849.68	7317.28	7208.8
462.5	13.76	-31.72	3.24	11.6	60	26.96	39.32	6.52	22.72	15.12	13.64	-21.76	8.36	-41.76	24.16	86.68	24	6263.72	6346	6252.4	6564.16	6319.96	6155.64	6462.72	6307.72	6149.08	6439.4	6264.32	6147.56	6471.84	6299.64	6199.64	6583.12	6442.16	6232.08	6638.12	6534.4	6383.64	6804.04	6777.84	6543.68	6878.88	6804.04	6667.32	7092.08	6970.88	6866.72	7270.12	7170.32
465	20.72	2.44	-16.96	-15.64	39.88	38.56	25.04	37.88	18.08	15.32	7.56	11.64	-18.56	-27.4	14.28	37.84	11.44	6258.04	6342.52	6255.56	6509.2	6338.56	6116.32	6451.36	6320.64	6141.28	6413.04	6308.92	6173.8	6463.04	6289.84	6205.68	6578.48	6444.04	6302.16	6614.2	6553.32	6401.44	6748.76	6724.8	6546.16	6894.92	6783.4	6667.16	7115.92	6937.08	6906.6	7220.64	7193.64
467.5	-11.08	-24.08	13.4	31.64	36.84	42.6	57.52	41.04	25.08	-15.84	-11.2	-8.52	5.4	-22.84	33.96	34.08	24.48	6262.28	6367.48	6236.68	6505.28	6324.36	6176.64	6411.6	6262.36	6117.24	6445.44	6327.12	6180.52	6439.32	6294.28	6156.16	6506.64	6414.04	6302.72	6518.04	6481.6	6413.56	6776.16	6602.16	6519.64	6923.84	6827.04	6657.52	7087.52	7010.12	6823.96	7287.28	7188.4
470	19.28	14	-7.24	36.88	53.4	36.72	17.88	58	22.96	12.52	-22.4	26	-19.8	-17.76	62.12	65.52	21.28	6295.16	6354.76	6223.08	6517.52	6336.44	6227.96	6404.2	6213.36	6144.64	6478.72	6285.16	6169.12	6396.92	6349.48	6226.6	6534	6406.92	6326.92	6609.92	6437.8	6430.28	6772.04	6667.92	6526.16	6897.8	6833.24	6694.56	7070.56	7017.32	6809.76	7282.44	7219.48
472.5	10.36	-5.84	-18.28	43.56	28.6	26	13.96	32	2.16	48.96	-20.88	39.8	-18.2	-15.48	24.56	17.4	35.16	6233.24	6357.48	6203.2	6497.92	6325.72	6130.32	6371.4	6257.2	6102.04	6455.88	6221.36	6103.64	6405.2	6362.2	6137.72	6479.68	6396.6	6295.52	6620.32	6536.32	6412.2	6762.76	6648.56	6550.96	6907.36	6808.48	6685.68	7074.96	6975.44	6780.56	7295.48	7257.2
475	-24.16	-11.92	13.24	1.24	39.64	50.96	22.32	35.2	37.48	-9.84	-8.6	35.32	-15	-13.28	62.12	44.52	9.12	6188	6362.28	6209.56	6490.12	6315.64	6115.52	6356.48	6279.6	6035.56	6445.72	6270.56	6025.68	6435.68	6377.76	6138.52	6553.2	6364.16	6275.2	6584.48	6548	6388.24	6758.6	6622.76	6526.2	6893.32	6764.6	6688.12	7069.44	6986.44	6794.16	7245.8	7147
477.5	30.64	26.08	16.8	33.28	30.56	47.96	2.92	72.96	-5.16	28.12	29.92	18.88	-37.36	-28.68	28.24	63	61.28	6223.84	6346.72	6161.24	6489.12	6316.08	6149.36	6377.92	6284.84	6051	6380.52	6228.68	6069.4	6409.76	6373.08	6150	6575.6	6377.16	6312.6	6590.12	6543.12	6419.64	6798.12	6603.92	6551.16	6872.8	6806.44	6668.72	7048.6	7037.24	6838.64	7261.4	7177.4
480	9.92	31.32	16.52	6.56	33	25.16	68.08	68	13.12	4.8	70.08	1.12	-2.6	-37.88	-1.24	31.08	27.96	6244.88	6365.92	6212	6510.84	6305	6087.72	6406.08	6265.48	6104.28	6422.28	6186.12	6105.52	6372.12	6330.88	6153.24	6551.68	6405.64	6318.36	6614	6560.6	6376.56	6734.04	6638.28	6592.76	6846.28	6828.04	6723.84	7040.56	7011.4	6850.44	7254.08	7179.4
482.5	-6.24	27.44	-7.68	-4.16	24.16	33.44	37.28	42.72	40.08	-8.2	26.8	-1.6	12.24	-54.72	-8.96	62.64	21.4	6214.36	6346.24	6225.72	6525.04	6243.08	6087.16	6383.92	6272.76	6076.56	6404.12	6229.28	6057.24	6393.72	6350.64	6176.64	6519.92	6334.48	6284.12	6631.04	6513.72	6309.36	6748.16	6636.28	6516.2	6845.32	6830.2	6701.8	7049.12	7022.44	6802.88	7231.72	7180.84
485	28.2	9.56	-26.08	16.6	24.72	34.6	46.32	61.84	6.76	-31.96	9.68	-29.56	-5.8	-58.84	28.24	35.88	52.32	6231.8	6280.2	6221.48	6516.12	6247.8	6096.08	6362.56	6255	6090.8	6369.84	6205.08	6073	6373.96	6354.84	6197.36	6488.4	6338.56	6278.08	6616.76	6445.36	6285.48	6652.96	6647.56	6483.96	6820.36	6769.4	6695.92	7084.08	6961	6808.16	7220.4	7141.6
487.5	50.28	-10	-31.68	26.76	26.12	29.24	12.12	50.2	31.2	-19.12	0.64	-7.84	-11.84	11.2	52.36	28.48	37	6219.72	6337.84	6200.72	6503.44	6272.44	6144.48	6409.32	6284.28	6070.68	6338	6191.68	6066.96	6425.24	6319.84	6188.6	6506.68	6373.48	6306.92	6535	6484.24	6349.84	6739.6	6590.6	6508.96	6829.36	6788.32	6719.08	7080.92	6960.6	6786.28	7339.72	7170.2
490	55.2	21.6	12.56	-22.92	42.8	22.84	26.28	2.24	29.52	-4.8	-33.48	14.52	-19.56	25.52	24.92	40.92	11.68	6177.8	6329.52	6162.16	6462.68	6268.92	6157.76	6381	6244.56	6037.56	6423	6207.92	6114.04	6435.68	6306.48	6164.8	6469.96	6296.44	6272.8	6551.72	6507.76	6356.88	6765.92	6574	6485.08	6885.6	6777.12	6724.44	7011.8	6916.2	6788.28	7271.08	7189.68
492.5	58.96	2.92	-11.36	15.72	62.56	38.96	44.16	55.48	28.8	-10.04	-23.28	-6.92	17.08	-17.64	59.28	36.08	19.08	6179.08	6284.68	6156.12	6440.68	6258.4	6073.84	6376.56	6262.6	6005.08	6362.92	6204.08	6121.56	6370.12	6265.36	6105.52	6472.36	6253.2	6205.96	6571.6	6439.32	6410.6	6760.24	6582.24	6506.56	6790	6803.96	6659.48	6937	6967.44	6793.84	7261.36	7147.44
495	4.72	22.56	-19.6	20.96	50.72	15.96	40.04	63.32	-10.12	-18.24	59.76	33.44	4.16	-20.08	18.36	35.48	0.96	6239.36	6256.4	6179.88	6465.64	6271.6	6071.64	6335.88	6275.56	6015.52	6367.44	6169.84	6096.84	6382.84	6281.84	6104.4	6536.8	6389.24	6289.04	6587.44	6439.96	6386.64	6762.52	6634.44	6527.28	6870.2	6814.04	6632	6998.76	6942.16	6827.84	7185.48	7214.6
497.5	-1.72	-5.96	24.76	8.72	56.68	58.32	39	10.4	-16.6	-28.32	48.88	41.2	21.84	-18.6	40.92	41.24	-3.6	6162.08	6259.8	6146.52	6472.32	6247	6078.2	6364.96	6211.4	6027.8	6370.84	6190.12	6059.08	6394.6	6259.92	6152.12	6483.48	6385.04	6322	6618.68	6502.84	6305.6	6813.04	6636.84	6548.64	6858.76	6772.84	6636.24	7012.48	6898.92	6788.08	7215.76	7143.32
500	32.2	12.4	30.12	26.28	10.48	49.76	10.08	21	13.6	-15.52	-17.68	8.88	-20.32	-20.04	26.84	79.68	46	6154.72	6212.48	6114.2	6429.6	6222.48	6065.76	6343.24	6197.16	6014.84	6369.48	6121.72	6005.56	6360.52	6293.92	6148.08	6419.84	6254.8	6294.76	6575.08	6458.88	6339.92	6675.52	6588.64	6494.48	6817.16	6744.96	6576.32	6989.6	6895.44	6764.28	7175.6	7052.48
502.5	4.12	28.72	1	21.36	7.68	17.44	-10.92	-4	4.76	-9.12	29.36	-2.04	-22.32	23.4	47.96	58.52	35.52	6147.24	6205.16	6097.6	6395.52	6168.16	6032.84	6286.52	6138.48	5979.16	6321.08	6164.24	6017.56	6325.8	6253.52	6093.24	6449.24	6249.64	6229.56	6485.32	6411.52	6335.04	6651.92	6558.52	6427.88	6833.56	6656.16	6662.48	6989.16	6928.72	6735.52	7156.92	7060.84
505	-10.48	13.76	-8.44	1.56	27.92	71.76	70.48	44.64	23.2	24.72	-3.6	-15.2	-2.56	-14.12	21.08	81.04	-21.16	6118.12	6200.72	6095.16	6371.56	6202.12	6101.8	6316.48	6141.96	6005.6	6322.04	6189.84	6030.6	6332.88	6203.72	6105.72	6455.4	6271.84	6216.24	6567.68	6417.2	6364.08	6668.48	6563.88	6493.48	6876.52	6720.12	6637.28	7034.84	6913.32	6805.64	7199.68	7117.28
507.5	-17.64	-28.16	3.48	19.32	25.16	77.16	9.24	42.68	-9.68	-22.08	-28	-0.68	14.96	-47.12	44.16	72.96	11.48	6063.44	6205.68	6063.8	6378.72	6174.36	6033.32	6271.2	6160.64	5956.96	6294.04	6130.12	6025.88	6373.6	6198.36	6057.24	6428.56	6312.44	6169.44	6534.04	6386.6	6333.52	6672.96	6513.88	6475.4	6783.4	6696.2	6639.32	6977.32	6897.92	6794.72	7133.6	7072.32
510	-5.76	-11.68	-19.08	-3.08	46.44	57.16	58.48	44.56	-1.24	-21.96	14.2	46.4	-18.56	8.88	58.44	45.8	52.6	6109.72	6164.24	6034.08	6397.76	6177.4	5974.8	6290.12	6127.8	5982.96	6307.56	6152.76	6076.2	6359.4	6216.36	6063.96	6453.96	6303.32	6141.28	6518.04	6442.04	6290.84	6635.8	6545.28	6426.88	6795.64	6682.96	6629.56	6980.72	6935.08	6842.92	7086.48	7069.24
512.5	-9.12	41.64	-23.56	-0.36	17.08	48.32	-22.32	36.36	-1.12	22.88	34.76	17	23.36	-21.6	36.76	45.56	23.48	6092.16	6158.44	6055.64	6389.4	6161.16	5998.8	6260	6192.28	5957.12	6257.92	6149.76	5988.08	6330	6196.36	6049.84	6429.76	6298.64	6143.56	6519.36	6421.68	6263.68	6669.44	6569.76	6440.6	6822.16	6694.2	6581.36	6968.4	6878.36	6821.68	7141.44	7145.28
515	-20.52	70.96	-8.2	19.6	28.96	25.52	6.28	55.36	3.96	-13.88	12.12	47.52	6.04	-50.84	78.2	34.92	-6.2	6128	6168.12	6093.52	6348.36	6208.68	5990.6	6299.24	6176.8	5976.2	6235.56	6105.72	5930.72	6313.12	6237.48	6037.64	6431.32	6306.64	6129.6	6512.44	6421.72	6271.92	6703.44	6597.76	6450.64	6822.96	6708.16	6599.84	6962.52	6871.36	6753.6	7120.36	7133.16
517.5	27.16	55.84	8.48	-0.64	41.32	23.24	5.76	67.64	7.32	-0.28	3.96	11.48	21.32	-4.72	54.6	15.2	12.52	6072.68	6138.24	6022.08	6351.68	6188.12	5997.8	6350.96	6133.2	5974	6289.8	6139.56	5935.32	6313.2	6240.04	6057.96	6412.52	6352.12	6148.92	6516.84	6406.28	6272.04	6671.84	6562.8	6457.68	6793.16	6663.56	6646.72	6907.08	6924.12	6742.44	7119.76	7049.32
520	35.72	33.92	1.76	-16.8	48.52	32.64	59.04	29.24	29.08	7.16	-7.4	47.8	16.6	-46.92	35.08	53.84	-3.12	6062.04	6157.96	6028.32	6351.8	6179.48	5982.4	6241.72	6085.96	5957.8	6299.2	6116.48	5981.12	6329.8	6241.84	6045.76	6378.92	6327.76	6151.96	6531.12	6411.32	6285.72	6645.36	6581.12	6395.8	6815.6	6663.12	6560.36	6893.96	6928.8	6740.44	7102.24	7075.16
522.5	23.72	1.72	-0.32	-2.84	64.96	50	68.92	26	15.12	34.84	-3.56	-11.52	-34.72	-28.04	31.84	71.44	13.12	6037.72	6139.24	6020.52	6322.76	6190.68	5937.2	6199	6074.64	5920.56	6231.88	6090.24	5971.24	6293.56	6182.44	5969.24	6366.56	6287.92	6167.28	6511.96	6390.4	6282.52	6579.12	6527.84	6378.04	6783.64	6726.32	6593.32	6907.84	6952.6	6741.6	7130.32	7043.12
525	7.48	-10.72	11.48	43.64	22.68	72.44	54.52	29.32	28.32	-13	-1.44	19.56	-16.32	-32.24	48.72	33.56	4.96	6056.8	6061.4	6036.6	6308	6129.6	5957.68	6193.32	6123.64	5901.76	6255.64	6094.48	5969.24	6263.24	6161	5992.96	6381.48	6305.92	6134.04	6512.36	6375.2	6283.36	6580.72	6504.8	6371.96	6740.08	6685.36	6588.12	6906.4	6903.8	6761	7121.72	7069.88
527.5	1.44	10.2	7.52	31.96	13.32	32	39.16	69.84	-12.4	15.96	-16.36	33.76	37.6	-24.48	29.96	31.2	22.8	6009.2	6124.56	6009.6	6267.92	6118.6	5959.56	6253.2	6119.28	5883.56	6257.36	6068.2	5952.32	6256	6147.12	5961.16	6387.96	6305.4	6112.68	6465.2	6356.4	6269.24	6655.08	6514.8	6381.12	6715.68	6673.2	6556.12	6951.92	6838	6725.68	7142.64	7074.36
530	45.16	19.24	33.28	17.68	14.4	23.2	36.4	83.12	-3.6	-12.64	-15.24	28.64	28.44	-19.4	35.52	53.64	41.76	5998.64	6160.44	6017.96	6321.04	6135.28	5940.28	6247.16	6088.12	5907	6288.2	6120.04	6014.32	6292.24	6159.76	5994.76	6414.64	6288.84	6138.04	6509.6	6352.24	6271.64	6689.2	6563.84	6428.76	6794.24	6623.48	6586.68	6939.6	6866.16	6705.44	7129.04	7075.76
532.5	31.6	53.32	-23.2	47.56	39.44	27.64	37.36	44.16	16.12	14.64	-20.68	48.36	-4.48	-24.4	72.24	-7	50.68	6057.24	6159.72	5997.12	6327.4	6113.36	5947.24	6232.16	6063.2	5880.92	6225.68	6192.36	6009.32	6305.44	6166.24	5971.6	6442.08	6263.2	6168.2	6496.56	6335.56	6287.88	6698.88	6569.72	6434.04	6775.76	6656.72	6622.4	6934.48	6930.64	6675.72	7105.56	7089.64
535	25.92	39.56	-17.32	-3.44	52.8	17.44	51.16	8.76	22.12	-4.6	-24.04	40.52	-38.52	-18.04	56.56	46.64	29.36	6043.24	6121.24	5983.24	6310.8	6103.64	5917.6	6234.52	6058.6	5908.6	6224.28	6135.44	5955.76	6249.04	6179.72	6010.76	6344.84	6298.04	6160.52	6448.52	6365.44	6298.32	6641	6576.32	6431.4	6712.36	6605	6547.16	6974.44	6876.44	6710.32	7118.28	7022.48
537.5	28.56	-4.96	7.56	23.6	44.24	39.92	-18.92	20.68	11.76	26.36	-2.76	-20.84	5.04	-50.88	55.04	62.96	23.2	6003.2	6086.24	5937.76	6302.24	6070.24	5935	6210.52	6037.92	5911.68	6228.92	6108.84	5918.12	6216.92	6161.76	5998.6	6373.36	6219.76	6136.92	6478.64	6344	6235.8	6631.84	6503.84	6404.88	6703.16	6650.52	6549.48	6925.64	6797.04	6680.48	7114.64	7036.76
540	4.24	-37.08	21.32	59.96	11.88	40.44	5.76	31	-6.12	35.2	15.24	-5.64	19.84	-24	8.64	43.16	-6.84	6022.56	6109.48	5968.88	6263.96	6041	5950.16	6173	6028.2	5874.24	6230.16	6066.8	5895.68	6225.24	6146.76	5995.72	6359.2	6195.28	6064.8	6482.08	6350.96	6181.68	6573.72	6473.36	6336.48	6768.32	6603.64	6542	6919.44	6761.08	6701.88	7051.44	7024.04
542.5	31.2	-9.56	-21.52	49.2	26.96	55.6	21.8	5.04	-14.92	39.88	13.72	6.12	-20.92	-25.48	-12.84	30.48	3.16	5952.76	6123.16	5956.28	6276	6045.4	5890.04	6146.68	6041.76	5842.2	6162.44	6028.6	5861.48	6225.2	6117.8	5968.44	6370.24	6204.24	6100.44	6431.16	6313.8	6183.92	6597.92	6463.08	6363.88	6762.28	6667.08	6569.24	6870.52	6752.52	6702.44	7041	7002.84
545	34.92	10.08	-13.4	18.08	32.12	88.2	52.12	6.28	24.92	-7.92	-26.04	20.92	-39.76	-35.96	33.72	-2.48	-8.84	5960.68	6087.8	5918.68	6219.28	6043.88	5896.6	6171.64	6033.2	5875.84	6169.84	6001.08	5863.04	6211.16	6138.4	5958.44	6325.16	6185.16	6128.64	6418.32	6339.24	6143.32	6547.44	6486.12	6369.08	6770.92	6660.04	6550.12	6859.52	6756.52	6699.08	7019.8	7025.88
547.5	48.96	-23.6	2.28	42.36	35.2	45.24	25	37.76	27.08	23.92	13.2	-10.4	11.76	-20.28	47.76	28.48	11	5918.64	6060.08	5898.8	6195.6	6024.68	5897.52	6271.52	6035.96	5864.36	6174.88	5996.16	5866	6258.2	6179.48	5973.52	6358.64	6154.64	6095.04	6433.56	6316.88	6161.04	6544.84	6517.72	6348.8	6732.32	6573	6535	6893.96	6796.72	6656.96	7028.4	6963.32
550	11.32	22.52	1.28	20.84	-16.04	58	15.4	32.84	67.52	-14.84	-13.56	10.56	-55.88	-44.08	28.72	15.68	22.92	5955.16	6038.76	5933.96	6190.04	5981.44	5853.08	6188.28	5997.8	5857.12	6213.64	6003.4	5868.6	6178.08	6166.24	5975.96	6310.04	6157.36	6059.92	6454.32	6330.36	6155.52	6519.2	6477	6340.2	6737.36	6535.72	6471.64	6927.48	6777.16	6648.44	6989.48	6993.68
552.5	-27.32	67.12	-20.16	35.24	14.68	66.48	5.4	0.28	27.8	26.36	5.04	3.76	-14.68	-46.36	23.88	23.88	-6.16	5978.88	6042.24	5860.76	6161.16	5976.8	5820.72	6146.16	5990.04	5842	6173.08	6008.84	5892.04	6202.12	6103.88	5952.28	6291.76	6138.44	6041.68	6422.32	6251	6138.92	6525.04	6459.04	6313.8	6678.56	6582.36	6475.6	6812.56	6752.4	6688.24	7024.76	7011.6
555	20.92	25.48	-25.88	19.56	44.16	48.84	32.96	61	-3.76	6.68	-11.6	28.8	-12.6	-26.16	30.16	44.4	13.44	5997.92	6020.84	5874.96	6170.52	6030.6	5863.36	6126.72	6046.84	5815.8	6147.72	5998.6	5890	6195.64	6119.4	5951.28	6316.84	6125	6058	6406.48	6240.24	6210.96	6524.28	6409.64	6300.08	6657.12	6604.24	6439.92	6829.12	6767.8	6662.44	7006.48	6966.64
557.5	23.2	-21.68	-0.2	17.24	5.24	42.32	31.12	58.44	2.16	12.52	-2.76	-7.48	-0.4	-32.44	58.2	14.72	17.2	5935.4	6016	5867.48	6173.52	6020.4	5847.12	6086.64	6007.6	5819.6	6135.44	5982.72	5869.36	6155.32	6062.88	5934.8	6337.4	6150.12	6058.36	6375.12	6269.88	6234	6562.2	6422.92	6320	6695.64	6640.12	6431.28	6848.76	6776.84	6651.12	7012.64	6969.56
560	30.28	-3.36	16.44	2.6	32.92	35.76	29.92	46.76	20.24	20.32	3.92	26.44	57.12	-71.8	48.48	5.92	32.52	5882.52	6005.48	5872.28	6219.36	5960.64	5780.08	6110.4	6004.64	5870.2	6151.04	5979.16	5885.68	6164.92	6090.2	5931.16	6310.08	6185.12	6060	6408.28	6267.44	6192	6573.28	6472.96	6345	6749.04	6628.52	6444.84	6814.44	6824.76	6668.36	7047.76	7000.48
562.5	8.36	24.56	-14.48	12.04	35.52	34	32.24	48.56	19.12	-25.48	-51.96	59.64	14.08	-44.44	61.52	7	47.6	5876.44	6037.52	5851.04	6181.8	5915.6	5759.08	6091.88	5974.64	5850.44	6168.52	5976.8	5814.28	6157.24	6106.4	5943.96	6240.12	6143.28	6022.12	6418.28	6261.2	6203.92	6528.92	6444.48	6361.28	6710.28	6583.24	6438.6	6810.4	6841.16	6642.64	7048.72	6960.32
565	-23.72	29.76	-9.16	-26.2	57.32	32.96	51.32	77.92	32.52	-21.6	3	34.56	-10.96	-14.6	44.64	19.56	-21.04	5827.96	5951.6	5871.36	6082.08	6011.24	5787.6	6036.04	5969.2	5840.68	6122.68	6004.88	5810.24	6159.12	6052.28	5890.88	6191.72	6128.4	6031.76	6416.6	6287.56	6178.08	6582.2	6468.72	6312.84	6670.08	6567.32	6438.48	6804.88	6749.76	6663.88	6971.4	6921.36
567.5	12.48	33.24	62.6	-5.12	28.6	68.6	14.68	48.52	-7.96	-14.8	63.48	2.24	-14.68	6.32	52.52	38.4	11.12	5800.56	5927.08	5879.92	6093.56	5993.68	5816.56	6038.12	5973.84	5824.68	6052.2	5963.96	5774.92	6168.48	6070.8	5889.24	6276.32	6166.28	6036.6	6376.48	6233.96	6084.76	6590.52	6473.12	6298.88	6622.68	6535.8	6436.96	6832.2	6799.52	6655.16	7052.8	6939.96
570	52.16	4.8	-9.72	9.96	17.28	56.2	29.44	60.2	-16.04	-44.24	-12.32	-10.84	-12.88	-44.56	30.08	33.48	13.32	5857.28	5941.6	5893.48	6110.68	5930.68	5781.72	6036.32	5953.6	5783.08	6154.8	5946.28	5783.72	6121.64	6049.92	5854.08	6285.76	6191.64	6025.24	6399.24	6248.52	6122.76	6544.08	6463.68	6314.76	6692.28	6575.84	6457.2	6799.24	6726.16	6644	7067.96	6966.68
572.5	41.96	22	-25.84	14.36	31.36	63.68	-31.6	69.56	25.24	-13.04	-2.88	15.48	-7.84	-49.84	44.68	6.6	-6.76	5844.6	5885.56	5791.92	6123.48	5932.2	5774.92	6057.28	5911.32	5740.76	6119.76	5941	5757.24	6099.04	6042.16	5837.24	6247.64	6146	5988.8	6380.32	6216.08	6113	6504.96	6381	6312.08	6668.64	6625.52	6459.36	6811.8	6707.88	6534.32	7015.44	6972.08
575	15.8	9.04	-61.08	0.72	32.16	50.64	-1.4	40.68	51.84	31.8	69.36	1.52	-7.12	-31.16	26.48	23.28	-10.8	5875.36	5890.6	5788.04	6078.56	5950.72	5749.84	6083.44	5913.04	5757.8	6110.2	5947.56	5810.8	6128.92	6051.2	5881.52	6250.04	6154.64	6023	6395.68	6252.2	6112.32	6471.04	6390.28	6315.04	6647.16	6501.84	6410.44	6852.12	6665.8	6586.92	6983.08	6973.48
577.5	54.88	15.56	-52.4	2.48	46.72	27.8	46.04	46.12	22.88	39.44	19.16	3.12	-8.08	-46.4	13.88	35.84	7.76	5841.2	5857.44	5855.64	6078.4	5910.16	5790.16	6068.24	5900.64	5739.48	6080.92	5871.8	5790.84	6146.92	6022	5878.88	6266.52	6101.16	6028.28	6366.6	6292.88	6060.92	6505.48	6429.6	6308.24	6583.32	6479.6	6448.6	6796.2	6666.68	6546.16	6991.64	6940.64
580	46.92	13.8	-33.44	-13.16	-25.2	49.04	28.24	69.16	-3	15.68	-0.68	21.56	9.6	-63.68	9.68	16.12	-25.56	5845.04	5827.12	5765.92	6086.2	5929.8	5746.6	6077.12	5921.64	5768.6	6082	5916.08	5817	6124.48	6012.72	5851.04	6240.72	6098.44	6034.56	6378.08	6266.84	6107.32	6520.28	6392.16	6223.8	6638.4	6468.88	6420.24	6782.8	6738.56	6537.52	6926.4	6951.48
582.5	18.4	20.4	-39.28	6.4	9.76	67.36	30.08	36.56	-13.04	7.28	-11.12	-8.24	31.96	-44.28	7.2	29.64	-28.56	5774.08	5860.24	5716.6	6039.76	5887.76	5707.12	6041.8	5912.12	5795.52	6060.88	5939.6	5767.92	6095.16	5961.88	5878.04	6189.64	6089.96	5999.28	6293.92	6216.12	6149.92	6494.32	6305.68	6165.04	6626.2	6527.72	6419.32	6736.88	6718.92	6590.4	6933.68	6931.44
585	16.2	10.32	-12.56	-14.76	5.08	35.96	24.32	35.28	11.08	5.44	21.4	42.88	2.6	-27.64	59.36	18.8	31.12	5808.2	5829.24	5741.8	6104.64	5895.76	5662.72	5987.32	5821.04	5799.48	6026.92	5902.96	5729.96	6124	5950.4	5849.24	6204.72	6052.88	5978.6	6288.08	6267.04	6103.72	6488.72	6331.32	6206.2	6599.6	6521.2	6422.68	6772.76	6769.36	6539.76	6935.52	6853.8
587.5	30.84	-23	-11	-2.32	10.44	67.44	22.2	62.2	33.88	-16.56	18	22.48	23.32	-48.56	27.2	58.12	-10.84	5798.16	5813.28	5762.36	6103.08	5890.72	5696.04	5996.92	5877.24	5701.72	6015.88	5902.12	5779.48	6130.96	5996.36	5857.36	6158.76	6089.4	6025.04	6272.56	6211.36	6050.64	6490.56	6305.24	6258.08	6616.8	6507.44	6420.72	6779.72	6706.68	6552.44	6949.52	6924.28
590	11.28	-7.44	11.16	19.24	13.88	67.72	53.6	76.36	-4.8	26.28	5.84	46.68	8.64	-51.96	16.6	79.88	-32.16	5769.6	5890.28	5809.4	6073.4	5896.32	5704.76	6021.24	5905.76	5709.56	6080.4	5890.76	5752.04	6121.88	6014.52	5870.68	6153.68	6058.44	5971.36	6268.16	6191.72	6063.92	6469.72	6357.92	6276	6636.04	6461.2	6393.52	6745.16	6721.24	6591.68	6964.84	6924.96
592.5	18	32.92	47.16	24.16	50.32	9.36	23.36	38.52	-26.4	-26.64	9.44	46.08	-35.56	-17.92	49.12	29.84	27.48	5722.6	5869.16	5699.32	6023.56	5863.92	5658.8	5923.56	5806.84	5708.56	5983.96	5883.96	5644.4	6090.64	5907.8	5821	6170.84	6011.24	5926.76	6239.72	6094.68	6024.08	6391.04	6298.8	6195.6	6560.76	6458	6344.92	6755.16	6708.96	6572.04	6902.24	6854.84
595	8.16	3.6	36.4	10.12	63.96	47.64	54.12	79.96	12	2.4	12.48	49	-21.52	-41.84	39.44	21.4	38.2	5750.92	5843.32	5736.32	6063.76	5853.76	5690.96	5909.2	5898.04	5710.56	6017.84	5842.76	5712.6	6064.6	5973.76	5819.52	6187.52	6024.96	5914.84	6290	6176.76	6020.16	6433.2	6327.92	6175.92	6581.64	6453.52	6407.52	6745.44	6681.76	6571.04	6876.48	6866.32
597.5	-17.88	-26.44	-20.08	20.52	0.88	37.76	39.2	47.8	16.36	3.12	21.04	7.24	-25.88	-35	24.48	30.6	9.56	5714.36	5748.56	5636.24	6054.88	5776.76	5693.68	5942.16	5857.4	5632.32	6024.44	5803.76	5699.04	6074.92	5976.64	5783.6	6192.6	6021.2	5958.32	6308.92	6206.88	6072.8	6443.28	6305.88	6233.04	6566.48	6425.68	6430.12	6747.56	6700.64	6576.96	6930.12	6846.56
600	14.28	49.2	-11.52	2.2	-19.44	73.48	22.8	38.52	9.12	-0.44	33	41.2	-18.72	-67.32	50.48	60.56	28.36	5735.52	5760.68	5658.28	6007.92	5802.68	5693.44	5921.12	5832.28	5653.8	5968.32	5842.6	5698.76	6072.04	5963.24	5786.8	6195.6	6008.52	5982.72	6233.12	6204.8	6058.72	6409.8	6302.4	6191.2	6519.92	6461.56	6386.36	6664.92	6622.08	6497.72	6914.64	6837.52
602.5	20.08	46.84	-38.68	15.84	36.08	19.48	-5.16	36.32	7.6	59.16	-9.56	46.88	23.76	-27.92	33.92	37.52	-3.84	5666.28	5749.4	5672.36	5968.12	5826.96	5657.12	5976.6	5811	5603.64	5931.12	5831	5684.56	6031.88	5970.68	5777.56	6192.28	5971.96	5925.6	6242.68	6151.64	6058.16	6413.88	6263.28	6195.32	6554.72	6479.72	6351.12	6672.8	6636.52	6508.92	6936.92	6871.16
605	9.72	33.48	-47.24	31.8	21.36	-19.36	-6.76	48.96	37	29	-0.68	30.92	-8.04	-15.48	31.04	35.8	-37.96	5711.64	5738.56	5615.08	5966.08	5747.4	5673.2	5915.72	5764.8	5563.2	5940.96	5877.12	5725.92	6004.32	5954.64	5755.56	6148.28	6040.08	5929.56	6255.44	6151.08	6022.96	6404.56	6281.36	6209.96	6548.4	6498.32	6371.6	6689.24	6654	6517.44	6884.84	6903.6
607.5	25.08	58.6	-11.84	29.32	10.32	9.72	38.92	63.48	25.08	38.68	-4.96	46.6	-12.56	-39.52	62.92	57.96	-3.04	5652.36	5761.92	5598.52	5971.8	5757.12	5605	5907.2	5712.16	5604.36	5982.72	5864.32	5704.96	6021.64	5914.64	5806.52	6166.12	5989.36	5951.68	6219.28	6164.64	6005.16	6403.92	6341.4	6181.84	6520.4	6416.68	6333.88	6746.28	6663.08	6524.4	6882.36	6890.96
610	24.8	31.72	19.32	-29.76	18.08	65.96	68.72	51.12	34.96	-0.24	27.96	14.08	8.84	-52.8	62.96	38.44	48.12	5679.56	5765.88	5644.04	5904.44	5754.92	5604.08	5933.44	5722.64	5659.4	5954.36	5849.24	5692.4	5994.04	5882.52	5808.48	6137.16	5953.64	5895.92	6221.76	6132.48	6005.84	6384.36	6319	6114.36	6478.8	6476.28	6344.76	6758.72	6640.68	6540.52	6828.84	6808.44
612.5	0.08	17.24	-25.2	-6.24	18.32	38.6	51.28	21.24	19.92	2.36	30.96	-8.64	36.48	-31.28	36.52	15.6	5.16	5680.36	5790.8	5623.76	5889.84	5725.96	5605.76	5924.96	5725.32	5650.08	5923.48	5765.76	5697.84	5949.8	5912.68	5771.24	6126.76	6011.84	5911.88	6256.96	6094.48	6035.44	6355.72	6271.08	6097.88	6452.04	6451.84	6363.52	6698.56	6648.88	6514.28	6860.04	6777.28
615	3.4	-0.88	-9.32	-1.04	35.28	7.48	50.68	38.24	-14.48	19.16	2.84	47.16	27.76	-22.88	27.32	0.32	34.88	5701.08	5693.6	5588.16	5900.56	5727.48	5620.84	5863.04	5776.68	5618.4	5930.44	5762.44	5730.72	5992.8	5885.24	5731.48	6117.64	5982.2	5883.36	6236.2	6130.92	6030.4	6283.84	6241.64	6172.12	6489.24	6446.08	6309.64	6682.36	6649.04	6497.48	6843.04	6781.96
617.5	41.88	8.36	-18.56	10.48	31.72	42.72	37.92	37.24	33.16	6.08	3.72	10.92	17.4	-12.28	26.44	-7.84	54.48	5620.96	5736.92	5550.88	5903.88	5759.08	5599.44	5809.72	5717.08	5546.04	5844.2	5752.48	5721.64	6007.36	5869.2	5747.68	6064.72	5983.16	5908.44	6171.56	6061.16	6001.76	6341.56	6183.6	6154	6500.64	6400.48	6324.92	6668.6	6664.4	6486.4	6846.64	6781.28
620	36.96	1.16	3.68	17.48	-0.56	-10.28	68.64	53.16	66.28	-47.44	-1.28	-2.08	14.68	-33.48	29.24	12.8	23.32	5616.88	5648.56	5564.44	5912.64	5755.76	5563.36	5825.28	5751.92	5544.2	5838.16	5770.84	5671.56	5967.76	5885.88	5724.12	6049.32	5937.16	5857.72	6191	6078.64	5969.52	6375.2	6246.64	6111.2	6455.48	6386.92	6283.88	6661.24	6638.68	6495.04	6834	6756.96
622.5	19.24	21.28	25.72	24.2	-7.68	54.16	32.04	25.28	13.76	-15.08	12.72	4.44	-6.48	-48.52	19.12	5.56	27.76	5583.48	5654.44	5555.44	5875.56	5699.56	5541.84	5861.16	5773.16	5571.56	5867.56	5760.08	5617.52	5928.48	5872.92	5685.4	6101.72	5933.88	5788	6187.96	6097.28	5953.88	6399.12	6222.4	6086.04	6487.6	6386.56	6271.72	6650.68	6588.68	6452.52	6874.4	6773.52
625	26.4	13.84	13.84	-1.08	33.16	67.2	-18.36	21.52	22.68	11.76	-18	10.32	-13.8	-61.68	26.48	11.72	14.2	5601	5667.24	5581.56	5854.64	5713.08	5584.92	5816.92	5736.4	5567.24	5931.4	5751.12	5607.76	5901.32	5963.24	5698.68	6095.96	5934.16	5867.56	6189.24	6093.48	6002.48	6347.68	6230.32	6113.04	6510.56	6389.76	6248.88	6671.04	6585.32	6434.72	6811.04	6772.12
627.5	23.2	13.84	-16.36	19.44	34.08	41	24.08	56.12	18.04	46.88	20.04	37.52	-5.48	-38.6	40.32	13.88	-0.16	5514.76	5667.2	5516.96	5834.92	5652.72	5545.64	5812.32	5715.28	5571.6	5844.04	5780.72	5580.92	5936	5869.24	5712.08	6048.28	5917.8	5808.68	6145.08	6074.04	5973.68	6289.32	6239.28	6065.52	6460.52	6361.12	6270.72	6603.52	6557.64	6446.16	6764.64	6802.04
630	62.68	7.76	34.88	-20.04	18.44	68.56	40.76	49.96	-11.2	12.6	3.72	42.44	7.8	-26.64	59.8	36.28	-1	5534.2	5623.48	5530.32	5799.04	5652.36	5501.28	5751.2	5653.76	5541.28	5831.72	5760.28	5580.2	5921.8	5843.6	5752.48	5990.36	5883.64	5784.8	6174.28	6023.92	5942.76	6249.28	6214.64	6105.56	6443.16	6280.36	6293.28	6623.56	6540.44	6434.04	6766.92	6808.64
632.5	42.76	34.6	15.72	10.24	28.8	41.88	38.6	23.2	9.56	14.4	-4.56	24.36	-14.16	-23.68	21.76	60.28	66.4	5531.64	5600.64	5540.84	5806.44	5655.16	5522.2	5801.96	5648.12	5531.52	5855.84	5740.44	5544.28	5964.4	5854.28	5735.04	5974.84	5931.44	5848.96	6206.92	6013.8	5933.56	6334.88	6197.04	6176.72	6475.88	6319.32	6292.24	6673	6596.8	6465	6829.16	6776.6
635	29	-10.4	7.28	-3.56	21.56	3.16	45.88	87.84	14.6	22.72	-5.04	19.48	-38.28	-53.08	49.96	26.8	60.56	5498.12	5560.52	5525.12	5806.72	5638.52	5475.56	5772.24	5693.8	5572.24	5866.72	5704.92	5562.2	5920.76	5791.28	5689.96	5979.76	5919.6	5815.48	6126.12	6043.52	5960.16	6294.44	6195.28	6098.88	6422.04	6282.88	6247.84	6629.68	6564.32	6385.84	6762.92	6751.76
637.5	56	14.52	22.64	6.92	70.88	16.4	28.92	62.6	7.56	16.48	-31.52	26.76	-34.4	13.72	28.68	23.24	11.04	5479.92	5572.56	5508.16	5763.16	5617.84	5480.76	5784	5672.24	5522.36	5850.52	5656.32	5558.24	5894.28	5719.96	5659.84	5995.64	5933.56	5784.92	6124.52	6031.4	5907.72	6312.72	6141.6	6094.48	6424.88	6252.48	6239.64	6579.76	6537.28	6373.84	6789.08	6682.32
640	31.16	28.16	-32.8	-0.92	14	65.68	47.2	60.12	16.8	-15.16	27.64	9.72	-52.6	-44.44	-3.12	27.48	-10.44	5481.72	5582.04	5534.32	5764.04	5631.52	5507.48	5792.56	5680.56	5487.84	5852.04	5627.04	5568.32	5898.04	5776.84	5642.36	5976.48	5875.92	5771.2	6203	5976.92	5894.2	6255	6151.68	6073.56	6397.64	6250.6	6222.64	6609.96	6504.12	6350.92	6737.84	6709.88
642.5	29.56	15.28	-18	54.48	4.48	27.2	38.24	57.68	12.44	-10.28	0.88	11.6	0.32	2.68	44.2	16.64	35.44	5495.6	5582.24	5483.28	5752.2	5611.92	5497.68	5789.08	5638.52	5480.88	5787.12	5677.92	5577.52	5908.28	5764.68	5638.76	5981.88	5877.12	5838.04	6159.16	5988.2	5850.16	6307.52	6174.28	6065.72	6376.68	6316.76	6195.28	6602.4	6509.32	6327.2	6748.68	6748.92
645	66.88	16.52	-15.92	17.44	19.12	-17.24	64.8	51.44	10.4	8.2	24.64	-20	-1.16	-11.36	22.4	46.12	52.32	5538.08	5612.4	5462.76	5766.68	5618.48	5490	5739.92	5593.52	5519.72	5770	5696.56	5527.32	5854.32	5749.56	5584.16	6013.68	5890.04	5809.36	6136.8	6002.88	5867.52	6270.28	6166.44	6044.16	6424.8	6352.08	6223.8	6620.24	6486	6374.08	6740.6	6731.72
647.5	19.32	13.24	-32.08	42.92	20.92	44.52	39.76	35.36	0.16	13.88	-9.08	-19.2	-5.76	-26.76	41.32	48.36	-0.92	5461.72	5522.6	5395.28	5713.6	5575.64	5454.28	5706.24	5594.36	5447.64	5786.24	5618	5515.76	5803.6	5685.92	5545.6	5975.16	5832.68	5694	6067.72	5955.32	5859.96	6210	6171.28	6064.24	6379.04	6316.36	6190.08	6570.12	6514.68	6396.16	6714.04	6640.52
650	43.64	53.44	9.28	27.4	0.8	40.76	9	105.6	-7.32	-3.2	-18.88	-3	-0.12	-2.24	9.24	15.76	-15.4	5445.44	5513.68	5440.6	5707	5580.76	5467.72	5658.68	5593.52	5509.96	5816.64	5642.04	5568.08	5832.72	5732.16	5594.36	5957.52	5801.64	5687.96	6082.88	6026.28	5834.2	6213.56	6170	6004.24	6337.4	6238.84	6114.44	6568.76	6468.08	6338.8	6697.88	6645.88
652.5	33.88	40.84	-10.56	9.48	21.28	1	25.88	79.4	-6.44	13.84	-28.88	2.64	25.28	-6.52	8.48	22.72	12.88	5441.28	5532.16	5392.68	5721.72	5570.08	5367.92	5690.56	5574.04	5503.64	5776.64	5608.88	5529.52	5834.32	5691.96	5553.92	5935.28	5803.64	5727.72	6040.92	5982.64	5847.08	6189	6154.72	6011.84	6385.16	6243.32	6188.44	6561.24	6515.92	6262	6700.68	6669.6
655	51.68	3.44	18.48	39.36	17.8	45	26.56	60.64	34.08	-14.28	-2.64	10.92	14.96	-63.16	65.16	50.36	12.32	5466.28	5523.28	5406.52	5746.96	5592.88	5447.76	5671	5608.08	5507.64	5782.08	5642.52	5538.24	5857.48	5695.4	5623.48	5980.16	5888.6	5777.96	6068.2	6004.6	5911.04	6187.8	6166.12	6055.32	6416.6	6258.12	6230.2	6610.28	6490.68	6323.88	6678.4	6703.4
657.5	26.88	-3.04	12.64	9.92	26.88	39.76	6.48	64.88	13.32	-3	-23.48	11.84	-1	-32.96	-6.4	54.04	56.84	5368.52	5453.28	5382.08	5690.92	5548.36	5429	5666.4	5617.52	5451.08	5725.84	5576.72	5487.24	5828.28	5696.16	5561.36	5984.64	5866.96	5727.48	5999.96	5981.4	5915.68	6217.64	6106.44	6021.68	6331.56	6265.24	6196.64	6563.44	6454.48	6346.52	6648.48	6643.88
660	32.36	3.8	-27.48	-0.28	-1.64	24.88	11.96	42.56	-11.84	-6.4	-39.72	63.64	11.28	-2.32	20.8	1.76	49.32	5373.84	5475.96	5338.48	5666.72	5518.8	5439.92	5628	5671.68	5462.8	5715.04	5584.8	5440.24	5779.36	5709.72	5554.64	5916.28	5829.8	5679.76	6040.36	5952.48	5903.64	6181.16	6078.72	5994.4	6297.52	6284.16	6132.12	6570.96	6415.36	6308.4	6670	6617.16
662.5	31.68	24.88	26.92	5.16	23.52	20.12	-3.68	20.8	4.48	-11.16	-11.16	-11.16	16.72	-3	20.8	26.92	8.56	5362.28	5478.92	5352	5655.48	5534.68	5394.44	5662.76	5617.96	5408.96	5709.12	5602.36	5489	5779.44	5739.56	5621.44	5840.56	5836.08	5660.28	6057.96	5901.68	5865.4	6248.4	6103.28	6036.08	6379.56	6287.2	6139.16	6581.2	6465.76	6311.08	6654.52	6636.88
665	12.64	3.12	19.44	-0.96	47.32	31	5.16	58.88	62.28	-26.12	-20.68	-11.84	14	-23.4	35.08	41.2	8.56	5418.48	5480.16	5333.48	5691.44	5574.64	5379.04	5676.56	5575.4	5421.8	5755.12	5618.68	5521.76	5789.12	5685.76	5609.76	5913.44	5804.12	5745.68	6041.8	5959.52	5884.8	6235.36	6134.12	6021.56	6357.68	6264.52	6237.44	6579.76	6475.84	6347.4	6632.72	6648.68
667.5	13.32	-11.84	-36.32	-37.68	48	16.72	-4.36	73.84	43.92	-21.36	-6.4	26.24	4.48	8.56	42.56	15.36	6.52	5381.6	5441.2	5317.04	5707.48	5536.4	5367.88	5678	5549.08	5378.24	5766.32	5616.56	5482.72	5861.48	5710.36	5537.52	5917.16	5862.88	5723.64	6078.64	5885.28	5805.76	6229.44	6123.32	6000	6382.96	6224.76	6200.96	6586.6	6458.88	6350.16	6684.16	6652.4
670	35.76	-26.12	-1.64	-36.32	56.84	84.72	-6.4	75.2	40.52	33.04	30.32	18.76	24.2	-42.44	39.84	32.36	1.08	5355.56	5418.92	5335.96	5714.48	5518.72	5383.64	5645.72	5565.48	5404.68	5717.84	5605.68	5482.8	5812.84	5743.44	5567.6	5918.84	5789.72	5754.44	6049.92	5850.92	5855.68	6158.72	6154.52	5960.84	6367.96	6217.04	6171	6550.6	6480.2	6338.2	6685.2	6684.56
672.5	3.12	5.16	-29.52	-5.04	54.12	73.84	-20.68	53.44	75.88	24.2	34.4	-16.6	-8.44	-7.08	5.16	57.52	1.08	5276.88	5425.08	5287.76	5615.48	5461.16	5350.24	5598.44	5514.84	5348.92	5700.4	5554.28	5457.76	5756.16	5659.64	5578.04	5841.16	5798.32	5711.36	6016.48	5862.92	5803.68	6168.92	6088.6	5915.28	6298	6302.08	6185.16	6491.76	6433.32	6243.68	6686.96	6606
675	12.64	21.48	14.68	1.08	35.76	60.92	20.12	50.72	49.36	-20.68	26.24	35.08	-24.08	-26.8	17.4	67.04	-7.08	5276.52	5428.84	5288.76	5607.68	5465.56	5328.88	5588.64	5545.8	5369.68	5679.08	5577.08	5442.44	5775.64	5652.56	5580.48	5898.72	5811	5645.08	6031.32	5895.32	5811	6210.84	6051.72	5908.92	6308.08	6282.2	6159.12	6484.84	6431.12	6240.08	6680	6620.88
677.5	31	-9.12	28.28	16.72	26.92	62.96	1.08	27.6	26.92	11.96	18.08	7.88	19.44	-44.48	-8.44	28.96	21.48	5282.84	5364.52	5298.52	5647.44	5431.12	5319.64	5605.88	5562.4	5327.68	5645.4	5552.92	5391.64	5747.4	5626.96	5479.44	5841.88	5753.48	5628.36	5938.48	5903.8	5826.96	6190.8	6062.2	5878.64	6266.28	6218.68	6143.16	6505	6447.16	6235	6695.4	6693.32
680	16.72	7.2	18.76	14.68	54.12	60.24	49.36	31	45.96	20.12	-24.08	22.16	-51.96	-20	39.84	11.96	16.04	5271.52	5364.8	5323.24	5645.84	5459.4	5382.52	5566.36	5528.04	5384.52	5673.08	5538.44	5392.64	5715.2	5651.84	5531.64	5868.84	5760.2	5690.04	6007.24	5887.56	5868.36	6152.16	6045.36	5954.2	6294.48	6238.56	6168.64	6525.16	6418.92	6280.84	6750.44	6669.96
682.5	-18.64	-22.72	-9.8	20.8	63.64	14	-10.48	28.28	42.56	9.92	-28.16	-10.48	-7.08	-31.56	70.44	31	48.68	5210.96	5368.88	5213.72	5560.24	5448.64	5313.2	5584.28	5467.84	5354.56	5657.08	5532.8	5345.76	5721.16	5635.76	5464.84	5890.04	5768.6	5609.8	5971.08	5797.92	5796.88	6093.64	6007.28	5940.52	6268.6	6191.52	6100.44	6456	6386.56	6254.28	6676.04	6595.6
685	-3.68	24.2	28.28	-2.32	61.6	20.12	1.76	24.88	10.6	-0.28	40.52	17.4	-13.2	-24.76	27.6	14.68	50.04	5263.44	5352.56	5225.32	5582.32	5376.08	5295.56	5545.28	5462.96	5358.36	5685	5535.12	5356.76	5730.16	5583.64	5444.12	5857.36	5720.48	5618.2	5982	5860.08	5807.64	6103.8	6056.04	5904.4	6314.92	6193.48	6076.44	6436.92	6360.44	6245.36	6592	6563.52
687.5	29.64	24.2	32.36	-11.84	7.88	58.88	55.48	-5.04	6.52	13.32	-16.6	-5.04	-32.92	-4.36	44.6	36.44	36.44	5253.84	5327.44	5248.6	5572.6	5351.2	5300.2	5569.72	5480.88	5313.84	5685.56	5521.56	5363.52	5695.88	5571.32	5453.44	5837.4	5723.08	5642.56	5939.76	5843.08	5783.72	6169.16	6013.8	5883.96	6288.56	6165.68	6072.72	6428.8	6377.68	6250.2	6673.48	6584.24
690	49.36	-39.04	-21.36	1.76	-6.4	58.2	33.72	28.96	45.28	5.16	-32.24	24.88	-24.76	-37.68	26.24	92.88	22.16	5260.6	5246.12	5211.92	5544.52	5372.6	5263.2	5501.84	5433	5362.68	5614	5506.52	5342.8	5682.24	5629.84	5415.88	5824.28	5667.88	5611.96	5927.72	5865.68	5729.64	6098.32	6019.84	5900.96	6272.96	6206.48	6026.08	6424.96	6359.6	6266.08	6606.36	6610.28
692.5	35.16	37.8	-44.44	2.52	3.8	-28.16	-7.72	62.28	44.04	2.52	-15.2	5.2	1.12	7.96	48	57.52	7.96	5169.72	5270.8	5179.6	5534	5371.8	5227.36	5519.84	5443.52	5313.24	5588.8	5449.6	5356.96	5708.12	5582.84	5456.68	5889.4	5643.2	5615.8	5970.48	5830.04	5764.56	6125.4	6001.4	5924.56	6326.6	6222.2	6046.16	6400.84	6400.96	6251.36	6620.32	6571.4
695	28.64	19.12	-29.96	-10	44.92	25.96	19.32	79	43.44	10.88	-57.24	0.12	-10.32	-36.2	32.68	20.4	36.24	5183.08	5232.12	5170.24	5528.28	5404.08	5230.76	5473.08	5407.52	5273.76	5629.08	5392.76	5348.04	5705.52	5597.72	5487.12	5795.6	5647	5623.24	5934.68	5782.28	5745.84	6077.28	5972.2	5848.28	6299.56	6163.12	6021.36	6386.8	6380.92	6203.04	6541.72	6530.08
697.5	52.92	11.52	-11.92	34.04	32.4	55.24	-2.92	41.56	5.28	41.88	-50.12	22.36	-33.08	-40.76	43.6	12.92	16.2	5180	5283.84	5153.2	5463.6	5314.32	5177.2	5529.92	5412.04	5240.12	5595.48	5471.96	5310.36	5675.4	5614.96	5460.92	5799.68	5743.52	5625.72	5925.12	5828.16	5665.92	6100.6	5979.36	5867.32	6275.16	6132.56	6058.96	6385.28	6357.64	6245.8	6570.96	6555.8
700	39.52	-31.28	-20.2	-15.68	32	-2.4	44.6	42.92	9.08	-2.76	-4.12	-3.04	-14.92	-33.96	37.44	35.76	2.24	5171.28	5275.44	5178	5467.36	5271.44	5166.2	5545.32	5410.28	5302.16	5595.52	5441.4	5354.92	5630.88	5598.56	5473.4	5784.12	5720.8	5606.2	5930.92	5843.72	5703.84	6066.68	5957.92	5871.6	6227.72	6063.6	6081.12	6369.64	6374.24	6160.28	6528.08	6480.68
702.5	56.56	26.76	-11.52	-0.72	35.96	50.4	37.92	24.76	8.52	33.68	0.64	-33.68	-2	-37.04	44.96	42.16	46.52	5154.6	5200.44	5151.96	5459.36	5293.32	5205.28	5467.56	5339.08	5282.56	5545.04	5423.68	5365.08	5617.6	5526.28	5452.52	5789.36	5703.2	5595.88	5880.32	5750.76	5725.44	6084.92	5960.6	5832.68	6193.4	6055.24	6063.08	6322.48	6351.84	6194.04	6530.2	6430.48
705	38	19.36	21.64	-23	11.32	60.52	25.16	24.72	37.68	10.04	-47.28	33.24	-39.72	-48.32	77.76	30.36	50.92	5210.4	5216.84	5160.32	5481.24	5289.36	5203.88	5439	5393.32	5221.72	5604.24	5430.76	5382.32	5599.32	5554.32	5410.88	5821.2	5645.88	5589.64	5852.4	5759.2	5692.64	6059.28	5981.52	5821.96	6202.92	6081.36	6049	6335.4	6349.08	6165.32	6546.8	6486.84
707.5	49.76	25.92	-14.4	-0.8	37.88	33.44	30.44	40.92	22.52	19.04	-17.24	45.52	-32.2	-0.48	64.12	18.56	-2.2	5183.96	5254.68	5177.88	5472.52	5271.44	5160.92	5401.68	5367.32	5243.32	5577.56	5363.36	5366.72	5594.2	5551.04	5379.68	5826.92	5672.64	5582.56	5906.56	5737.48	5664.84	6029.08	5929.88	5853.64	6149.8	6080.68	6036.84	6381.12	6359.2	6118.36	6560.16	6489.64
710	11.24	54.04	9.2	-24.28	28.84	8.44	76.8	-1.08	36.52	13.4	-22.2	-12.96	6.56	-43.52	-1.92	31.12	-10	5109.56	5244.28	5150.48	5415.12	5264.64	5140.24	5426.2	5356.84	5279.64	5528.32	5390.56	5304.28	5627	5526.92	5364.4	5724.84	5641.8	5520.92	5839.92	5741.28	5660.6	5967.56	5898.52	5858.16	6138.52	6087.96	6023.76	6378.36	6326.56	6115.84	6571.56	6490.68
712.5	7.44	15.6	11.84	-11.36	16.32	96.04	69.8	8.92	74.56	27.6	6.2	-15.72	-23.04	-24.56	63.48	41.64	8.28	5063.04	5210.88	5103.96	5398.84	5257.32	5099.36	5425.6	5353.12	5205.96	5488.6	5457.4	5295.6	5592.48	5537.2	5381.16	5648.84	5618	5533.92	5831.08	5733.32	5687.76	6008.32	5902.56	5851.92	6114.24	6079.16	6005.8	6311	6275.92	6134.92	6552	6461.28
715	3.28	11.48	-6.36	-34.44	8.6	52.12	30.48	65.88	6	49.64	-23.48	15.44	-30.4	-34.56	18.96	-18.64	-8.36	5072	5173.6	5061.2	5373.96	5240.92	5094.32	5391.84	5349.64	5238.08	5436.32	5411.68	5216.76	5582.8	5534.32	5366.76	5665.92	5557.2	5527.44	5800.52	5725.2	5682.24	6003.32	5861.4	5845	6129.56	6062.28	5989.36	6280.2	6228.88	6078.64	6425.92	6429.48
717.5	9.12	26.6	-6	6.36	20.48	66.2	19.2	91.36	22.8	32.84	8.84	-21.88	6.16	-85.2	20.84	35.52	46.44	5087.96	5152.88	5085.16	5394.04	5245.56	5132.72	5472.64	5318.28	5183.28	5434.56	5414.4	5274.24	5571.84	5518.52	5377.68	5698.12	5617.24	5533.56	5820.52	5751.32	5717.96	6015.92	5882.84	5832.92	6116.56	6067.76	6014.12	6266.48	6272.32	6118.96	6513.88	6453.56
720	2.76	-22.76	18.28	-12.28	22.08	80.84	-19.24	66.32	69.56	9.64	8.04	21.6	-2.88	-64	22	38.92	30.68	5087.48	5117.52	5026.44	5338.04	5283.84	5095.4	5397.64	5283.84	5175.48	5437.12	5387.16	5226.2	5536.6	5510.52	5344.68	5702.32	5570.76	5542.04	5829.68	5741.36	5673.32	6011.2	5920.36	5746.32	6179.28	6042.2	5962.48	6279	6199.4	6161.32	6512.04	6357.24
722.5	-10.52	29.04	8.8	10.12	24.6	70.6	-27.08	28.56	31.36	16.84	3.96	16.92	-15.96	5.88	50.36	59.32	57.68	5045.36	5120.08	5058.52	5311.2	5254.4	5157.6	5440.12	5300.16	5226.72	5510.64	5353.32	5247.04	5560	5466.24	5366	5709.96	5612.48	5517.48	5810.72	5719.76	5630.48	5975.36	5904	5780.64	6154.88	6087	5980.08	6271.2	6250.6	6178.64	6513.12	6421.72
725	6.36	28.76	13.92	-25.44	-17.92	87.8	31.28	65.2	35.12	-10.84	40.92	54.64	-34.64	-34.12	50.84	46.04	19.32	5017.92	5142.88	5066.12	5382.16	5228.64	5188.36	5404.88	5363.24	5193.08	5520.8	5354.8	5317.56	5551.4	5437.88	5419.84	5694.76	5631.96	5508.32	5793.48	5736.08	5633.08	5978.08	5915.72	5831.12	6104.04	6034.28	5976.64	6306.2	6291.2	6201.96	6483.04	6475.2
727.5	41.32	24.6	20.2	-10.4	30.96	58.04	12.88	48.4	29	1.32	-24.2	22.04	-46.6	-15.72	43.76	19.2	14.72	5002.04	5139.4	5001.84	5325.32	5194.6	5067.36	5382.16	5302.32	5160.72	5401.44	5307.28	5266.28	5505.6	5412.36	5349.92	5659.84	5562.84	5467.24	5791.72	5656.88	5584.44	6004.04	5830.76	5741.24	6070.56	5960.2	5981.28	6292.84	6255.12	6076.2	6461.44	6446.88
730	13.56	16.24	44.36	-39.52	54.08	75.72	17.96	22.24	14.08	7.76	4.36	12	0.32	-23.2	32.68	40.16	17.36	4971.24	5105.08	4964.68	5317.92	5188.8	5053.68	5358.36	5277.76	5122.84	5388.64	5277.04	5248.08	5509.92	5414.92	5373.24	5681.8	5531.92	5473.8	5799.36	5629.4	5600.68	5976.88	5848.84	5784.72	6051.44	6005.64	5935.36	6268.84	6246.12	6053.44	6426.64	6441.84
732.5	-20.24	44.32	33.56	39.12	39.44	61.12	23.88	21.92	24.64	-4.44	-1	13.48	24.64	-4.8	49.04	33.44	18.08	4871.4	5078.84	4965.32	5344.4	5141.6	5038.92	5352.68	5247.12	5086.52	5443.12	5328.76	5263.64	5513.76	5407.8	5350.44	5652.88	5561.2	5491.84	5782.92	5659.28	5585.92	5969.48	5823.04	5831.6	6081	6087.24	5962.52	6275.6	6265.6	6080.64	6442.4	6432.36
735	-5.28	38.12	-12.16	21.56	45.48	44.32	23.12	82.8	41.56	7.16	-17.12	-3.24	-3.12	-18.12	26.52	68.16	52.4	4938	5088.08	5023.8	5336.64	5183.68	5058.88	5345.04	5296.32	5156.36	5470.72	5321.32	5248.48	5571.04	5455.8	5341.04	5647.6	5592.96	5469.6	5807.04	5696.92	5633.36	5970.04	5914.52	5785.92	6162	6024.96	5985.76	6271.28	6287.72	6120.96	6511.76	6433.04
737.5	4.4	4.52	4.8	-21.92	19.28	60.04	19.64	45.44	31.68	39.68	-24.64	15.4	36.72	-32.52	30.28	53.4	7.76	4888.76	5053.8	4994.16	5250.96	5110.44	5079.28	5382.92	5249.44	5112.8	5417.84	5292.4	5222.12	5524.96	5431.36	5298.28	5671.36	5553.72	5485.64	5763.08	5686.36	5612.88	5950.48	5891.84	5766.88	6128.12	5956.48	5926.48	6253.2	6233.2	6107.48	6532.64	6390.16
740	-11.48	17.92	-18.2	13.76	31.56	51.8	63.2	20	7.04	-0.8	-5	25.52	31	-27.32	78	77.84	36.48	4928.6	4979.24	5007.68	5270.72	5106.08	5035.96	5298.16	5246.2	5117.72	5401.48	5288.56	5219.88	5472.04	5407.2	5292.32	5697.44	5519.76	5474.12	5714.72	5691.8	5595.92	5879.76	5874.72	5748.04	6050	5920.8	5901.6	6266.52	6203.28	6104.8	6471.92	6380
742.5	10.28	21.88	-42.56	6.4	41.2	47.52	8.8	50.64	37.36	15.36	-30.96	-34.36	-16.68	-22.64	28.64	43.72	22.2	4898.28	4977.04	4940.8	5320.16	5104.96	4986.72	5300.32	5222.52	5089.24	5369.64	5260.92	5190.88	5531.04	5414.16	5231.64	5628.72	5519	5390.68	5738.2	5659.08	5612.36	5923.76	5837.84	5764.8	6027.32	5963.76	5893.72	6224.2	6173.44	6052.92	6456.68	6361.72
745	7.96	12.56	-3.52	6.88	62.88	56.04	18.24	22.44	36.84	-0.8	-46.24	45.6	-41.72	-44.84	49.12	60.4	-0.28	4878.52	4991.2	4932.8	5287	5099.24	4988.48	5213	5196	5124.72	5398.4	5253.88	5181.08	5491.28	5386.64	5252.76	5564.68	5544.88	5449.24	5726.56	5655.04	5595.76	5850.24	5763.24	5780.36	6092.44	5934.92	5898.56	6185.76	6149.4	6052.48	6413.68	6336.2
747.5	-11.88	6.92	39.8	36.48	37.36	69.28	5.6	44.68	10.84	6.68	-0.08	24.16	15.68	-35.64	5.84	25.16	-9.24	4851	5016.72	4916.36	5203.24	5118	4983.72	5242.88	5209.36	5081.64	5335.16	5235.76	5193.24	5475.12	5407.6	5253.68	5540.72	5465.52	5492	5707.48	5632.8	5565.12	5886.6	5781.16	5717.16	6006.2	5905.12	5887.76	6194.96	6152	6035	6416.64	6354.48
750	25.48	11.2	8.72	-1.48	14.28	75.76	32.48	79.16	44.52	-3.52	18.64	-11.52	-5.2	-36.76	38	17.76	-26.04	4859.8	4977.52	4917.48	5212.04	5134.12	5015.36	5283.56	5203.88	5098.32	5364.88	5192.4	5189.6	5469.76	5418.84	5261.16	5589.2	5494.4	5447.56	5695.88	5623.88	5537.64	5840.64	5804.76	5716.6	6021.52	5921.64	5815.72	6214.24	6137.8	6017.88	6426.16	6369.68
752.5	22.2	6.12	-17.56	4.2	25.88	13.8	12.44	23.56	27.04	32.4	14.36	-6.2	2.36	-42.16	64.32	-1.52	-16.72	4809.6	4971.2	4873	5198.04	5092	4985.8	5245.88	5187.48	5050.2	5369.48	5180.16	5124.72	5438.16	5359.92	5242.8	5594.6	5509.76	5447.92	5677.28	5620.72	5497.44	5893.96	5783.76	5658.4	6034.92	5952.12	5842.92	6182.88	6144	6004.64	6414.96	6320.12
755	16.84	-9.4	-0.8	11.76	-0.6	25.08	58.6	40.8	55.12	25.96	14.56	0.72	-39.92	-49.92	60.68	13.08	-9.16	4845.52	4923.84	4886.56	5199.56	5065.4	5022.52	5202.76	5164.92	5069.32	5379.36	5220.64	5116.36	5446.72	5399.92	5240.56	5571.28	5448.52	5469.64	5691.88	5606.04	5559.08	5911.8	5832.28	5625.48	6066.44	5965.76	5834.96	6203.24	6192.64	6030.28	6382.76	6342.2
757.5	-0.36	-6.04	-51.56	43.56	27.04	16.68	50.16	56.52	-2.48	5.84	-32.6	-31.48	-29.4	-41.08	29	29.2	40.88	4747.8	4913.88	4803.08	5168.2	4984.56	4967.08	5210.52	5118.48	4988.92	5305.56	5154.8	5107.56	5434.2	5314.08	5198.24	5542.2	5433.24	5369.2	5654.64	5550.6	5500.08	5829.8	5764.24	5661.96	6003.64	5928.84	5797.8	6101.2	6129.96	5968.12	6293.2	6261.08
760	19.96	-1.64	-43.8	4.6	34.4	4.64	74.12	43.88	33.04	20.24	-19	2.96	13.64	-57.48	33	51.84	-1	4764.36	4920.52	4794.12	5198.84	5074.2	4970.64	5267.32	5139.2	5034.6	5280.8	5131.32	5074	5402	5352.36	5244.4	5571	5419.12	5340.12	5620.56	5553.12	5505.48	5804.68	5743.52	5689.04	6043.16	5898.56	5817.72	6121.8	6131.96	5967.84	6336.96	6264.84
762.5	-0.76	25.68	19.32	39.84	23.64	39.8	27.24	27.68	36.56	19.96	-57.4	4.76	7.32	-49	19.2	81.48	-59.36	4772.04	4893.28	4774.76	5180.88	5010.8	4929.16	5199.56	5150.76	4985.68	5295.4	5178	5086.56	5415.36	5336.36	5206.36	5567.92	5488.48	5373.36	5603.16	5564.36	5516.08	5818.2	5753.48	5681.24	6014.88	5932.8	5826.04	6161.2	6152.72	6009.28	6390.6	6301.56
765	13.4	-5.88	-29.28	-4.64	31.32	45.8	19.4	30.64	8.48	17.56	-21.12	9.72	-7.12	-18.28	49.76	63.4	23.56	4774.48	4898.48	4843	5205.36	5003.24	4946.84	5202.24	5156.24	5037.24	5344.08	5172.28	5084.12	5397.76	5343.64	5206.56	5603.56	5479.96	5382.12	5683.64	5593.08	5514.28	5805.92	5783.36	5726.52	6011.44	5963.04	5853.28	6152.4	6115.68	6029.08	6367.4	6272.76
767.5	3.8	-38.36	-48.64	28.88	26.48	79	11.52	14.84	21.68	12.8	18.72	35.4	-14	4.76	18.28	30.36	66.88	4731.92	4858.92	4823.88	5087.96	4991.24	4954.24	5226.84	5171.6	4981.32	5286.2	5199.12	5061.44	5351.72	5314.24	5241.64	5520.88	5496.28	5368.44	5667.2	5549.28	5458.96	5834.76	5733.52	5662.36	5963.72	5936.16	5792.84	6106.96	6132.44	5979.76	6345.56	6224.32
770	14.24	-29.12	-19.56	1.2	56.52	72.12	-21.04	26.2	4.64	48.16	-18.12	9.72	22.96	-20.24	37.12	70.72	28.72	4691.08	4819.2	4814.36	5036.6	4966.08	4878.6	5196.6	5057.36	4973.4	5243.64	5167.4	5031.2	5365.96	5315.16	5192.6	5469.12	5415.24	5289.92	5624.4	5496.48	5494.68	5806.52	5712.72	5621.6	5984.84	5835.44	5827.28	6130.08	6138.6	5930.92	6284.72	6251.68
772.5	19.12	16.6	-9.08	-2.4	47.76	70.96	-8.92	64.16	15.64	70.36	-29.2	-9.4	1.32	-31.52	24.04	56.56	-0.72	4664.52	4841.88	4816.12	5116.48	4982.08	4856.28	5190.44	5054.04	4984.12	5203.68	5118.8	5086.6	5329.64	5262.8	5143.48	5485.36	5413.92	5302.4	5599.48	5534.6	5486.72	5783.12	5663.76	5581.04	5941.48	5925.64	5810.24	6119.12	6139.16	5949.92	6342.56	6260.16
775	-8.56	50.52	-5.84	-6.6	14.72	49.84	49.08	71.44	22.56	32.4	12.72	12.84	-1.2	-40.24	54.76	38.32	51.92	4739.6	4823.56	4775.76	5091.08	4937.52	4881.48	5171.76	5095.56	4991.4	5218.16	5123.56	5096.4	5332.8	5325.12	5164.8	5493.12	5464.76	5292.28	5636.44	5569.88	5473.44	5804.92	5675	5561.68	5892.28	5931.96	5767.56	6137.2	6124.6	5956.24	6292.12	6242.04
777.5	7.12	10.92	38.8	12.52	50.08	63.52	-4.68	45.96	41	19.6	9.64	17.4	13.72	-14.36	32.76	46.4	31.88	4678.96	4800.44	4752.08	5023.8	4921.08	4856.16	5173.24	5103.88	4907.64	5191.64	5097.68	5066.12	5329.52	5294.92	5105.88	5513.36	5411.96	5291.48	5625	5500.2	5417.08	5814.2	5674.48	5588.12	5915.32	5900.44	5767.96	6126.96	6062.28	5919.4	6280.44	6253.8
780	27.08	3.92	46.44	-25.64	57.28	68.04	37.84	31.08	39.12	-17.36	-9.96	61.56	-29.2	-7.88	67.88	41.12	6.12	4686.68	4802.12	4756.32	5053.6	4943	4802.04	5109.8	5055	4973.12	5226	5101.12	5026.16	5313	5260.16	5124.28	5506.36	5358.28	5313.28	5574.92	5529.44	5412.36	5736.64	5672.24	5580.92	5896.48	5858.08	5758.48	6091.48	6038.28	5912.8	6274.84	6163.56
782.5	-10.44	-23.48	-4.68	23.44	42.24	40.68	46.04	34.12	3.4	-20.84	-22.68	54.08	-42.8	-44.36	62.92	55.52	7.6	4648.64	4755.12	4717.04	5049.16	4951.28	4844.68	5140.44	5047.08	4983.52	5230.76	5088.6	5026.12	5337.16	5232.64	5173.08	5504.72	5446.56	5291.2	5573.08	5501.88	5431.88	5782.8	5662.4	5594.2	5870	5836.08	5714.52	6085.48	6091.16	5922.72	6260.24	6201.56
785	20.56	37.24	-16.08	31	31.56	68.48	32.08	57.08	-0.8	-6.28	26.2	28	-34	-52.72	58.76	50.24	28.96	4649.08	4758.4	4759.68	5022.08	4922.2	4815.88	5128.96	5034.44	4901.36	5238.76	5080.96	5017.24	5349.8	5223.64	5125.2	5483.64	5415.16	5328.04	5558.68	5515.8	5489.24	5769.6	5635.96	5559	5910.8	5807	5744.64	6068.6	6080.52	5868.8	6220.84	6220.92
787.5	17.48	19.24	-5.32	16.04	23.64	100	6.6	47.2	20.92	8.04	-7.04	0.92	-37.4	-26.24	3.24	7.04	10.16	4580.4	4760.92	4693.16	5014.08	4854.52	4778.92	5113.64	5022.6	4883.12	5151	5055.08	4963.68	5323.48	5224.32	5089.96	5461.24	5353.28	5340.12	5528.96	5466.12	5448.96	5727.36	5624.64	5561.24	5866.24	5770.88	5771.04	6071.96	6058.72	5821.32	6234.92	6159.2
790	-10.12	28.96	-2.4	-33.8	25.48	67.16	37.24	61.32	49.44	3.92	24	8.76	-17.24	-41.64	41.88	21.8	-1.04	4597.16	4735.2	4673.48	5022.24	4873	4820.2	5072.72	5022.44	4960.04	5185.92	5123.72	5053.16	5272.12	5278.96	5142.4	5463.8	5379.24	5270.2	5549.08	5495.12	5445.32	5747.44	5662.12	5591.64	5856.04	5757.8	5797.36	6049.44	6035.36	5893.6	6259.88	6176.04
792.5	17.24	55.96	-33.32	-33.32	27.6	22.12	0.76	0.4	10.84	2.32	3.76	23.28	-12.68	14.52	58.2	-16.84	47.2	4524.68	4680.64	4662.88	4964.4	4832.32	4774.52	5030.72	4948.04	4872.72	5188.24	5097.24	4983.64	5181.12	5222.76	5096.16	5425.76	5274.88	5242.52	5510.32	5427.2	5439.12	5731.48	5585.8	5575.72	5807.12	5767.96	5735.12	5959.52	6003.84	5888	6236.16	6196.6
795	30.76	43.12	5.68	-15.2	40.96	41.88	39.6	49.48	3.6	16.08	5.72	9.76	23.64	-3.72	47.32	12.6	20.2	4583.44	4729.72	4695.68	4988.36	4886.76	4800.52	5040.92	5032.92	4894.88	5186.28	5068.32	4987.88	5277.24	5222.16	5104.4	5486.2	5360.36	5276.2	5566.08	5430.64	5424.56	5731.88	5655.52	5565.44	5830.24	5850.92	5751.16	6099.12	6027	5937.72	6239.72	6219.8
797.5	43.04	21.6	5.2	12.64	52.76	2.84	16.88	66.84	-5.72	7.76	40.2	0.2	5.12	-62.36	63	32.4	13.84	4521.08	4680.76	4671.32	5014.28	4850.24	4847.28	5039.28	4949.32	4876.72	5171.28	5033.68	4975.28	5292.84	5227.68	5134.56	5443.28	5330.04	5272.76	5515.4	5449.36	5391.04	5718.04	5643.2	5548.8	5858.64	5831.8	5659.76	6007.84	6001.04	5878.96	6191.68	6190.16
800	34.76	31.76	-6	1.8	29.16	44.16	9	40.96	-4.96	-10.2	-4.04	6.2	-18.72	-15.48	42	67.36	4.12	4498.28	4676.68	4628.04	4941.56	4906.6	4803.88	5041.96	4943.16	4908.64	5178.88	5065.56	4972.28	5256.24	5238.12	5114.08	5416.44	5281.2	5219.52	5549.96	5441.32	5392.28	5655.32	5618.16	5560.08	5849.12	5711.68	5683	5987.6	5937.88	5833.8	6178.08	6157.84
802.5	-5.48	33.32	-10.92	29.72	10.36	43.64	-4.96	28.44	-7.8	-2.8	17.44	17.92	-8.32	-34.88	60.84	19.4	26.96	4462.8	4669.24	4579.52	4942.96	4820.44	4798.24	5022.8	5007.12	4833.68	5091.32	5007.24	4947.48	5259.96	5141.96	5085.8	5394.52	5244	5267.28	5526.68	5399.56	5325.2	5658.08	5596.12	5511.36	5825.16	5692.56	5651	5999.48	5967	5788.28	6225.68	6130.4
805	-0.08	25.52	2	-30	9.56	62.36	1.36	85.76	3.84	34.4	8.32	22.8	-76	-67	41.24	29.08	50.04	4458.6	4619.56	4626.92	4962.92	4747.68	4761.48	5001.28	4995.8	4816.36	5108.4	4998.52	4965.12	5248.52	5157.92	5077.36	5398.48	5286.72	5242.48	5575.48	5416.08	5294.92	5651.4	5595.88	5478.68	5851.2	5695.16	5640.4	5957.68	5969.4	5818.88	6136.04	6145.72
807.5	11.32	19.44	-3.32	-4.04	-2.68	71.04	0.24	51.68	33.04	13.36	-39.64	0.84	24.16	-19.92	29.52	50.68	-5.32	4455.48	4581	4585.16	4887.84	4755.28	4649.6	5045.52	4948.16	4756.84	5107.64	5002.68	4965	5253.24	5145.4	5031.2	5408.12	5298.56	5226.92	5522.76	5370.76	5346.44	5611.36	5517.8	5496.44	5849.44	5731.8	5659.76	5902.96	5948.8	5805.44	6119.04	6076.16
810	40.92	28.72	38.68	-29.32	10.16	21.88	40.64	76.76	17.16	-3.96	-23.28	58.84	-5.04	-34.2	38.16	74.96	-3.36	4458.76	4563.68	4561.96	4877.04	4776.12	4668.56	4966.08	4861.04	4786.6	5088.48	4988.24	4928.96	5213.84	5107.96	4997.48	5373.24	5266.36	5177.84	5470.44	5354.28	5316.16	5552.92	5556.24	5515.16	5815.4	5745.72	5609.04	5940.2	5901.6	5798.32	6147.8	6097.64
812.5	8.76	21.04	27.56	12.28	-3.56	35.12	-17.12	73.44	52	2.8	-16.64	20.76	17.24	-35.72	41.4	62.16	0.4	4387.28	4527.28	4522.8	4895.08	4837.24	4715.72	4921.36	4937.48	4773.48	5062.12	5026.68	4970.2	5203.4	5170.52	5006.56	5365.36	5260.68	5157.48	5500.72	5388.92	5302.52	5608.68	5538.28	5500.24	5796.4	5733.36	5623.12	5908.96	5883.08	5832.48	6173.92	6124.08
815	29.32	17.68	-2.56	17.64	19.24	65.72	23.92	44.92	10.56	37.2	8.56	-20.16	12.56	-5.88	39.08	78.6	38.72	4417.36	4525.4	4576.96	4925.48	4813.48	4663	4919.28	4942.88	4779.16	5047.72	5037	4916.28	5171.04	5125.48	5041.28	5331.4	5254.36	5191.84	5460.04	5400.4	5372.2	5611.2	5501.24	5476.32	5820.16	5667.24	5550.96	5876.24	5905.48	5845.92	6123.2	6081.76
817.5	1.8	-4.92	24.16	-12.08	25.56	46.68	10.24	50.68	1.16	41.6	1.04	13.6	-5.6	-9.28	16.44	18.64	44.6	4351.88	4548.8	4511.12	4876.32	4724.68	4613.92	4881.2	4832.48	4772.16	5052.76	4951.8	4864.52	5115.92	5059.52	5032.32	5331.16	5202.08	5174	5399.96	5385.04	5296	5561.56	5468.2	5450.24	5793.8	5625.48	5588.52	5872.6	5866.32	5786.12	6098.84	6044.52
820	78.44	9.96	-0.36	-29.16	37.28	63.6	16.4	69.68	45.04	10.2	3.8	-6.68	-6.16	-37.08	12.8	9.36	16.72	4381	4544.76	4505.48	4828.92	4777.76	4651.88	4910.04	4892.6	4830.12	5098.88	4947.32	4921.28	5120.44	5117.08	5072.56	5358	5229.16	5155.88	5457.28	5389.88	5285.64	5585.08	5500.92	5424.84	5809.12	5670.48	5640.44	5936.48	5896.92	5786.68	6075.84	6068.12
822.5	5.56	13.84	-28.28	-14.68	29.52	52.84	50.52	32.92	26.8	12.24	29.84	-31.68	13.12	-11.48	7.84	26.68	37.48	4362.84	4565.92	4443.68	4806	4744	4638.24	4988.12	4794.12	4763.92	5061.6	4916.96	4907.88	5135	5108.48	5002.68	5322.36	5202.44	5101.56	5482.76	5352.32	5337.92	5621.24	5490.88	5441.4	5772.48	5670.68	5646.24	5887.84	5891.32	5742.4	6100.56	6033.92
825	22.2	13.76	-6.32	8.48	39.04	39.72	46.24	29.56	41.92	-19.44	24.44	6.36	-29.84	-31.56	-9.48	26.56	11.84	4358.76	4483.6	4461.44	4787.4	4686.32	4610.56	4919.56	4787.92	4762.92	4972.64	4905.6	4849.36	5101.96	5091.96	4989.44	5257.08	5165.44	5108.72	5412.76	5301.8	5313.68	5558	5506.64	5452.32	5733.6	5631.96	5620.12	5871.12	5876.88	5720.64	6137.28	6000.6
827.5	54.08	35.52	-0.44	-5.16	31.68	42.44	22.16	39.44	6	-4.48	5.24	-26.12	1.36	-43.48	24.16	37.4	19.72	4283.48	4455.4	4467.2	4803.08	4711.8	4623.76	4884.44	4865.12	4745.96	4982.88	4895.76	4832.8	5121.92	5125.48	4972.96	5267.56	5218.8	5106.56	5371.8	5326.56	5281.2	5597.44	5502.44	5451.56	5701.8	5679.52	5633.6	5900.96	5888.72	5733.88	6143.96	6005.96
830	18.08	27.28	2.64	8.12	10.72	62.08	39.84	30.68	21.24	0.04	-4.4	11.04	26.52	-37.64	36.88	32.08	27.24	4298.6	4452.32	4461.16	4774.88	4753.96	4589.96	4858	4854.36	4780.92	5034.32	4839.52	4840.12	5123.96	5066.28	4976.12	5357.52	5152.84	5095.48	5382.36	5290.08	5273.84	5571.96	5451.04	5417.64	5743.48	5651.28	5630.52	5878.08	5886.32	5703	6055.36	6068.44
832.5	-43.36	-2.84	-25.24	4.92	1.44	80.6	48.12	34.24	-23.68	12.4	6.76	50.84	16.96	-38.68	30.56	33.32	74	4323.4	4445.6	4389.76	4717.96	4650.56	4517.68	4804.72	4763.2	4700.24	4979	4911.6	4843.6	5123.88	5012	4984.32	5253.4	5118.04	5102.76	5326.88	5249.16	5238.08	5551.52	5414.64	5392.52	5699.56	5637.64	5557.04	5878.32	5892.6	5706.32	6040.52	6028.76
835	0.6	43.84	0.2	-14.76	43.96	73.72	68.92	52.08	-9.12	6.08	-18.92	-24.6	-6.88	-82.52	17.24	56.76	91.72	4329.32	4436.76	4410.36	4708.92	4644.24	4505.48	4777.88	4763.92	4695.96	4993.88	4923.4	4864.32	5161.36	5054.12	4975.6	5257.36	5192.28	5143.4	5372.24	5303.48	5230.84	5561.64	5434	5398.36	5718.64	5606.92	5544	5936.52	5852	5771.08	6053.52	5996.64
837.5	44.56	29.8	5.76	11.48	48.04	80.64	22.32	19.64	23.36	22.52	24.56	-12.24	0.96	-74.6	40.76	63.12	30.48	4251	4433.48	4392.16	4706.12	4577.24	4499.08	4823.04	4760.24	4676.64	4964.92	4881.96	4878.36	5114.52	5012	4964.84	5260.48	5171.84	5122.24	5354.72	5274.88	5176.12	5569.12	5455.24	5361.72	5699.64	5583.84	5554.44	5854.64	5789.72	5734.04	6042.8	6006.24
840	6	17.76	-4.28	-5.2	54.32	68.32	-21.44	23.8	0.44	12.92	10.56	28.36	-21.8	-38.2	16.52	60.52	1.36	4259.68	4370.28	4344.88	4705.44	4571.04	4506.4	4760.92	4689.16	4686	4987.32	4818.08	4793.76	5082	4998.04	4955.52	5229.96	5110.8	5010.04	5326.52	5282.84	5201.84	5500.52	5437.68	5321.52	5686.96	5519.96	5544.12	5802.88	5796.16	5644.84	6057.16	5995.48
842.5	46.8	5.72	-18.08	-17.12	18.68	45.76	-25.84	40.8	6.84	13.56	-18.12	22.52	14.08	-31.36	35.4	49.16	7.88	4219.08	4367.36	4321.12	4652.56	4550.36	4504.6	4766	4701.04	4665.56	4970.68	4794.72	4801.04	5076.96	4977.72	4902.12	5224.4	5093.6	5049	5319.56	5271.28	5177.12	5524	5417.28	5294.88	5680.12	5602.88	5524.56	5806.4	5836.92	5632.76	6055.92	6010.92
845	30.8	18.08	13	-28.16	27.28	69.84	25.92	40.2	23.04	5.68	-1.44	15.28	-5.8	-42.04	48.2	61.6	33.48	4196.72	4383.32	4359.52	4651.4	4543.32	4566	4729.2	4699.6	4684.92	4984.28	4794.68	4783.64	5046.92	4971.8	4936.72	5243.96	5126.96	5115.2	5320.32	5250.92	5186.52	5508.88	5475.32	5429.4	5683	5623.64	5574.72	5832.08	5800.24	5688.4	5974	6024.92
847.5	-3	11.76	8.2	-13.88	-10.32	59.52	49.08	31.52	-12.96	28.76	-24.6	36.32	-27.2	-11.92	42.72	43.48	21.84	4120	4312.48	4259.24	4652.52	4505.4	4529.2	4777.52	4660.92	4583.2	4930.96	4818.44	4744.84	5024.64	4901.36	4876.36	5258.28	5122.52	5105.24	5276.88	5266.16	5178.52	5485.88	5466.16	5358.36	5651.08	5605.2	5503.76	5830.08	5747.96	5610.96	5989.16	5995.88
850	7.68	-22.64	10.52	-24.4	25.04	72.08	45.28	46.88	4.08	10.84	31.4	35.04	-12.6	-7.32	51.8	25.96	38.56	4167.28	4368.24	4303.32	4710.28	4599.6	4450.04	4749.2	4684.4	4637.48	4949.04	4845.92	4737.88	5051.76	4987.36	4891.08	5221.08	5101.8	5125	5282.08	5292.88	5168.88	5481.08	5469.8	5358.52	5644.2	5614.64	5478.16	5788.44	5773.12	5670.88	5975.92	6059.32
852.5	-7	21	-0.4	-16.92	5.6	50.36	-17.72	30.6	-3.6	8.12	-33.4	47	-28.08	-37.64	35.8	49.08	36.56	4123.68	4315.36	4335.48	4658.84	4579.44	4448.64	4719.52	4704.04	4622.88	4879.08	4759.4	4664.24	5030.2	4994	4835.68	5146.56	5119.76	5124.76	5263.04	5207.72	5199.72	5419.04	5392.8	5372.64	5646.56	5557.48	5496.16	5704.12	5769.12	5651.48	5947.72	5954.12
855	22.2	54.36	17.48	-19.08	26.6	60.2	7.12	48.4	-2	37.6	4	37.76	-9.88	-44.12	22.52	50.4	-8.04	4182.72	4216.6	4308	4628.8	4556.64	4449.84	4691.24	4666.56	4607.2	4888.04	4764.32	4689.08	5033.24	4989.88	4808.84	5159.88	5126.32	5052.08	5288.88	5223.92	5185.32	5453.04	5400.16	5347.04	5622	5530.84	5475.96	5682.08	5715.6	5636.4	5914.48	5920.44
857.5	22.12	23.32	-12.32	4	22.72	59.08	37.48	56.48	-0.8	31.8	-15.72	15.2	21.88	-56.68	7.16	38.92	23.36	4125.36	4264.04	4289.72	4625.56	4503.12	4408.52	4721	4674.76	4573.28	4848.36	4730.76	4695.8	5005.56	5000	4843	5155.16	5118.36	4995.52	5257.76	5211.6	5162.12	5454.04	5349.72	5326.64	5576.04	5549.76	5460.92	5785.92	5739.52	5602.12	5994.56	5958.2
860	34.2	25.96	2.28	-25.6	26.2	36.56	19.36	43.8	24.64	-0.32	4	3.2	-1.88	-46.64	8.44	4.64	63.96	4075.96	4267.52	4320.12	4644.04	4561.4	4434.28	4705.72	4677.76	4590.4	4904.32	4726.28	4694.52	4979.52	4955.56	4845.56	5167.96	5066.28	5013.12	5240.84	5218.56	5157.84	5450.64	5327.92	5331.52	5580.28	5564.2	5466.8	5810.4	5774.56	5638.68	5954.68	5940.72
862.5	5.84	51.84	5.8	-30.92	14	7.56	42.88	62	30.24	-1.96	21.28	4.96	6.44	-16.88	25.24	26	31.68	4053.68	4251.44	4264.76	4633.48	4526.52	4391.64	4738.68	4638.04	4573	4899.92	4728.84	4696.24	4951.12	4897.24	4863.44	5167.44	5047.32	5006.52	5260	5186.12	5151.8	5459	5348.36	5302.28	5601.72	5518.2	5411.4	5748.28	5724.24	5633.04	5948.04	5904.8
865	11.8	19.36	20	-6.84	22.8	64	86.04	52.96	33.48	-38.56	-21.08	23.56	-39.2	-83.4	30.76	45.84	18.92	4054.72	4191.48	4278.52	4561.92	4499.92	4354.52	4690.4	4626.52	4578.48	4842	4697.2	4725.52	4916.44	4921.32	4818.84	5075.28	4955.2	4974.84	5245.56	5169.24	5131	5428.08	5371.92	5271.08	5573.44	5491.16	5400.84	5724.88	5664.88	5612.2	5848.8	5889.12
867.5	-0.12	17.16	-11.84	-17.56	52.24	61.04	-3.68	48.04	39.8	21.8	-23.68	24	-0.68	-74.48	40.76	27.88	18.96	4003.52	4119.28	4230.28	4532.12	4428.28	4344	4678	4622.8	4451.6	4787.96	4695.28	4699	4919.96	4885	4770.84	5072.32	4967.16	4950.2	5201	5157.32	5133.76	5409.4	5320.88	5274.4	5492.24	5466.24	5413.08	5708.08	5680.52	5576.6	5857.36	5869.96
870	-2.92	-2.36	2.08	8.84	45.36	32.08	4.08	36.96	8.88	-13.52	5.6	29.48	-10.04	-40.84	70.56	15.8	-11.44	3989.72	4168.88	4165.92	4544.72	4445.76	4337.4	4618.72	4596.2	4528.76	4803.44	4703.04	4598.4	4889.16	4868.84	4817.36	5085.12	4997.52	4912.92	5269.88	5135.36	5097.2	5363.32	5319.36	5252.16	5556.2	5431.92	5389.36	5691.56	5638.96	5534.76	5862.08	5839.84
872.5	-16.72	49.24	-0.88	1.28	34.8	82.32	6.24	3.84	23.52	-2.88	-0.16	6.48	-22.52	-22.6	31.72	12.28	-15.48	4021.4	4182.08	4114.92	4427.8	4427.08	4398.04	4614.48	4570.04	4494.64	4802.52	4741.04	4597.12	4912.04	4892.36	4797.64	5062.56	4993.44	4923.28	5231.12	5116.72	5110.12	5388.24	5300.84	5255.68	5568.64	5411.12	5432.28	5661.44	5676.8	5534.64	5881.16	5825.24
875	14.24	45.84	-14.28	-57.44	40.44	44.44	3	14.48	23.56	19.4	-26.6	0.24	-22.04	-14.72	16.4	21.36	20.56	4015.48	4197.72	4143.72	4441.2	4454.24	4398.68	4536.68	4572.6	4498.92	4783.16	4690.4	4597.6	4939.52	4910.64	4712.24	5021.88	4939.52	4920.04	5224.52	5166.68	5061.2	5374.84	5312.84	5204.52	5540.72	5462.72	5409.12	5626.16	5640.08	5557.56	5822.12	5835.64
877.5	22.32	30.12	-9.36	-47.24	54	41.08	-3.8	45.36	-2.88	21.92	-37.32	4	1.32	-32.08	55.96	8.88	22.48	3920.84	4157.68	4157.12	4478.88	4412	4333.88	4589.6	4553.16	4477.32	4802.44	4671.16	4589.24	4904.36	4859.6	4762.72	5045.2	4929.72	4923.88	5182.48	5173.32	5046.88	5381.36	5277.92	5190.6	5499.48	5455.76	5411.64	5682.4	5640.16	5554.52	5892.96	5806.28
880	59.84	29.84	25.56	-24.08	26.72	88.76	26.28	72.08	28.12	36.12	-3.96	7.68	-30.88	-8.24	17.04	15.6	-8.16	3939.96	4162.76	4188.48	4484.72	4371.56	4347.24	4538.96	4526	4496.72	4764.8	4647.24	4605.88	4878.68	4870.28	4796.04	5003.12	4974.52	4937.92	5130.08	5119.48	5065.4	5376.2	5233.84	5226.44	5560.88	5478.08	5383.48	5677.08	5619.44	5528.68	5847.12	5844.36
882.5	28.72	32.4	4.48	13.8	41.92	78.68	2.84	33.56	-42.92	0.32	-20.12	-17.68	-36.84	4.64	32.2	38.2	39.28	3943.36	4114.64	4109.48	4480.24	4365.28	4330.2	4525.32	4521.44	4494.84	4710.04	4613.04	4606.84	4886.48	4793.4	4722.52	4967.44	4961.08	4868.88	5180.8	5137.08	5054.76	5401.76	5227.08	5199.52	5542.64	5467.48	5361.68	5637.76	5595	5555	5840.24	5791.12
885	22.08	-13.36	-4.92	-8.44	-4.08	44.32	27.72	6.52	-7.04	5.84	19.2	-0.6	-25.92	-28.68	36.08	48.04	40.24	3932.92	4100.08	4112.64	4425.36	4377.56	4319.8	4577.76	4481.12	4444.44	4716.28	4638.88	4592.4	4882.04	4785.6	4714.48	4986.44	4948.84	4873.44	5181.48	5096.24	5079.64	5385.64	5211.68	5223.76	5519	5469.72	5373.96	5645.04	5559.56	5571.2	5821.76	5740.16
887.5	5.12	15.12	11.44	33.84	-12.56	44.56	39.12	10.24	70.88	25.16	-3.96	2.24	33.84	-36.92	74.72	45.44	-2.6	3862	4062.92	4117.12	4407.4	4366.04	4253.28	4525.28	4475.6	4412.48	4650.92	4625.56	4553.36	4863.12	4796.64	4684.8	5022.76	4989.72	4875.68	5138.04	5047.6	5030.68	5318.72	5213.56	5227.56	5446.72	5421.76	5347.28	5636.88	5625.08	5535.4	5843.48	5793.36
890	4.16	19.08	-18.52	-35.64	5.88	65.16	68.08	13.76	56.68	-23.68	-31.8	8.88	29.28	-8.36	57.52	26.56	15.08	3858.12	4034.88	4125.24	4381.68	4323.16	4215.52	4509.48	4488.52	4440.28	4730.28	4578.36	4558.88	4866.12	4818.28	4682.36	5026.48	4948.08	4857.84	5175.8	5045.8	4976.92	5319.08	5287.2	5253.4	5477.68	5405.4	5322.84	5586.4	5613.12	5494.6	5799.84	5811.88
892.5	13.92	10.44	10.32	32.2	-3.84	34.88	21.48	34.16	71	0.32	-14.72	13.28	-0.2	13.24	29.76	22.92	30.04	3871.64	4088.68	4074.68	4422.44	4328.64	4285.76	4571.48	4511.64	4423.28	4715.32	4570.76	4572.12	4876.44	4794.48	4704.28	4942.56	4934.48	4930.68	5136.72	5037.72	5013.44	5351.68	5256.12	5251.8	5486.96	5390.6	5316.88	5640.76	5564.72	5467.64	5821.8	5832.8
895	10.88	2.6	20.44	44.08	27.92	34.64	4.36	17.36	16.04	21.16	6.4	22	-14.16	-16.2	55.92	32.32	34.96	3876.24	4038.16	4015.6	4360.76	4272.48	4229.32	4498.52	4479.24	4397.36	4718.64	4555.52	4551.24	4844.44	4809.52	4669.88	4957.28	4902.64	4877.48	5093.12	5053.56	4974.12	5298.96	5215.4	5225.48	5498.32	5386.16	5304.44	5625.88	5562.88	5459.04	5815.28	5816.2
897.5	-4.52	18.12	32.12	82	45.16	19.04	-0.16	20.92	-14	3.48	2.64	-5.24	-16.88	-25.68	23.2	4.08	40.84	3847.72	3986.12	4005.28	4309.2	4248.52	4185.12	4493.72	4489.2	4336.72	4680.76	4561.56	4603.08	4812.8	4762.48	4641.12	4971	4931.72	4846.04	5071.12	5053.68	4942.04	5285.36	5180.92	5238	5437.08	5415.2	5318.4	5594.44	5626.36	5465.24	5794.88	5731.68
900	-2.48	41.44	-2.36	43.56	35.6	-3.88	43.72	85.96	8.24	44.92	19.52	-5.92	17.36	-40.56	46.36	17.92	23.92	3873.56	4019.48	4081.88	4347.12	4293.52	4192.96	4497.2	4552.96	4446.16	4675.6	4611.64	4612.32	4831.08	4782.12	4659.04	4936.44	4929.4	4862.6	5141.96	5082.76	4949.24	5318.2	5223.84	5205.24	5416.88	5422.6	5334.96	5639.32	5614.4	5496.72	5769.68	5720.84
902.5	-25.24	43	-20.56	34.76	-5.04	7.84	30	82.6	39.64	16.52	-17.24	16.44	-12.04	-22.52	37.48	-13.92	-1.44	3821.44	3998.28	4028.68	4381.44	4313.36	4202.92	4504.44	4497.2	4410.84	4663.4	4589.84	4484.56	4789.68	4739.28	4627.32	4927.2	4898.72	4813.32	5039.48	5031.56	4970.76	5254.44	5208.6	5144.2	5377.76	5382.64	5319.84	5621	5596.52	5503.8	5739.8	5715.04
905	35.08	1.92	1.92	34.8	32.04	74.56	30.08	62.28	-5.28	-0.2	10.56	-5.64	-35.6	-83.08	44.24	3.96	25.36	3802.68	3978.12	4052.6	4393.4	4272.92	4196	4499.24	4426.04	4365.72	4642.4	4571.64	4463.92	4744.08	4691.04	4594.68	4933.4	4853.08	4770.08	5090.56	4992.8	4957.44	5251.2	5185.92	5115.16	5389.72	5340.24	5253.64	5568.6	5560.84	5437.64	5707.08	5731.84
907.5	27.84	25.04	-4.52	6.48	54.04	44.96	3.08	26.52	-6.08	0.36	7.24	17.36	-12.88	-52.64	41.16	45.72	84.04	3748.2	3952.12	4040	4321.8	4227.36	4185.56	4456.44	4373.08	4317.84	4609.16	4518.08	4433.68	4762.56	4741.64	4578.52	4931.92	4820.68	4798.12	5078.2	5011.72	4949.84	5302.32	5153.36	5093.4	5439.64	5332.24	5293.36	5543.04	5525.68	5419.92	5736.96	5732.2
910	5.6	25.64	-7.72	-13.44	5.32	7.96	16.6	15.96	-15.56	23.48	20.12	26.36	-15.8	-32.52	29.8	34.12	36.92	3762.32	3958.72	3999.12	4272.32	4228.76	4244.68	4392.44	4408.76	4397.12	4589.28	4465.32	4478.92	4769.4	4812.44	4592.36	4937.68	4809.48	4779.24	5053.52	4982.48	4923.4	5264.76	5181.68	5082.24	5410.48	5328	5294.52	5570.68	5579.92	5410.92	5757.36	5731.8
912.5	-9.08	30.48	-19.84	-24.88	-1.08	68.16	5	53.04	-7.12	34.72	4.48	29.32	-13.12	-31.28	52.32	27.56	-14.04	3741.24	3915.04	3928.48	4266.84	4219.36	4173.2	4383.32	4378.64	4331.04	4571.04	4496.24	4455.32	4730.64	4739.6	4637	4926.64	4823.6	4788.48	5064.84	4966.32	4899.64	5247.44	5132.2	5107.76	5364.96	5348.68	5271.6	5534.6	5602	5391.84	5738.88	5682.84
915	11.36	39.04	-40.44	-4.88	2.2	51.12	19.24	75.92	15.44	-34.04	23.6	41.16	20.8	-29.12	54.88	49.2	-4.28	3733.88	3896.32	3938.56	4254	4242.36	4130.92	4365.92	4366.44	4367.92	4621.08	4544.6	4394.2	4757.08	4741.52	4642.16	4933.04	4834.36	4832.16	5058.08	5010.92	4951.04	5226.76	5103.52	5113.36	5349.76	5265.2	5247.84	5522.2	5492.52	5378.88	5694.16	5644.12
917.5	-3.56	7.24	22.8	34.24	38.2	31.24	31.56	43.96	54.64	0.2	12.96	2.24	16.4	-21.36	46.64	33.56	8.2	3668.68	3898.96	3856.44	4235.8	4190.24	4078.56	4347.8	4339.12	4280.36	4551.16	4473.76	4451.88	4759.64	4647.28	4583.52	4906.36	4763.2	4781.04	5025.24	4977.76	4914.2	5201.24	5117.32	5076.36	5296.96	5240.6	5256.28	5447.68	5495.8	5369.56	5655.28	5660.44
920	21.68	22.88	-19.4	1.32	29.6	67.44	23.28	60.92	45.32	25.48	-7.92	44.64	36.92	-48.4	39.8	10.64	11.4	3651.8	3852.44	3910.8	4236.08	4126.8	4096.12	4333.08	4314.64	4281.88	4505.88	4416.56	4383.76	4694.36	4623.08	4575.36	4888.12	4774.12	4813.88	5021.68	4967.76	4920.36	5161.36	5131.64	5074.76	5329.24	5223.36	5215.24	5459.96	5572.44	5467.64	5611.6	5670.48
922.5	25.6	-11.6	-32.08	9.8	-8.12	51.48	20.52	-4.52	2.12	-29.36	11.2	23.96	26.24	-52.52	49.6	66.32	78.6	3635.32	3864.56	3858.2	4200.36	4122.36	4120.72	4337.84	4328.36	4252.84	4519.32	4422.28	4364.16	4686.2	4617.36	4577.88	4832.8	4797.68	4790.48	4976.32	4979.8	4876.16	5155.24	5132.44	5131.6	5353.68	5275.76	5214.04	5485.32	5540.4	5441.68	5643.88	5663.68
925	-8	-19.64	-31.12	-5.48	-4.24	36.68	55.6	57.24	18	-32.44	24.72	-15.2	6.72	-4.04	52.6	95.24	38	3637.2	3882.08	3888.2	4152.96	4129	4083.4	4287.2	4356.04	4246.8	4530.04	4441.28	4412.8	4634.2	4666.12	4553.84	4834.96	4749.88	4749.96	4961.48	5017.04	4842.72	5190.4	5099.08	5078.32	5328.4	5295.84	5228.24	5434.72	5489.56	5390.6	5655	5659.24
927.5	-1.64	6.28	-24.48	-0.12	29.04	62.36	19.8	84.2	38.36	9.16	-4.28	14.96	21.12	-7.2	43.2	20.52	25.44	3583.84	3841.6	3890.12	4145.56	4095.72	4059.56	4314.44	4322.84	4208.64	4508.2	4477.12	4372.52	4661.68	4622.64	4557.76	4829.2	4769.04	4791.08	4949.96	4932.8	4894.68	5209.8	5043.12	5074.2	5314.2	5242.92	5213.36	5461.28	5489.8	5371.76	5670.56	5646.2
930	-0.12	4.8	22.2	24.88	77.44	70.4	-5	27.64	-11.56	-15.92	-58.24	26	19.56	-68.92	-7.04	-15.96	39.92	3598.48	3771.4	3844.56	4180.68	4101.88	4059.6	4311.48	4302.96	4176.88	4522.52	4450.08	4359.16	4645.2	4634.64	4501.4	4863.88	4748.76	4712.6	4950.8	4897.76	4908.72	5178.92	5036.88	5008.24	5325.16	5257.6	5191.12	5460.28	5446.6	5369.92	5630.16	5653.48
932.5	43.2	-19.28	21.12	42.76	61.12	69.84	-4.16	86.56	-30.92	0.6	-37.04	-6.44	41.8	-42.2	1.92	39.28	21.16	3572.32	3755.68	3822.64	4148.12	4099.76	4034.88	4283.44	4295.68	4162.52	4510.44	4425.8	4327.84	4600.64	4645.44	4456.44	4824.84	4739.36	4683.24	4914.8	4866.4	4843.8	5171.52	5035.72	4995.88	5332.92	5282.24	5170.56	5423.2	5432.56	5312.24	5661.64	5592.52
935	-1.52	19.56	1.08	10.4	14.8	30.24	6.08	63.04	-22.48	27.32	3.2	23.76	13	-73	32.28	46.28	9.72	3582.68	3787.6	3844.8	4121	4030.96	4050.56	4262.84	4282.64	4231.68	4492.16	4385.64	4372.04	4592.04	4642.48	4453.2	4819.4	4705.6	4684.4	4989.52	4895.76	4842.24	5203.44	5070.12	4982.88	5267.56	5277.4	5198.52	5388.52	5426.76	5288.76	5658.36	5590.04
937.5	11.56	13.76	-4.92	27.88	26.36	72.28	20.08	8.56	-3.44	18.08	16.44	-3.36	38.8	-31.8	41.04	4.6	40.48	3538.2	3706.76	3815.56	4113.12	4038.64	4031.28	4311.52	4267.72	4208.6	4461.32	4369.52	4373.24	4613.88	4593.36	4466.48	4816.16	4691.44	4697.72	4932.92	4864.08	4846.8	5169.6	5064.28	4982.28	5281.28	5273.44	5209.8	5430.76	5410.76	5300.32	5606.88	5577.36
940	77.68	9.32	2.88	4.12	37.72	54.68	79.16	42.2	-20.4	-8.6	-14.36	-7.92	37.76	-25.92	40.64	7.28	3.44	3522.28	3736.56	3805.44	4091.48	4064.32	4045.48	4260.16	4260.6	4236.84	4478.2	4341.52	4343	4604.2	4573.64	4525.88	4792.6	4712.24	4738.08	4899.48	4888.04	4849.48	5078.84	5064.48	5024.64	5258.88	5216.8	5163.4	5441.08	5414.64	5309.6	5624.8	5544
942.5	56.28	45.44	21.2	18.96	27.48	23.8	44.32	37.68	34.2	13.88	10.56	-3.12	36.44	-42.84	42.08	22.32	25.84	3466.36	3787.4	3764.92	4100.76	4055.36	4019.6	4274.64	4242.4	4134.16	4430.04	4383.44	4325.88	4603.16	4583.04	4535.2	4765.4	4714.52	4730.28	4899.88	4888.24	4845.4	5215.56	5003.08	5033.44	5230.8	5210.4	5159.4	5419.6	5436.96	5299.6	5604.92	5555.68
945	18.72	15.8	30.92	21.12	9.12	32.4	17.6	45.24	43.8	17.52	52.96	18.12	-0.24	-62.16	14.2	-4.4	53.64	3448.96	3740.52	3772.64	4076.92	4022.68	3992.56	4246.32	4206.12	4135.08	4451.4	4373.8	4303.44	4536.36	4580.4	4513.6	4754.44	4708.16	4668.84	4881.68	4851.2	4794.16	5090.72	5049.64	5025.56	5234.44	5153.12	5153.8	5383.4	5375.36	5257.72	5504.48	5585.6
947.5	6.8	-0.56	63.36	-7.56	17.52	51.76	7.4	-2.96	15.52	5.32	44.56	-4.72	-4.64	-36.28	3.28	27.28	21.76	3421.6	3711.84	3764.52	4049.6	3985.36	3981.12	4216.8	4183.68	4116.96	4402.36	4366	4271.12	4502.28	4501.08	4480.48	4695.92	4658.88	4641.92	4844.76	4811.68	4746.76	5020.6	5001.92	4955.68	5186.16	5131.28	5148.16	5394.48	5388.92	5249.84	5542.96	5545
950	22.68	-23.76	23.32	13.12	14.84	28.4	30.84	41	24.76	-9.56	-6.28	16	10.48	-8.12	50.6	74.44	28.8	3469.28	3670	3772.76	4027	4017.2	3946.72	4216.16	4201.4	4112.88	4453	4324.68	4320.28	4541.56	4509.72	4447.12	4710.24	4600.76	4632.88	4896.12	4798.56	4807.32	5013.28	4992.08	4928.8	5198.2	5124.28	5096.24	5400.16	5392.6	5262.32	5507.48	5586.84
952.5	-9.4	27.48	-10	22.76	30.24	16.08	14.84	28.8	16.8	-23.04	0	23.32	3.56	-11.68	38.08	0.72	34	3475.72	3660.64	3755.28	3984.96	3950.12	3939.52	4208.6	4168.44	4091.44	4404.04	4322.92	4323.4	4552.08	4508.88	4388.84	4782.56	4637.68	4639.28	4850.6	4775.12	4819.84	5010.32	4953.84	4925.44	5135.12	5141.04	5132.2	5342.48	5384.76	5251.68	5500.32	5540.56
955	7.36	19.48	2.16	11.6	37.16	39.36	40.76	74.8	51.44	1.68	9.4	18.4	10	-21.92	41.28	11.88	4.68	3436.64	3651.76	3788.04	4008.4	3935.08	3976.56	4237.88	4173.44	4126.28	4375.28	4387.6	4280.36	4524.08	4499.76	4405.6	4734.28	4663.68	4652.92	4864.4	4775.88	4795.12	5066.24	4970	4953.52	5217.6	5192.56	5121.92	5368.24	5353.6	5308.64	5506.36	5485.16
957.5	37.28	-6.96	-24.24	25.04	46.4	25.08	31.64	42.56	53.24	-5.56	4.84	-22.4	-8.32	-7.76	47.28	4.6	22.6	3387.64	3631.16	3716.84	3990.4	3902.44	3944.6	4200.36	4151.16	4045	4341.56	4298.08	4244.64	4552.72	4463.84	4423.64	4678.64	4618.08	4633.76	4832.8	4741	4723.88	5024.32	4946.64	4899.52	5204.4	5202.2	5057.48	5317.16	5344.88	5222.16	5519.72	5474.84
960	20.28	-21.72	14.6	11.12	47.4	71.44	8.28	78.84	18.12	-43.76	10	-10.48	-4.6	-64.36	31.72	16	6.84	3418.56	3637.28	3675.32	3962.36	3926.6	3841.68	4164.08	4135.08	4056.24	4356.08	4254.88	4237.24	4512	4457.36	4438.12	4742.52	4565.44	4597	4863.92	4791.2	4735.08	4954.6	4963.4	4956.92	5206.68	5174.6	5032.52	5378.32	5331.84	5261.28	5539.2	5563.48
962.5	27.6	44.76	11.36	17.64	31.4	51.56	16.32	49.92	18.96	30.04	-5.28	7.76	27.68	-48.56	21.44	25.6	19.88	3367.28	3649.68	3664.68	3980.28	3970.04	3888.56	4186.2	4133.64	4065.36	4343.92	4279	4206.76	4514.4	4401.64	4442.04	4681.24	4608.92	4579	4814.32	4752.44	4733.8	4987.28	4889.36	4959.12	5238.08	5156.52	5133.76	5347.52	5338.2	5235.2	5564.68	5568.76
965	15.56	8.56	4.92	-12.12	12.84	39.84	42.96	7.2	10.52	28.68	32.04	19.32	-8.8	-11.48	68.44	37.32	18.76	3369.84	3623.6	3670.36	3985.6	3954.12	3864.84	4120.88	4157.92	4078.68	4326.08	4275.96	4213.88	4496.4	4418.92	4383.12	4699.8	4607.88	4566.24	4818.04	4740.2	4697.6	4964.6	4921.56	4920.12	5185.8	5079.08	5050.4	5308.6	5295.12	5216.04	5501.72	5487.92
967.5	-11.2	6.08	17.56	-31.96	36.8	62.16	-34.2	44	36.28	-4.56	-6.04	36.36	-38.64	8.24	60.08	16.08	21	3348.8	3551.52	3601.24	3902.32	3904.68	3880.84	4105.48	4114.72	4057.64	4263.6	4273.64	4196.84	4431.88	4451.44	4366.84	4698.32	4561.4	4570.68	4777.56	4796.2	4690.8	4985.16	4928.12	4895.08	5200.84	5116.6	5034.4	5327.28	5285.2	5276.08	5497.6	5492.16
970	2.84	22.48	2.16	-4.28	44.56	35.96	25.32	78.44	10.04	18.16	-15.76	12.2	-5.68	-33.56	0.04	31.6	44.32	3313.24	3502.44	3631.04	3892.48	3926	3891.72	4085	4111.8	4091.88	4313.84	4245.2	4193.56	4484.16	4453.6	4385.08	4632.92	4566.88	4552	4769.56	4769.52	4739.24	4977.2	4954.44	4820.16	5222.04	5103.32	5070.48	5318.04	5307.28	5298.16	5450.64	5500.36
972.5	22.72	7.2	4.32	-6.44	31.52	52.6	26.36	21.64	7.16	-2.88	5.6	-31.48	32.16	-49.6	25.76	20.84	28.6	3300.96	3546.28	3602	3934.96	3939.4	3899.96	4101.68	4066.36	4066.36	4331.96	4203.72	4148.6	4439.04	4413.56	4377.56	4604.32	4553.24	4548.72	4801.64	4703.56	4717	5009.84	4910.64	4854.44	5152.56	5104.56	5018.56	5276.76	5317.64	5220.72	5484.08	5471.24
975	48.28	6.16	20.48	-13.36	26.88	65.52	25.56	64.84	20.6	-19.88	25.44	-28.96	15.24	-30.36	38.16	35.52	15.48	3357.28	3544.72	3644.48	3945.88	3895.08	3919.88	4087.52	4107.24	4058.36	4322.68	4207.4	4163.64	4407.44	4416	4393.92	4636.92	4513.36	4576.36	4805.08	4775.08	4740.68	4994.36	4940.52	4844.6	5165.48	5125.6	5029.56	5296.52	5283.08	5174.76	5476.52	5515.76
977.5	32.48	35.8	7.72	11.12	46.96	34.44	20.44	53.96	29.04	0.32	-7.32	13.2	-20.44	-38.08	21.44	41.76	33.72	3292.36	3501.44	3600.8	3876.72	3872.28	3881	4071.52	4062.56	4001.56	4234.92	4141.72	4168.64	4433.96	4356.76	4373.84	4559.56	4530.2	4559.52	4755.12	4748.72	4660.36	5017.04	4915.44	4823.16	5143.8	5072.64	5030.84	5272.92	5277.36	5158.2	5494.36	5485.6
980	-6.76	43.52	-27.48	-22.08	28	70.76	63.12	73.68	49.4	8.04	-14.56	37.56	-1.88	-68.12	27.56	50.16	8.88	3277.4	3511.84	3646.48	3835.6	3864.84	3829.76	4075.2	4013.6	4014.88	4274	4145.52	4180.72	4415.68	4376.36	4331.08	4608.8	4521.8	4527.6	4804.88	4696.32	4668.52	4901.24	4942	4849.8	5070.4	5066.8	5005.16	5246.2	5275.36	5126.48	5448.88	5428.96
982.5	23.76	62.76	-10.4	6.76	64.04	45.52	11.72	58.28	2.72	-3.72	-15.44	9.68	-12.44	-49.32	64.92	22.32	5.16	3283.28	3514.04	3574.68	3838.28	3861.52	3815.36	4070.08	4005.24	3953.72	4237.16	4194.76	4148.44	4353.08	4371.44	4287.48	4641.64	4513.84	4517.84	4747.16	4712.48	4686.88	4887.96	4876.16	4843.96	5059.24	5065.76	4987.48	5230.24	5266.44	5112.56	5434.4	5434.52
985	36	18.76	-14.16	16.68	41.76	48.44	11.68	49.8	24.56	-35.72	-20	49.04	-10.68	-37.2	86.36	59.92	21.68	3231.64	3467.32	3548.12	3853.44	3866	3840.88	4039.76	4020.92	3948.48	4207.04	4146.52	4144	4388.96	4343.76	4274.88	4597.28	4490.12	4509.48	4680.2	4682.4	4695.96	4850.24	4891.24	4809.24	5039.88	5051.64	4957.72	5248.28	5236.56	5141.68	5381.48	5466.84
987.5	57.92	11.76	-9.76	28.32	34.12	60.8	28.36	19.04	32	-30.64	-4	-10.48	16.16	11.12	55.68	45.68	8.24	3188.08	3469	3504.32	3821.2	3850.16	3768.92	4041.96	4038.28	3961.72	4220.84	4185.88	4143.32	4413.96	4359.28	4270.92	4577.56	4469.44	4529.84	4703.32	4613.96	4640.8	4884.4	4856.48	4786.2	5095.56	5006.56	5010.72	5145.6	5250.32	5122.08	5388.84	5417.08
990	38.48	6.08	30.56	-6.16	43.52	66.56	30.56	26.96	25.52	25.52	5.36	6.8	-13.36	-19.84	71.6	31.28	19.76	3270.6	3416.4	3572	3770	3815.76	3767.8	4008.52	4029.48	3972.52	4222.64	4181.72	4091.2	4391.04	4351.4	4270.12	4559.96	4483.76	4524.92	4706.6	4644.96	4626.32	4854.88	4810.88	4758.4	5080.4	4994.92	5012.04	5159.6	5212.8	5136.72	5399.92	5329.28
992.5	5.36	1.04	-47.92	14.72	17.6	30.56	11.84	44.96	20.48	51.44	-8.32	23.36	-49.36	-5.44	37.76	24.08	36.32	3143.4	3403.88	3440.6	3770.2	3768.2	3742.32	3994.36	3949.36	3891.8	4174.08	4089.24	4049.56	4328.56	4292.4	4205.76	4498.8	4470	4427.6	4649.12	4613	4582.92	4831.24	4802.16	4714.24	5010.72	4976.88	4930.6	5172.88	5186.72	5074.24	5383.56	5308.6
995	25.52	-11.2	-35.68	-28.48	41.36	59.36	55.04	83.84	29.12	17.6	25.52	35.6	1.76	-29.92	31.28	25.52	29.84	3145.04	3379.76	3460.24	3730.08	3789	3693.36	3985.32	3973.96	3932.24	4216.28	4101.96	4083.84	4364.92	4346.48	4237.12	4548.16	4468.6	4469.96	4674.08	4626.8	4596.52	4847.48	4820.72	4779.96	5032.28	5024.24	4937.08	5155.08	5202.4	5094.72	5361.28	5321
997.5	21.92	31.28	-4.72	-1.12	23.36	36.32	-8.32	83.84	38.48	14	-11.2	24.8	5.36	-45.76	10.4	15.44	40.64	3134.44	3405.12	3452.68	3747.76	3753.44	3731.92	3957.96	3934.2	3921.92	4188.32	4076.72	4086.8	4366.12	4281.16	4278.24	4550.32	4412.16	4437.4	4624.48	4574.84	4590	4846.16	4751.96	4754.04	5007.4	4987.32	4933.24	5139.12	5172.24	5106.72	5345.72	5326.96
1000	-17.68	60.8	5.36	6.08	37.04	73.04	-0.4	57.2	21.92	3.2	-19.12	40.64	-5.44	-13.36	48.56	68	43.52	3127.28	3348.32	3459.92	3799.76	3758	3728.48	3940.88	3932.24	3995.6	4173.44	4079.84	4075.52	4400.96	4295.84	4248.32	4512.56	4401.68	4385.84	4665.92	4605.44	4567.28	4822.88	4791.92	4740.08	5054.72	4960.4	4920.8	5174.96	5182.88	5085.68	5357.84	5309.6
1002.5	-22	19.76	8.96	19.04	13.28	65.12	25.52	39.92	8.96	13.28	3.92	20.48	-16.96	6.8	25.52	52.88	42.8	3099.92	3361.28	3421.76	3709.04	3708.32	3670.88	3946.64	3892.64	3884.76	4107.2	4040.96	4056.12	4310.32	4293	4195.84	4465.16	4410.4	4411.12	4673.2	4580.36	4581.72	4845.32	4746.64	4745.96	4973.48	4964.84	4954.72	5090.16	5182.32	5042.6	5388.28	5283.84
1005	32	18.32	10.4	24.8	59.36	26.24	19.76	99.68	25.52	-26.32	36.32	11.12	-23.44	-11.92	20.48	57.92	20.48	3141.2	3389.04	3420.68	3717.44	3711.08	3667.08	3895.4	3868.12	3876.64	4139.64	4081.96	4099.96	4266.32	4265.64	4246.16	4503.32	4391.72	4438.6	4630.2	4555.2	4544.56	4826.8	4813.16	4710.24	5039.52	4971.72	4940.84	5164.84	5182.76	5100.64	5334.16	5329.16
1007.5	32	16.88	-13.36	-1.12	50.72	59.36	13.28	92.48	24.8	-18.4	26.96	-6.88	20.48	9.68	46.4	60.8	34.88	3118.92	3345.2	3386.48	3731.84	3741.92	3661.36	3909.16	3913.64	3866.56	4132.28	4090.32	4099.8	4298.12	4307.48	4212.2	4516.08	4396.96	4440.96	4631.88	4576.08	4510.32	4851.6	4792.28	4737.52	5039.12	4961.12	4888	5179.76	5137.88	5011.64	5374.4	5358.56
1010	3.2	-7.6	-42.16	-55.12	12.56	83.84	78.8	88.16	3.92	-10.48	11.84	-7.6	22.64	-34.96	42.08	52.88	3.92	3118.4	3331.72	3383.04	3695.76	3708.76	3648.76	3924.44	3915.84	3892.64	4130.24	4072.24	4034.16	4274.84	4348.72	4183.36	4513.88	4429.4	4403.56	4644.48	4565.96	4531.08	4808.08	4684.08	4685.52	4990.52	4950.2	4903.96	5165.84	5162.68	5035.16	5350.8	5351.6
1012.5	19.04	21.96	-59.44	19.76	32	39.2	83.12	63.68	11.84	-6.16	-14.08	3.2	31.28	9.68	11.84	11.12	11.12	3060.76	3292.48	3381.76	3705.24	3646.4	3657.2	3944.28	3898.72	3841.12	4100.6	4086.96	4003.2	4273.72	4289.64	4173.96	4473.52	4383.24	4356.12	4597.4	4552.92	4504.4	4787.84	4669.44	4656.76	4948.24	4930.92	4894.6	5111.12	5161.04	5037.04	5307.48	5275.08
1015	29.36	0.32	-6.84	-24.72	17	36.32	61.64	36.36	34.32	29.2	-40	7.56	4.8	-38.56	46.48	22.04	13.44	3084.48	3272.8	3407.04	3647.4	3611.24	3627.48	3846.72	3908	3854.72	4059.88	4093.68	4002.56	4249.08	4280.68	4171.04	4432.72	4345.68	4389.28	4549.76	4577.68	4480.32	4771.08	4757.76	4667.44	4973.52	4841.72	4863.4	5115.44	5141.28	5046.68	5280.92	5276.32
1017.5	17.64	-15.8	35	-14.24	9.72	34.44	48.44	18.84	6.12	49.32	-10.76	-28.8	-8.4	-26.76	15.92	45.04	-1.4	3035.96	3259.36	3313.04	3686.64	3616.56	3689.52	3795.56	3872.52	3837.16	3990.32	4066.56	4010.76	4252.88	4249.24	4177.6	4411.96	4375.2	4360.52	4580.2	4521.56	4446.92	4752.8	4717.24	4707.44	4924.56	4865.48	4829.4	5136.28	5115.64	4969.28	5246.52	5248.8
1020	-21.08	0.72	9.24	3.52	27.68	45.16	106.32	53.48	11	2.96	4.28	38.36	-0.12	-18.48	36.32	11.76	-11.56	3039.08	3291.56	3324.04	3672.52	3711.36	3618.96	3808.32	3906.64	3835.72	4030.84	4024.32	4021.24	4229.24	4266.04	4173.08	4436.36	4338.44	4350.76	4586.92	4506.72	4517.48	4734.28	4698.96	4653.72	4920.16	4891.84	4854.52	5106.12	5087.92	5013.08	5290.52	5263.64
1022.5	-0.84	-5.52	-25.08	15.04	25.92	24.2	50.64	49.08	17.04	10.68	1.24	10	5.24	-6.08	67.8	18.76	14.88	2990.6	3248.2	3284.32	3587.04	3621.56	3597.24	3880.4	3862.32	3808.56	4068.24	4048.12	4003.4	4196.68	4255.44	4163.36	4414.24	4332.48	4357.92	4563.8	4527.76	4529.48	4759.04	4652.24	4703.6	4859.84	4844.2	4815.48	5055.52	5028.56	5056.64	5290.84	5288.04
1025	50.28	6.88	9.52	-28.72	9.04	43.08	59.36	25.16	-2.28	22.88	35.76	35.28	-19.96	-48.52	30.76	36.4	16.88	2986.2	3212.12	3262.4	3638.72	3565.56	3580.2	3815.6	3773.16	3803.68	4064.52	4024.24	3923.76	4214.36	4195.32	4153.52	4347.92	4337.8	4317.84	4525.36	4537.2	4501.92	4743.68	4656.84	4627.44	4884.72	4839.64	4797.2	5030.24	5008.52	4965.84	5264.28	5254.48
1027.5	27.52	32.24	-17.12	-13.4	25.32	28.72	51.16	69.88	-30.04	17.24	-30.72	10.56	-11.56	-30.28	28.16	15.12	-31.28	3004.84	3150.76	3236.4	3594	3569.48	3511.24	3798.04	3778.76	3757.36	3983.52	3932.72	3908.08	4216.88	4172.8	4113.4	4285.8	4332.08	4254.6	4467.96	4476.84	4418.92	4723.08	4626.56	4570.6	4835.96	4824.68	4800.52	4989.6	5004.2	4973.08	5255.04	5234.2
1030	15	19.96	6.96	23.64	66.44	-8.2	9.12	53.04	34.48	38.2	-23.12	1.44	-24.88	-65.4	52.36	32.4	15.08	2991.72	3120.84	3301.76	3550.32	3564.64	3509.76	3788.32	3804.28	3787.64	3997.72	3939	3941.28	4220.6	4213.6	4109.2	4299.12	4295.28	4243.2	4471.32	4519.96	4444.28	4717.52	4655.48	4579.52	4791.6	4803.08	4773.68	5053.8	4998.76	4934.48	5200.16	5206.64
1032.5	22.08	1.48	-11.32	3.32	-0.24	25.68	15.52	60.28	-4.28	53.08	-12.72	-4	-14.68	-62	48.72	56.4	42.72	2923.48	3163.24	3284.08	3537.8	3571.16	3497.96	3749.12	3779.52	3737.28	3971.88	3922.72	3889.08	4193.64	4169.92	4114.44	4313.96	4312.4	4252.24	4462.28	4481.4	4473.76	4636.88	4610.8	4609.52	4832.56	4824.16	4740.8	5031.8	5004.44	4915.24	5215.24	5207.24
1035	16	32.84	-15.96	19	18.08	44.92	28.32	84.2	-15.24	12.52	-38.24	24.04	-5.92	-54.08	13.12	35.48	38.64	2953.92	3130.24	3302.08	3558.48	3575.8	3529.64	3716.8	3829.84	3750.12	3975.48	3934.44	3808.64	4126.48	4132.16	4063.88	4318.92	4332.16	4236.28	4526.6	4448	4456.12	4588.68	4614.24	4556.12	4831.12	4765.56	4766.72	5028.16	5028.96	4950.36	5216.52	5214.28
1037.5	-8.84	8.36	-25.16	0.04	20.4	25.4	30.56	35.76	-25.72	-13.12	-2.44	-3.04	21.8	-64.56	45.56	37.44	63.08	2906.12	3138.16	3221.76	3525.04	3520.04	3532.96	3725.68	3781.36	3724.08	3975.76	3921.6	3851.36	4153.64	4147.32	4089.04	4288.56	4271.64	4255.52	4505.64	4468.52	4398.84	4638.88	4556.28	4556.4	4756.36	4760.56	4763	4935.6	5012.56	4878.44	5158.56	5216.4
1040	-23.24	38.88	-39.68	-19.52	-1.04	23.32	18.16	51.52	17.2	-15.16	6.64	-19.24	7.32	-19.56	57.6	25.72	95.44	2932.52	3133.48	3241.12	3479.24	3478.2	3521	3783.24	3787.36	3762.76	3969.8	3946.24	3884.24	4131.52	4144.56	4080.68	4283.36	4269.96	4260.72	4512.6	4462.04	4391.96	4668.36	4591.32	4511.12	4784.76	4765.72	4738.32	4947.36	5013.68	4874	5134.44	5198.32
1042.5	-24.96	5.32	-43.36	27.8	2	73.8	49.44	39.44	22.72	-14.08	47.04	-0.4	-6.88	7.72	60.88	28.96	14.36	2892.04	3154.12	3180.44	3525.16	3518.04	3503.72	3766.44	3755.32	3707.48	3942.68	3972.6	3905.44	4077.52	4134.52	4034.96	4283.92	4275.32	4231.6	4483.72	4351.32	4380.04	4634	4595.4	4471.76	4782.96	4797.96	4748.08	4984.68	4996.96	4892.52	5226.84	5166.36
1045	-23.48	23.48	1.44	-7.24	-6.04	66.36	43.6	72.52	21.6	9.16	23.68	7.2	3.92	-1.04	22.24	62.56	43.56	2919.92	3108.32	3175.44	3543.04	3474.8	3523.32	3683.56	3733.12	3701.76	3948.84	3898.16	3929.32	4113.8	4110.76	4066.28	4285.44	4248.36	4267.88	4427.64	4428.68	4369.48	4616.48	4592	4540.32	4789.64	4781.32	4700.76	5009.6	4972.6	4954.52	5111.52	5152.12
1047.5	34.24	4.72	6.68	23.44	72.28	50.92	-13.16	43.88	14.88	17.84	-7.08	-12	-6.96	30.76	28.64	19.28	11.32	2851.84	3075.92	3183.08	3504.6	3463.28	3484.28	3730.44	3759.04	3726.08	3935.32	3821.44	3872.4	4120.8	4052.4	4036.56	4306.88	4229.8	4304.16	4409.52	4396.28	4375.92	4640.56	4562.04	4552.4	4733.56	4784.4	4683.36	4988.04	4915.88	4972.12	5142.2	5139.2
1050	52.16	-0.96	19.48	23.76	89.08	64.44	33.48	28.36	15.64	-2.36	-6.8	27.8	-17.6	-31.56	24.68	13.4	-2.28	2885.48	3087	3219.32	3445.6	3516.32	3440.12	3700.08	3771.92	3728.04	3940.8	3904.2	3907.2	4099.92	4095.56	4048.84	4288.2	4202.48	4303.6	4393.76	4407.28	4360.32	4598.68	4527.2	4483.04	4747.8	4754.32	4672.92	4939.2	4937	4952.96	5144.4	5149.32
1052.5	56.28	23.08	13	42.84	47.2	64.76	25.56	46.64	7.72	30.4	-0.68	-13.84	-33.6	-46.36	42.08	22	16.72	2860.68	3100.48	3195.16	3488.68	3522.04	3438.32	3645.96	3763.32	3692.28	3924.44	3905.08	3911.36	4129.16	4110.76	4054.88	4261.4	4195.16	4303.6	4429.4	4412.12	4362.2	4664.16	4514.6	4519.6	4752.32	4784.4	4712.4	4916.84	4941.28	4940.48	5148.92	5177.4
1055	18.64	-0.6	-3.76	-10.24	44.92	63.28	7.64	61.04	-25.76	16.16	-3.04	-7.12	-27.84	-88.36	58.88	27	45.84	2796.48	3029.52	3181.68	3472.96	3473.12	3485.6	3593.4	3723.36	3697.44	3866.12	3840.12	3826.6	4104.88	4115.2	3996.88	4251.24	4215.92	4179.76	4429.04	4347.04	4355.92	4583.12	4501.68	4488.72	4723.32	4726.08	4695.2	4939.24	4891.2	4911.6	5137.8	5122.16
1057.5	57.2	-9.48	-0.16	-7.48	39.68	36.4	-30.24	34.28	-4.56	9.36	-1.6	-1.44	-4.52	-49.8	68.24	49.96	22.6	2766.88	3026.96	3149.28	3447.32	3454	3407.8	3660.4	3708.08	3673.08	3858.16	3860.28	3813.8	4060.32	4098.16	3979	4190.84	4196.04	4163.8	4373.24	4319.16	4328.44	4574.56	4479.2	4499.72	4728.28	4718.24	4681.88	4848.48	4870.36	4859.6	5115.6	5144.76
1060	100.92	22.88	-29.28	-20	42.08	43.48	55.56	34.52	61.56	-6.32	-23.2	-21.56	-11.44	-30.24	61.56	43.28	16.24	2799.32	3006.96	3159.96	3407.08	3443.76	3434.76	3705.32	3683.28	3723.48	3890.8	3854.68	3784.64	4034.72	4066.08	4046.56	4207.96	4188.48	4221.08	4382.76	4326.8	4375.72	4617.96	4490.24	4503.96	4783.24	4716.88	4626.04	4899.84	4916.08	4848.28	5086.88	5134.6
1062.5	16.52	3.96	-23.76	33.12	62.24	70.32	9.28	15.76	13.56	22.32	-39.96	3.24	13.2	-46.16	46.36	34	37.68	2745.4	2984.04	3146.2	3335.76	3390.16	3367.8	3605.36	3672.16	3650.72	3834.44	3803.72	3738.84	4013.68	3988.8	3987.48	4185.24	4173.96	4135.44	4419.76	4259.36	4326.56	4556.4	4471.6	4401.76	4737.84	4623.56	4646.28	4895.88	4900.56	4805.4	5095.44	5057.96
1065	31.4	-4.84	20.24	35.4	28.8	30.36	28.08	53.64	13.68	53.56	28	21.8	8.16	-48.48	16.32	29.64	3.28	2785.72	3008.28	3143.16	3380.68	3365.76	3365.56	3591.04	3720.56	3622.76	3853.04	3833.12	3768.36	4007.08	4016.68	3988.28	4188.8	4156.76	4093.12	4398.04	4368.16	4327.52	4497.76	4476.4	4456.56	4708.2	4681.88	4703.76	4897.52	4904.6	4881.68	5111.04	5096
1067.5	33.8	20.16	7.72	38.2	6.4	27.64	-5.68	53.8	18.48	27.04	-3.4	28.2	21.36	-28.88	-6.84	27.76	0.16	2773.56	3023.2	3125.56	3414.44	3358.76	3397	3652.4	3664.12	3647.44	3809.8	3776.6	3785.44	4022.44	3979.32	3995.48	4171.64	4120.24	4121.68	4334.76	4333.64	4329.76	4548.12	4442.68	4448.88	4709.36	4698.24	4688.84	4837.76	4908.76	4864.24	5063.56	5072.76
1070	10.24	19.84	-5.72	-12.24	19.88	61.24	46.16	11.92	-5.76	-3.72	-5.76	28.56	-15.24	-53.12	31.72	27.36	11.76	2755.72	2979.04	3102.68	3394.08	3374.44	3363.36	3588.04	3667.6	3634.24	3859.32	3765.16	3787.64	4019.68	3954.44	3947	4136.88	4116.16	4129.56	4362.48	4323.68	4374.84	4514.36	4457.68	4450.08	4679.44	4659.24	4662.96	4827.08	4944.04	4793.48	5013.88	5081.2
1072.5	9.96	16.72	-41.68	0.44	31.24	82.32	41.56	19.16	1.56	32.76	-1	-18.96	-27.88	-6.6	32.88	-6.92	2.64	2718.48	2985.36	3059.76	3385.28	3360.04	3344.88	3607.2	3632.36	3617.32	3837.52	3796.08	3773.72	3999.48	4026.92	3899.4	4146.48	4091.68	4148	4327.56	4303.52	4281.64	4543.2	4455.64	4397.24	4639.8	4636.04	4657.2	4838.32	4934.08	4799.08	5055.2	5076.76
1075	42.08	55.92	7.76	-5.4	17.44	37.92	21.36	42.36	39.24	21.2	-32.92	20.36	-0.72	-22.72	18.76	1.68	22.6	2768	2989.96	3070.92	3311.32	3324.6	3353.56	3577.52	3572.32	3592.2	3843.72	3742.08	3729.76	3995.96	4059.48	3883.04	4175.12	4094.76	4145.88	4280.36	4322	4260.36	4521.68	4449.08	4376.76	4665.64	4650.36	4631.36	4853.44	4892.4	4790.88	4995.92	5069.52
1077.5	19.68	42.4	-24.28	36.48	27.88	72.24	34.32	59.6	62.72	39.4	-56.72	33.44	-18.36	-28.56	-7.4	27	14.48	2725.8	2935.84	3048.6	3304.32	3322.28	3374.16	3571.48	3614.76	3562.2	3802.04	3755.04	3736.36	3957.08	3989.92	3878.88	4204.4	4089.12	4118.64	4304.64	4300.24	4242.28	4496.12	4457.56	4422.6	4676.72	4647	4656.6	4810.88	4884.48	4744	5069.04	5058.16
1080	29.52	37.32	-12.12	21.96	10.32	102.92	29.4	54.36	61.24	15.28	-40	46.76	-29.64	-40.76	21.72	13.68	39.72	2691.2	2927.92	3046.96	3299.04	3325.92	3294.68	3571.36	3604.36	3644.68	3808.32	3753.88	3759.36	3942.48	3977.48	3955.64	4187	4056.56	4102.76	4262.96	4269.48	4277.84	4479.8	4497.4	4426.2	4632.44	4625.56	4651.72	4790.28	4834.6	4806.16	5059.28	5054.32
1082.5	19.8	3.56	-40.32	-12.68	22.48	65.04	-13.24	73.8	18.64	45.92	35.76	-16.84	-12.4	-34.48	42.2	40.48	21.92	2698	2953.72	2993.12	3372.4	3306.36	3291.92	3561.36	3553.44	3567	3785.68	3721.48	3707	3928.12	3906.08	3905.04	4161.8	4059.4	4108.2	4285.8	4235.08	4234.36	4487.32	4443.08	4389	4632.72	4593.28	4612.68	4788.04	4813.04	4778.32	4998.12	4988.56
1085	40.68	-11.6	2.96	-8.56	30.2	65.44	-5.44	82.04	14.12	12.68	20.96	-27.48	-13.28	-37.32	37.04	47.04	-7.08	2714.52	2889.76	3009.32	3334.64	3331	3289.32	3511.72	3570.8	3569.76	3753.12	3732.48	3722.28	3902.28	3916.24	3879.64	4167.6	4044.48	4073.08	4309.24	4260.64	4163.36	4425.16	4453.84	4429.2	4603.56	4551.84	4597.04	4787.12	4857.48	4762.96	4948.88	4977.44
1087.5	47.32	11.64	-7.4	-1.64	3.8	51.08	-24.36	61.4	25.76	-50.28	-9.44	-32.28	-27.92	-24.76	34.32	1.56	5.6	2614.72	2854.24	2930.52	3207.28	3284.32	3187.52	3500.4	3521.48	3526.76	3667.96	3708.44	3643.88	3857.56	3934.44	3831.44	4083.44	3995.24	4019.44	4213.12	4230.68	4174.2	4413.32	4372.88	4388.32	4578.32	4546.96	4564.76	4775.32	4762.88	4729.36	4967.52	4947.92
1090	25.4	15.04	9.08	-17.44	37.76	58.4	32.04	65.84	18.12	-26	30.52	11.08	-2.44	-20.08	26.04	71.84	13.16	2660.96	2850.8	2984.4	3228.52	3288.32	3234.8	3502.32	3575.8	3544.44	3713.84	3697.4	3658.64	3905.32	3923.52	3877.96	4055.56	4003.68	4098.12	4280.96	4225.8	4208.92	4391.56	4374.36	4378.36	4660.92	4581.84	4567.24	4788.72	4782.76	4774	4962.28	4963.68
1092.5	-6.88	30.56	-1.48	8.84	-14.12	95.24	38.96	48.64	4.16	2.36	5.6	-6	-4.56	-9.44	3.68	60.08	28.52	2617	2868.88	2945.32	3231.44	3229.12	3235.84	3485.28	3486.76	3476.56	3750.32	3649.68	3657.92	3895.68	3910.12	3848.2	4065.92	4063.08	4094.48	4287.24	4191.4	4174.52	4408.16	4277.84	4376.4	4587.16	4608.28	4523.32	4702.44	4795.08	4688.48	4988.72	4934.24
1095	56.68	13.56	-5.8	-29.48	41.48	38.24	1.64	60.2	26.96	13.56	11.72	46.08	-5.32	-65.08	65.32	32	4.68	2617.68	2825.88	2966.16	3275.36	3223.92	3238.44	3491.96	3516.48	3500.24	3738.08	3670.04	3643.8	3852	3901.12	3867.96	4056.28	4000.92	4049	4226.32	4176.68	4194.56	4397.12	4341.84	4393.96	4552.16	4636.28	4552.08	4759.2	4804.04	4659.2	4924.36	4918.32
1097.5	36.48	10.12	15.92	6.32	53.52	28.2	-24.72	48.16	16.76	46.6	-5.4	32.16	29.08	13.24	98.92	55.76	-13.2	2565	2852.48	2909.72	3293.64	3220.44	3214.76	3519.68	3514.92	3448.2	3719.56	3697.64	3643.12	3867.24	3863.32	3864.4	4087.08	3988.48	4063.04	4212.96	4218.56	4178.04	4421.96	4419.84	4375.68	4554.48	4604.4	4544.04	4773.8	4802.56	4663.28	4963.88	4899.8
1100	14.2	36.16	-28.68	37.2	5.12	45.76	31.4	44.32	29.6	17.76	29.84	-24.08	-30.52	-14.44	64.24	70.08	22.2	2574.56	2818.32	2923.76	3227.28	3233.92	3215.72	3460.76	3443.48	3454.6	3694.08	3696.28	3595.84	3862.24	3848.8	3853.72	4064.28	3965.76	4010.6	4258.88	4211.08	4219.88	4388.52	4415.88	4367.72	4573.16	4465.92	4518.36	4747.28	4743.68	4659.72	4922.2	4896.36
1102.5	46.4	13.56	-38	3.08	-14.2	31	32.4	50.24	10.92	28.08	-16.76	-17.56	-32.28	4.52	62.16	48.48	28.6	2556.08	2805.28	2912.72	3171.76	3164.32	3188.52	3482.24	3421.64	3487.36	3640.08	3628.48	3585.36	3812.4	3802	3787.36	4032.48	3959.04	3951.28	4266.6	4153.12	4174.64	4411.92	4308.88	4332.76	4537.04	4519.44	4496.56	4750.52	4677.48	4625.32	4865.2	4893.08
1105	9.48	28.68	-31.76	-42.44	-29.52	41.48	26.04	75.56	-12.2	53.48	24.12	43.76	-41.68	-52.44	98.92	67.52	39.48	2558.64	2810.68	2868.24	3185.6	3156.68	3157.72	3438.2	3451.84	3449.16	3656.56	3634.24	3552.92	3789.32	3817.36	3808.72	4065.12	3956.24	3985.64	4258.72	4153.96	4112.36	4385.56	4338.64	4268.04	4524	4519.64	4467.96	4752.48	4668.6	4618.84	4863.08	4888.08
1107.5	23.04	15.12	11.92	-27.64	26.72	58.44	-7.92	43.6	19.08	21.08	11.04	-1.84	26.84	-66.76	72.36	52.04	27.52	2545.4	2795.52	2880.76	3177.4	3163	3172.8	3424.24	3476.76	3472.8	3619.48	3635.2	3603.48	3807.4	3809.92	3811.84	4046.64	3954.12	4016.48	4252.28	4179.36	4129.8	4392.12	4391.44	4300.24	4512.88	4518.08	4496.76	4693.32	4702.4	4617.68	4893	4870.16
1110	24.84	-1.92	-2.4	14.48	29	39.64	-14.24	48.96	26.92	7.24	7.92	12.96	11.48	-51.24	70.6	63.12	14.28	2522.16	2767.72	2950.08	3154.36	3147.16	3215.12	3367.16	3454.04	3528.2	3625.32	3599	3619.44	3849.44	3829.72	3800.8	3994.68	3965.88	3980.68	4207.48	4178.92	4129.72	4360.88	4355	4337.28	4471.44	4505.48	4453.64	4649.76	4700.52	4665.8	4880.36	4896.04
1112.5	16.72	19.72	-18.8	-19.48	49.92	55.08	24.12	57.44	20.68	-0.84	16.2	33.64	-27.08	9.48	60.32	61.24	37.96	2532.6	2724.8	2855.36	3127.56	3153.32	3232.24	3396.96	3470.64	3414.52	3624.72	3589.32	3617.84	3816.28	3872.44	3758.72	3956.44	4014.64	3961.48	4211.04	4089.16	4079.52	4359.84	4351.52	4309.32	4464.4	4465.28	4456.44	4667.44	4690.8	4637.08	4858.12	4935.68
1115	-10.76	-2.68	3.32	-54.28	22.88	51.4	25.4	20.2	28.92	-16.28	5.76	3.68	6.28	-16.76	40.6	42.32	21.56	2504	2746.84	2849.16	3096.04	3101.28	3240.76	3414.72	3446.32	3353.2	3602.12	3613.36	3588	3790.28	3821.36	3771.84	4005.04	4021.96	3916.32	4178.88	4072.12	4086.96	4351.52	4365	4320.68	4472	4471.04	4485.88	4649.72	4716.16	4595.16	4839.24	4896.8
1117.5	27.52	-6.68	-28.64	8.08	48.72	34.52	9.28	-4.4	34	-14.68	16.92	15.92	-8.04	-3.72	40.8	54.6	11.12	2442.36	2737.56	2803.4	3125.72	3111.56	3137.32	3419.88	3368.8	3381.92	3566.52	3574.56	3609.52	3773.4	3807.24	3740.24	4010.36	3962.48	3935.76	4128.88	4086.52	4116.28	4377.2	4252.68	4292	4427.88	4464.96	4457.84	4678.44	4709.68	4594.2	4826.84	4901.28
1120	5.2	22.36	-9.84	-29.52	60.16	62.8	10.08	70.16	15.92	-0.76	-36.32	26.96	-24.4	-3.16	69.88	60.52	-2.48	2467	2772.24	2770.08	3114.72	3113.44	3174.24	3380	3400.08	3414.24	3614.44	3527.16	3591.2	3765.92	3799.12	3744.44	3986.52	3911.24	3922.24	4158.48	4100.96	4082.8	4304.48	4263.08	4247.4	4470.32	4436.4	4450.76	4636	4672.92	4640.56	4798.12	4903.84
1122.5	37.84	39.96	36.16	2.24	50.88	44.52	41.56	85.64	-24.44	9.48	-34.08	-3.08	-17.92	-37.84	61.44	59.96	27.92	2428.24	2737.24	2811.76	3076	3108.2	3155.72	3382.4	3395.72	3353.72	3594.92	3561.48	3594.8	3756.6	3787.72	3760.44	3974.64	3884.4	3864.52	4142.32	4046.88	4094.48	4338.24	4253.48	4270.68	4449.64	4454.04	4400.92	4614.68	4654.48	4601.2	4811.76	4874.64
1125	41.32	7.4	16.4	5.84	1.48	45.56	29.24	53.56	-3.12	-15.72	-43.8	14.6	10.24	-71.84	56.96	64.24	31.04	2396.64	2674.64	2859.32	3108.88	3088.08	3129.56	3382.92	3393.16	3386	3585.2	3587.92	3627.2	3707.72	3777	3775.52	3936.52	3927.44	3891.16	4132.36	4092.16	4112.88	4273.88	4326.76	4211.28	4410.44	4451.48	4459.84	4650.48	4657.92	4595.2	4820.6	4847.32
1127.5	48.68	-17	3.92	-1.32	28.88	47.4	12.2	54.92	10.96	26.96	-59.84	2.2	9.64	-52.28	24.96	37.04	-22.76	2356.24	2644	2774.08	3082.88	3036.8	3040.08	3314.92	3331.4	3292.08	3552.52	3492.88	3541.72	3727.12	3743.64	3728.16	3877.88	3900.6	3934.44	4132.12	4050.76	4067.68	4263.76	4312.68	4187.12	4388.96	4380.72	4449.76	4560.68	4605.88	4573.84	4756.76	4812.16
1130	5.92	38.4	31.56	-19.4	31.04	73.24	30.88	67.16	-17.88	-14.2	-18.44	-1.44	15.12	-39.6	23.48	27.84	14.68	2414.28	2597.32	2806.84	3005.12	3113.44	3071.52	3328.04	3377.28	3363.68	3603.8	3498	3520.12	3716.84	3781	3800.16	3911.36	3905.44	3915.56	4085.88	4075.4	4042.32	4228	4301.2	4200.64	4442.24	4370.36	4447.32	4596.12	4637.6	4587.72	4741.88	4805.64
1132.5	-25.76	18.32	-17.68	-26.92	-13.4	80.24	3.68	40.8	-2.72	19.68	0.12	12	-2.08	-50.2	37.16	23.6	55	2337.32	2632.2	2780.48	3000.32	3063.12	3093.08	3327.92	3344	3337.52	3562.32	3488.08	3504.2	3709.4	3719.2	3716.76	3885.6	3906.56	3887.12	4017.32	4043.6	4044.96	4196.16	4253.48	4170.2	4441.4	4412.32	4394.04	4594.12	4617.36	4536.4	4754.12	4830.68
1135	41.8	31.4	18	-16.28	7.36	38.64	16.08	66.4	-15.96	49.6	-14	6.88	-10.96	-25	51.28	58.48	8.84	2404.44	2678.56	2757.24	3012.24	3077.36	3107.24	3315.64	3362.72	3348.36	3576.2	3514.04	3506.8	3673.28	3698.56	3754.68	3914.36	3844.2	3853.56	4042.36	4045.4	4021.92	4199	4235.48	4193.2	4383.04	4393.2	4396.36	4557.92	4634.08	4520.72	4728.08	4823.76
1137.5	31.32	27.52	45.88	-20.36	23.88	20.96	-10.12	-0.36	15.84	16.16	14.04	1.6	17.96	-13.12	27.4	76.68	67.76	2362.64	2642.92	2693.88	2997.16	3041.04	3041.36	3302.52	3361.28	3246.72	3488.32	3470	3530.04	3671.36	3671.36	3673.16	3908.16	3845	3844.44	3999.36	4010.32	4022.44	4177.32	4168.44	4205.44	4328.84	4396	4369.92	4500.44	4585.8	4483.8	4759.48	4771.52
1140	29.4	22.36	31.52	-1.12	42.64	45.48	31	39.8	41.28	-20.64	-36.28	-16.88	-25.72	-29.92	52.96	31.52	27.92	2248.72	2612.84	2729.28	2991.44	3016.72	3023.4	3211.84	3296.28	3228.36	3475.72	3427	3503.56	3710.56	3651.52	3630.72	3865.04	3844.16	3822.76	3987.64	4014.48	4039.48	4145.96	4168.28	4149.92	4308.12	4391.12	4330.32	4492.32	4474.72	4512.6	4745.68	4710.32
1142.5	16.4	36.48	12	22.44	35.24	55.12	15.84	66.92	22.2	22.16	21.08	14.12	-31.56	-46.48	47.48	11.4	-5.8	2246.84	2609.64	2691.32	3033.4	2989.28	3066.8	3262.32	3282.32	3323.08	3525.72	3450.24	3501.12	3678.64	3665.2	3635.04	3857.68	3811.16	3830.08	3960.72	3969.96	3994.92	4203.76	4161	4187.44	4298.04	4386.6	4342.8	4515.68	4563.44	4526.28	4751.96	4714.92
1145	-3.4	37.52	54.64	7.8	20.56	23.92	-3.4	62.4	29.92	35.2	-4.32	11.36	-21.36	-41.96	57.4	68.6	-1.92	2341.68	2633.4	2663.4	3000.28	3002.72	3065.2	3211.76	3218.36	3325.32	3506.92	3452.28	3504.88	3646.56	3680.24	3663.36	3866.08	3782.32	3821	3985.04	3930.84	3992.48	4166.08	4210.32	4167.08	4262.8	4308.28	4334.56	4523.24	4572.04	4473.56	4695.12	4774.44
1147.5	24.16	51.84	-34.56	22.08	28.12	77.96	19.96	55.68	1.88	15.32	-66.4	-4.6	-25.4	-19.64	49.44	8.8	35.4	2306.44	2566.8	2660.08	2920.96	2980.4	3029.32	3188.96	3236.08	3261.92	3409.2	3418.04	3462.2	3649.44	3649.36	3633	3787.64	3813.84	3825.84	4010.76	3920.12	4003.2	4170.48	4160.8	4141.24	4259.28	4274.72	4326.52	4510.72	4496.72	4442.04	4676.92	4744.08
1150	20.36	58.72	8.08	-7.08	60.12	33.84	48.88	85.16	18.84	-8.68	11.8	15.28	-18.48	-53.88	61.04	10.12	39.08	2348.2	2554.8	2676.12	2910.6	2974.32	3014.48	3168.12	3260.16	3280.28	3454.16	3414.84	3474.4	3617.36	3641.04	3618.72	3830.12	3827.76	3819.56	4010.96	4020.4	3972.12	4110.68	4174.44	4135.64	4288.96	4313.68	4301	4529.92	4483.24	4436.96	4671.56	4715.84
1152.5	37.96	26.28	-2.88	5.88	33.96	28.76	32.28	35.76	-0.04	-45.2	21.2	6.6	-13	-52.64	27	58.08	35.24	2289.36	2559.72	2630.52	2929.76	2958.12	3005.16	3182.4	3282.52	3265.44	3489.68	3443.48	3459.92	3633.92	3662	3611.52	3843.2	3805	3791.64	4002.04	3941.96	3933.72	4124.8	4182.92	4084.96	4291.28	4371.48	4288.92	4517.56	4460.76	4483.32	4678.12	4663.92
1155	36	42.92	-10.64	3.4	-24.68	47.92	43.08	21.84	8.44	7.04	16.08	-15.24	43.56	-26.28	37.2	42.84	37.72	2265.52	2525.6	2642.12	2940.36	2917.36	2995.4	3152	3272.4	3224.92	3479.04	3410.2	3406.04	3613.52	3627.08	3622.4	3833.36	3784.88	3800.4	3969.64	3894.96	3939.88	4091.56	4134.84	4076.64	4273.76	4303.96	4256.44	4465.52	4448.56	4452.08	4609.48	4671.32
1157.5	22.88	22.48	5.48	5	25.08	27.2	6.24	50.32	40.56	10.8	16.08	-32.48	17.04	-35.32	74.68	37.6	8.44	2203.04	2535.68	2587.12	2933.04	2868.16	2956.92	3181.2	3213.16	3211.72	3407.16	3397.96	3343.8	3572.36	3596.16	3618.44	3779.72	3737.72	3831	3897.52	3907.2	3932.72	4136.92	4117.24	4077.16	4296.88	4279.64	4264.92	4448.36	4475.12	4403.6	4691.04	4684.4
1160	19.6	28.52	-26	4.52	61.96	70.72	31.16	60.4	2.84	6.44	1.44	38	-15.76	-79.32	6.96	-1.84	55.8	2224.76	2557.72	2591.8	2908.08	2886.6	2980.44	3204.12	3243	3225.04	3381.92	3392.84	3359.96	3573.96	3559.32	3602.48	3770.24	3761.88	3788	3960.76	3947.32	3921.72	4134.04	4172.2	4080	4300.52	4252.84	4217.64	4494.24	4451.68	4455.36	4666.44	4727.68
1162.5	0.76	-1.12	-11	-11.76	40.48	76.12	43.64	41.2	7.76	25.52	-29	-22.24	10.68	-30.48	52.36	-23.92	62.32	2245.44	2529.92	2628.96	2852.64	2923.04	2972.76	3217.92	3234.16	3169.08	3396.4	3403.12	3398.44	3581.04	3624.44	3632.72	3773.56	3778.76	3772.32	3955.24	3943.16	3917.76	4120.96	4113.36	4052.92	4290.16	4276.16	4252.24	4432.12	4466.36	4443.92	4679.76	4710.6
1165	-36.12	22	9.2	-26.48	25	91.2	119	34.68	54	19.72	-31.84	-8.88	-0.4	-22.04	35.2	51.8	35.52	2293.4	2525.48	2651	2922.28	2918.56	2986.28	3206.64	3244.56	3228.32	3401.92	3414.4	3377.36	3537.72	3663.04	3617.8	3756.64	3739.56	3763.44	3957.68	3935.4	3930.76	4075.56	4136.84	4094.32	4284.4	4243.92	4317.68	4393.8	4461.16	4420.64	4655.04	4685.2
1167.5	-21.12	53.28	-10.04	7.2	28.64	55.84	87.28	49.72	13.24	24.56	-2.04	39.24	69.28	-15.24	17.32	15.12	13.6	2199.64	2487.48	2604.56	2883.16	2885	2922.72	3214.2	3201.56	3185.12	3391.36	3372.2	3375.6	3564	3580.48	3556.36	3753.72	3718.04	3747.84	3917.32	3896.28	3882.04	4116	4072.12	4113.04	4270.32	4268.68	4317.16	4390.96	4429.88	4393.48	4617.96	4622.6
1170	-33.36	30.96	-44.2	26.72	13.48	71.72	23.12	96.28	0	-16.92	24.76	12.48	4.76	0.08	22.44	1.32	-2.84	2164.52	2442.04	2583.92	2851.48	2904.64	2892.72	3115.52	3131.2	3163.48	3361.32	3350.36	3372.4	3560.72	3565.56	3531.16	3768.12	3725.6	3710.56	3888.16	3888.32	3878.8	4064.28	4068.48	4007.08	4256.8	4238.4	4228.6	4431.56	4431.8	4354.8	4559.16	4561.16
1172.5	26.2	27.36	-59.32	16.44	5.76	81.56	36.8	55.04	16.48	-18	-19.52	30.8	18.56	-6	-13.96	17.8	37.72	2117.88	2414.2	2538.6	2833.44	2826.8	2914.56	3131.28	3114.84	3149.36	3377.28	3318.04	3303.08	3518.64	3541.88	3516.76	3734.44	3668.2	3654.6	3897.04	3877.8	3833.64	4094.24	4049.68	4038.72	4208.64	4234.88	4258.92	4370.8	4419.52	4351.32	4553.88	4598.16
1175	28	4.48	5.28	25.12	-1.12	35.84	42.12	74.2	18.24	3.28	-4.04	18.96	27.76	-67.24	-1.56	23.44	1.64	2146.88	2464.2	2540.72	2859.44	2806.48	2850.64	3109.24	3147.64	3165.56	3396.08	3333.92	3323.48	3545.64	3558.48	3529.24	3660.48	3662.4	3687.08	3911.16	3823.4	3823.64	4091.56	4038.48	4041.2	4195.76	4194.56	4227.96	4403.44	4444.16	4375.92	4604.28	4616.56
1177.5	38.08	14.4	-60.68	24.84	23.24	18	44.4	70.36	-0.16	-5.12	-30.88	34.48	18.72	-18.64	14.6	1.56	5.84	2142.72	2432.04	2507.52	2795.44	2809.36	2890.16	3064.68	3136.16	3138.72	3267.48	3340.92	3325.92	3489.36	3521.92	3514.8	3685.6	3689.16	3698.44	3861.28	3847.04	3790.52	4029.92	3962.28	4003.96	4218.12	4197.24	4161.92	4433.8	4411.92	4318.16	4581.4	4562.6
1180	26.04	-1.48	-21.04	-10.2	9.04	84.76	-0.12	55.28	6.4	-3.28	-18.96	41.76	-9.96	-53.4	29.76	71	-4.64	2185.92	2388.92	2533.16	2851.96	2813.88	2918.2	3121.88	3115.68	3156.4	3287.16	3340.76	3300.96	3478.72	3528.6	3555.68	3760.32	3763.2	3698.08	3912.64	3919.52	3855.4	4060.32	4011.44	3998	4271.92	4186.08	4209.24	4404.08	4414.6	4333.08	4497.72	4602.6
1182.5	11.92	27.36	5.8	25.16	16.24	71.72	29.04	43.44	54.72	5.76	18.52	52.96	13.4	-16.64	15.52	23.44	30.68	2144.24	2383.88	2526.8	2852.16	2830.36	2926.64	3157.36	3104.52	3102.76	3305.16	3366.76	3292.04	3570.12	3531.12	3487.12	3718.28	3700.36	3718.4	3845.92	3878.24	3808.44	4049.92	4046.84	4029.4	4220.28	4215.6	4200.12	4395.6	4413.96	4357.36	4587.48	4613.32
1185	28.92	-13.88	3.92	8.8	-11.36	29.32	39	65.04	8.92	-15.92	-59.44	-6.72	9.92	-47.48	2.88	-2.52	3.6	2102.68	2351.4	2508.88	2760.96	2801.92	2865.6	3082.92	3086.36	3092.96	3285.2	3276.76	3290.76	3491.92	3515.16	3386.76	3682.44	3649.48	3657.96	3788.32	3788.2	3835.48	3957	4008	3933.84	4194.12	4183.48	4144.68	4363.8	4373.44	4358.36	4522.2	4549.96
1187.5	78.48	-19.64	-12.4	36.64	-23.64	44	21	44.12	-6.24	10.88	26.28	-48.04	15.84	-18.76	25.48	21.6	5.28	2071.08	2380.68	2499.72	2793.28	2773.16	2822.68	3057.16	3136.96	3132.2	3292.44	3243.4	3243.56	3457.4	3523.52	3439.24	3657.6	3646.64	3645.76	3893.56	3778.64	3840.36	3989.68	3949.96	3970.2	4181.72	4176.8	4164.68	4344.72	4361.32	4302	4527.16	4552.84
1190	48.16	16.36	-41.2	-20.92	11.44	50.68	42.4	56	12.52	-0.96	-2.2	-2.2	-23.96	-15.44	18.84	18.88	12.52	2074.6	2347.32	2473.36	2775.32	2803.08	2879.04	3043.88	3124.04	3103.8	3310.2	3243.4	3282.56	3426.8	3506.64	3480.88	3661.88	3579.2	3598.92	3857.2	3740.76	3792.64	3961.08	3978.16	3962.48	4148.76	4164.72	4135.76	4368.32	4343.2	4312.68	4494.52	4529.12
1192.5	34.24	31.4	-25.28	-20.76	5.8	71.64	10.56	29.44	34.72	36.4	63.24	1.72	2.24	-42.88	48.72	20.88	1.12	2033.64	2367.6	2482.92	2767	2788.24	2849.56	3016.88	3090.32	3101.04	3245.48	3283.6	3327	3442.12	3422.68	3456.48	3670.16	3627.36	3586.64	3781.16	3754.92	3787.96	4022.64	3962.88	3983.36	4104.04	4169	4154.2	4309.04	4338.36	4300.08	4512.16	4522.68
1195	54.24	40.36	5.56	-11.68	27.56	93.08	19.4	46.28	13.36	-9.24	42.64	10.28	5.48	-14.88	35.2	55.48	11.72	2052.76	2352.68	2490.32	2760.4	2835.4	2810.28	3064.32	3035.08	3095.92	3254.52	3273.68	3276.32	3429.96	3463.56	3434.56	3681.12	3633.76	3641.04	3807.04	3831.64	3823.32	4012.08	3982.6	3974.72	4119.04	4139.96	4169.52	4273.88	4367.48	4280.12	4455.8	4514.76
1197.5	63.32	38.16	47.24	7.4	9.16	56.32	39.12	52.76	35.8	-27.84	-35.48	28.64	-12.68	-2.72	49.92	49.24	6.76	2039.44	2335.28	2441.64	2751.52	2807.24	2798.64	3075.68	3012.64	3047.48	3224.88	3264.6	3236.12	3422.76	3458.96	3422.84	3659.92	3579.2	3647.36	3789.24	3781.88	3784.16	3963.24	3972.2	3973	4116.04	4132.96	4132.08	4271.84	4408.84	4288.36	4442.76	4514.48
1200	29.44	-17.24	-29.04	14.36	1.64	47.48	10.84	68.4	35	15.12	-28.4	-20.96	-10.64	-24.72	69.12	34.72	28.6	2012.56	2315	2455.2	2737.08	2753.72	2783.96	2988.16	3042.84	3034.88	3173.4	3275.8	3169.4	3407.6	3437	3374.72	3618.68	3555.92	3584.68	3779.68	3788.8	3807.68	3901.08	3931.04	3854.48	4058.36	4091.6	4138.16	4248.32	4356.8	4267.72	4418.56	4507.4
1202.5	50.28	40	-38.64	36.16	51.96	48.96	23.12	21.6	27.24	6.16	-1.92	-22.8	0.72	-31.88	38.92	18	27.68	1978.2	2307.16	2438.24	2686.6	2735.56	2751.24	2995.64	3031.56	3012.24	3205.96	3243.76	3177.76	3394.08	3394.44	3400.2	3587.88	3553.32	3635.76	3745.76	3760.64	3777.2	3920.24	3945.4	3887.32	4021.32	4092.44	4098.88	4272.92	4351.8	4257.12	4445	4457.88
1205	19.28	22.24	-21.52	16.88	14.68	37.12	75.76	44.32	16.32	-0.08	13.2	-14	-20.04	-47.12	73.6	28.32	11.16	2028.96	2299	2426.84	2706.04	2769.48	2744.44	2951.2	3023.64	3009.96	3241.32	3252.24	3199.36	3405.68	3462.68	3392	3637.44	3585.64	3639.28	3780.16	3779.32	3764.36	3883.28	3967.76	3947.4	4043.92	4084	4096.76	4323.88	4293.92	4279.16	4448.68	4405.28
1207.5	32.72	7.16	-11.44	7.04	32.88	69.56	10.96	112.32	16.28	-3.16	0.36	-33.88	-12.48	-22.6	23.12	20.84	15.52	1963.48	2256.24	2400.04	2712.96	2723.04	2771.48	2998.52	2995.28	3017.96	3190.24	3203.64	3244.2	3392.08	3418.88	3341.48	3590.68	3570.84	3632.8	3762.2	3774.8	3730.96	3961.64	3958.88	3950.12	4110.56	4103.92	4061.72	4273.6	4306.96	4287.44	4445.08	4423
1210	29.8	-32.88	-14.84	-24.76	50.96	39.68	-55.56	117.64	36.52	-10.36	-17.04	5.08	-51.36	-57.84	7.2	36.88	28.28	1946.56	2245.52	2406.56	2714.56	2677.36	2792.2	2958.44	3010.16	3060.76	3193.56	3200	3227.52	3372.08	3395.68	3316.56	3546.68	3543.68	3618.32	3741.48	3752	3741	3963.68	3910.16	3839.88	4058.08	4108.44	4064.68	4224.88	4311.48	4255.32	4385.08	4451.64
1212.5	35.16	-16.24	-8.12	-17.8	38	83.4	40.52	51.84	53.84	50.24	-3.6	42.44	-15.72	-5.64	34.6	72.2	23.8	1977.08	2223.6	2417	2680.68	2615.76	2787.28	2999.04	3004.24	3020.52	3171.68	3247.44	3270.12	3404.36	3439.2	3366.04	3617.92	3542.92	3614.6	3752.28	3736.32	3724.16	3988.08	3895.08	3903.28	4036.64	4040.92	4104.84	4200.92	4313.72	4245.68	4460.32	4463.72
1215	21.92	1.04	0.36	-2.12	-7	48.6	4.04	46.44	10.2	19.16	-33.52	15.08	-10.88	-40.92	1.76	69.24	-30.72	1996.4	2249.24	2408.64	2683.36	2653.76	2745.28	2934.08	3082.92	3018.48	3197.68	3197.8	3189.36	3350.44	3453.28	3407	3594.44	3483.28	3567.8	3747.92	3717.96	3746.32	3901.48	3936.4	3884.04	4036.88	4021.16	4069.04	4207.84	4300.12	4239.52	4428.8	4389.08
1217.5	28.52	28.68	33.04	24.4	-9.84	36.36	-41.68	94.92	51.08	-0.88	-12.84	45.64	-31.08	-45.8	70.92	48.04	35.84	1959.32	2242.52	2357.8	2663.84	2655.68	2735.76	2907.36	3083.76	2966.64	3227.24	3197.32	3170.12	3368.48	3395.44	3362.8	3577.08	3516.44	3581.32	3730.4	3737.16	3763.04	3855.24	3876.52	3831.04	4063.24	4095.12	4054.72	4225.48	4270.76	4248.4	4382.76	4372.12
1220	24.04	11.4	31.88	-5.92	-1.36	53.8	-23.48	38.4	25.16	-17.84	-37	13.76	-32.68	-54.92	36.32	44.68	73.4	1964.04	2215.44	2358.64	2630.28	2658.76	2741.84	2931.52	3024.88	3036.56	3193.36	3207.96	3160.04	3341.52	3395.48	3327.12	3511.72	3533.88	3579.56	3732	3661.08	3716.36	3825.4	3851.08	3825.52	4059.36	4010.24	4043.48	4190.68	4199.12	4200.32	4340.56	4410.2
1222.5	32.6	47.08	-28.68	29.56	60.04	25.12	31.32	22.2	2.44	9.88	12.76	-18.12	11.56	-23.32	68.4	50.12	23.72	1955.84	2203.68	2354	2596.72	2652.88	2734.8	2976.96	2979.72	3025.32	3211.6	3221.52	3155.4	3325.16	3387.6	3407.32	3538.12	3526.76	3548.48	3697.36	3628.12	3679.64	3838.76	3839.72	3880.52	4047.68	4013.44	3963	4175	4211.04	4180.08	4397.44	4410.12
1225	17.04	43.64	1.8	9.4	24.64	55.8	19.32	111.28	-39.96	-15.64	8.68	28.4	26.92	-25.52	34.48	20.04	10.16	1951.36	2174.48	2335.88	2587.56	2621.12	2718.52	2899.08	2986.36	3000.72	3193.04	3138.64	3115.32	3325.12	3358.04	3381.36	3507.52	3468.16	3523	3705.44	3700.32	3679.04	3843.52	3851.32	3855.92	4038	4040.92	3981.76	4167.6	4225.36	4173.2	4362	4386.04
1227.5	53.52	15.52	31.48	-3.48	45.16	27.68	-12.6	67.2	30.72	-17.92	10.96	-14.88	-0.44	-36.92	11.72	32.24	55.04	1891.8	2117.2	2267.76	2568.4	2640.72	2710.72	2876.48	2944	2959.08	3106.88	3107.12	3181.16	3324.56	3354.64	3313	3494.12	3529.36	3484.44	3647.2	3669.24	3677.6	3849.12	3755.76	3777.08	4037.28	4034.08	3975.96	4144.32	4201.2	4154.16	4356.52	4414.44
1230	17.8	52.76	34.52	3.36	29.96	39.84	24.64	33.76	60.36	7.16	-5.76	-30.84	-8.8	-48.32	35.28	70.24	24.64	1944.28	2157.8	2331.68	2621.76	2613.28	2677.04	2896.72	2952.04	3015.84	3161.68	3166.16	3195.92	3323.36	3342.2	3329.4	3562.64	3499.6	3554.28	3671.32	3672.76	3725.92	3861.76	3829.28	3782.04	4003	3979.52	4002.16	4172.16	4235.28	4253.32	4354.48	4421.12
1232.5	-20.96	29.2	-14.88	-10.32	10.96	47.44	26.92	74.8	44.4	-4.24	-15.64	8.68	-11.08	-40.72	43.64	57.32	36.8	1907.16	2154.92	2281.08	2606.36	2639.04	2645.12	2892.12	2952.16	2926.32	3140.64	3131.52	3158.88	3326.84	3312.4	3335.2	3534.32	3459.84	3484.92	3652.08	3630.84	3617.16	3772.12	3791.16	3848.12	3986.44	3960.64	3997.08	4154.44	4228.08	4216.72	4388.4	4390.68
1235	-17.92	14	-17.92	-20.2	20.08	67.96	4.88	74.8	-5.76	18.56	22.36	-24	-19.44	-38.44	-7.28	12.48	38.32	1897.28	2168.6	2269.68	2555.44	2603.32	2661.08	2879.2	2946.08	2918.72	3075.28	3125.44	3107.96	3256.16	3300.24	3326.84	3527.48	3493.28	3520.64	3644.52	3613.36	3620.2	3765.36	3734.96	3820.84	4016.92	3943.2	3949.28	4120.28	4144.6	4175.76	4346	4345.24
1237.5	-29.32	20.84	17.8	-7.28	20.08	37.56	10.96	59.6	-43	7.92	16.28	-3.48	21.6	-35.4	2.6	43.64	10.2	1878.28	2134.4	2266.68	2553.32	2535.04	2642.2	2824.68	2902.92	2887	3000.32	3113.6	3077.08	3258.08	3268.68	3263.36	3464.76	3451.92	3503.52	3566.68	3586.4	3650.36	3818.2	3747.56	3778.04	3963.52	3946.68	3978.08	4066.16	4162.68	4082.88	4363.4	4288.84
1240	-27.8	20.08	33.76	44.4	26.16	30.72	36.04	95.32	-38.44	-18.68	10.2	27.68	-12.6	-35.4	2.6	42.88	17.04	1884.88	2131.32	2272.16	2523.36	2603	2602.8	2826.48	2862.84	2885.6	3101.08	3125.6	3102.52	3333.4	3278.24	3272.48	3478.28	3459.96	3452.96	3616.64	3555.76	3668.52	3824.64	3816.16	3785.88	3923.76	3919.6	3955.56	4123.24	4170.2	4109.32	4342.24	4342.92
1242.5	8.68	18.56	-24.76	-1.2	10.2	83.16	-8.8	42.88	1.08	9.44	29.96	23.88	7.92	-26.28	28.44	41.36	61.12	1820.32	2168.96	2189.4	2496.72	2559.24	2608.48	2873.16	2848.84	2877.92	3043.92	3085.76	3074.64	3249.4	3322.12	3309.24	3520.32	3472.24	3417.36	3617.84	3574.28	3601.64	3805.96	3799.6	3834.92	3955.16	3953.68	3926.4	4091.4	4118.76	4114.48	4355.68	4328.92
1245	10.96	19.36	-4.24	-14.8	9.48	45.24	43.68	76.4	17.08	-9.52	-14.12	19.32	-19.4	-40.64	30.8	27.76	-11.84	1864.76	2121.64	2167.24	2504.04	2580.32	2581.72	2851.2	2846.08	2884.68	3019.48	3137.32	3091.76	3202.16	3284.24	3306.32	3476.36	3425.2	3412.56	3607.76	3633.76	3631.76	3813.72	3749.8	3773.92	3906.68	3944.68	3932.84	4063.64	4126.8	4100.2	4280.68	4304.44
1247.5	-6.56	34.36	15.48	30.24	36.04	69.48	52.12	54.96	-15.12	4	-13.32	28.16	20.76	0.16	19.96	18.44	-16.72	1864.96	2185.84	2213.24	2501	2549.84	2614.84	2853.32	2907.32	2849.68	3088	3057.04	3101.12	3217.92	3312	3270.24	3439.92	3425.4	3471.24	3531.4	3623.08	3645.12	3813.16	3749.16	3779.92	3907.04	3926.92	3915.36	4042.56	4153.92	4104.08	4288.44	4318.28
1250	6.88	8.64	34.52	-28.92	22.48	34.52	34.56	65.32	-8.44	32.04	5.48	45.12	20.8	-22.84	-2.12	56.84	10.56	1875.04	2120.76	2213.24	2480.48	2534.68	2590.4	2767.76	2924.44	2911.64	3092.56	3018.08	3106.28	3224.48	3256.44	3265.72	3452.4	3461.8	3482.4	3537.04	3704.16	3590.6	3711.6	3769.84	3834.68	3881.28	3953.8	3876.48	4073.92	4110.24	4097.76	4260.92	4295.2
1252.5	-10.72	9.88	26.56	-12.52	-20.52	29.76	9.92	21.92	3.24	35.4	-5.12	18.32	-0.92	-85.92	-15.44	19.28	14.56	1773.2	2059.04	2169.44	2435.84	2530.32	2575.92	2762.96	2854.72	2858.6	3007.28	3011.32	3062.32	3224.8	3229.36	3229.12	3404.32	3427.64	3426.96	3529.48	3598.24	3533.44	3724.16	3724.04	3763.64	3865.4	3930.28	3838.56	4021.96	4090.56	4015	4216	4273.52
1255	-7.92	-8.56	17.44	0.56	30.44	44.32	11.32	75.32	-14.68	-0.92	6.64	4.44	17.56	-63.12	33.08	49.68	47.24	1815.56	2033.36	2219.2	2458.64	2500.2	2551.4	2738.48	2841.32	2848.32	3041.84	3023.88	3041.64	3206.2	3268.12	3196.92	3392.68	3385.2	3423.28	3596.8	3541.6	3546.4	3706.68	3755.6	3737.64	3911.48	3885.64	3903.4	4057.24	4068.2	4034.44	4168.8	4281.64
1257.5	0.04	18.4	-60.6	-12.96	52.52	14.96	-16.96	49.56	9.12	-7.44	36.4	19.12	-6.96	-44.56	38.12	38.04	25.76	1788.8	1990.6	2167.96	2453.16	2485.2	2532.52	2763	2816.56	2812.72	2984.84	2994	3040.56	3218.64	3220.24	3202.76	3418.8	3353.68	3442.04	3603.44	3487.52	3540.96	3754.16	3763.72	3753.08	3901.44	3837.28	3914.48	4028.8	4087.16	4033.6	4217.8	4239.2
1260	17.52	37.12	-58.2	12.72	61.88	21	-17.24	51.52	18.2	-28.6	10.52	94.52	5.24	-32.92	25.16	85.96	0.52	1816.92	2007.96	2191.32	2465.52	2482.4	2569.52	2802.2	2824.68	2824.88	3000.68	3036.72	3082.56	3260.04	3240.68	3204.96	3410.28	3339.68	3438.4	3527.6	3517.04	3539.68	3742.28	3741.56	3709.92	3909.84	3885.48	3895.4	4088.8	4097.84	4050.52	4188.32	4243.24
1262.5	12.44	2.28	-23.64	-5.32	20.48	27.88	-3.08	46.64	8.56	-17.48	40.6	15.56	13.92	-25.08	58.2	64.84	12.36	1781.08	2027	2160.44	2415.76	2419.72	2521.56	2778.64	2808	2764.36	2994.08	2991.24	3012.2	3177.56	3257.2	3115.2	3362.92	3283.44	3411.88	3543.68	3501.68	3538.28	3712	3729.28	3672.48	3900.44	3861.4	3816.36	4040.48	4039.92	4049.68	4197.64	4207.4
1265	36.84	18.56	-56.2	-6.36	10.16	-1.76	37.2	33.6	2.08	4.76	11.6	15.84	4.48	-36.12	67.48	47.44	30.2	1773.88	2039.8	2141.04	2427.76	2470.84	2527	2762.88	2818	2782.04	2978.96	3001.28	3011.32	3155.16	3234.6	3192.08	3415.44	3329.52	3378.08	3517.28	3513.68	3585.72	3722.72	3699	3697.8	3864.68	3882.12	3844.84	4022.28	4021.8	4050.64	4184.88	4213.24
1267.5	44.92	58.52	-4.88	15.2	35.76	-4.16	13.4	74.08	20.64	9.96	-13.96	15.96	-18.8	-4.2	25.92	20.68	1.36	1771.44	2028.12	2108.76	2462.56	2523.72	2508.96	2726.64	2788.12	2794.12	2998.2	2975.24	3034.72	3103.52	3224.12	3211.04	3435.12	3379.16	3396.08	3507.04	3494.16	3495.52	3738.16	3659.04	3722	3828.28	3859.92	3858.88	4006.44	4033.92	4029.4	4198.08	4260.12
1270	-10.08	62.36	11.56	-26.36	44.68	41.56	-3.04	78.56	19.28	35.4	-12.16	60.08	-27.44	-45.16	-2.72	9.64	-9.52	1763.2	2024.68	2142.92	2428.4	2452.64	2471.52	2684.36	2815	2762.64	2988.48	2963.68	3015.04	3091.8	3177.04	3218.24	3408.24	3356.12	3388.72	3509.4	3467.92	3517.72	3676.48	3670.96	3683.88	3851.28	3809.8	3828.96	3970.28	4006.16	4055.4	4143.44	4233.28
1272.5	-18.52	37.28	-21.48	-24.92	29.92	52.36	2.28	38.52	7.88	12.76	-40.08	-11	3.84	-39.08	43.08	27.6	26.72	1698	2017	2088.2	2355.36	2399.92	2475.08	2678.56	2773.28	2747.36	2936.84	2930.92	2966.24	3124.56	3188.2	3156.56	3374.68	3324.72	3406.76	3482.36	3444.56	3511.16	3649.76	3662.56	3664.08	3773.64	3815.12	3790.52	3984.96	4036.44	3985.72	4155.28	4199.32
1275	6.08	9.68	20.44	-18.68	31.12	63.76	-7.08	42.2	-20.92	-2.2	-6.96	-2.48	34.52	-7.2	20.68	46.96	19.52	1661.52	1955.04	2073.2	2351.44	2432.72	2517.96	2661.68	2751.6	2822.32	2932.92	2937.36	2954.4	3154.6	3142.32	3124.76	3349.8	3293.72	3340.76	3479.8	3442.76	3406.32	3643.12	3639.8	3609.68	3739.2	3773.28	3822.16	3993.68	4009.16	3965.32	4118.96	4197.56
1277.5	-5.24	33.24	29.2	-24.6	76.88	34.72	-18.2	76.32	26.64	10.12	-12.92	-9.28	38.44	-3	34.48	30.16	69.76	1711.2	1956.76	2102.6	2393.2	2388.76	2492.76	2699.2	2743.72	2760.68	2916.52	2932.76	2975.4	3184.12	3153.24	3148.76	3339.16	3346.36	3342.4	3480.04	3473.12	3488.52	3678.32	3654.84	3672.04	3776.24	3860.6	3851.12	3980.36	3965.92	3959.72	4155.6	4222
1280	11.8	-8.36	20.4	-8.72	24.24	27.28	56.72	87.36	53.24	2.84	-21.88	5.72	25.84	-9.64	47.32	46.92	36.4	1727.16	1952.8	2072.88	2373.64	2418.76	2505.88	2682.64	2763.44	2781.24	3000.16	2892.56	2971.04	3101.2	3192.84	3131.04	3321.72	3326.56	3288.72	3461.88	3514.72	3503.96	3655.8	3688.36	3662	3766.6	3852.64	3799.68	3977.08	3990.4	3989.6	4115	4217.08
1282.5	29.64	11	78.84	14.56	2.4	51.68	-10.84	94.84	-33.8	33.24	-39.36	27.88	10.16	-5.12	46.44	74.96	20.08	1660.04	1946.68	2017.08	2368.24	2420.32	2477.12	2688.6	2731.96	2770.4	2917.48	2893.76	2900.96	3090.56	3139.32	3139.12	3254.24	3232.24	3313.88	3433.28	3457.12	3465.64	3679.64	3604.8	3675.32	3762.68	3784.96	3806.04	3975.08	4032.88	3972.16	4203.88	4191.12
1285	-21.6	39.16	21.56	8.56	20.28	31.08	-26.12	104.52	-16.24	19.28	-17	8.44	-54.92	-47.76	10.48	32.96	-31.68	1640.48	1908.12	2051.72	2357.24	2419	2397.4	2638.56	2688.64	2721.76	2875.32	2976.8	2883.68	3050.76	3167	3103.68	3284.12	3244.24	3309.32	3445.08	3469.08	3445.88	3585.36	3648.6	3599.36	3690.08	3761.52	3810.12	3919.48	3989.64	3963.48	4127.56	4175.36
1287.5	20.2	22.68	-46.68	36.36	73.44	45.44	28	54.36	14.04	28.96	-16.6	8.88	2.52	-50.56	-2.92	44.4	31.04	1700.92	1934.8	2048.04	2366.16	2375.16	2435.16	2661.84	2710.2	2713.8	2880.84	2925.6	2898.68	3075.8	3152.8	3147.4	3290.04	3272.52	3288.48	3429.6	3432	3432.16	3622.96	3641.52	3612.36	3729.84	3759.44	3804.84	3919.04	3999	3919.6	4098.6	4169.28
1290	41.12	25.68	-14.84	-10.24	48	94.52	-4.12	75.84	18.96	18.24	-55.16	17.12	-6.4	-46.84	51.48	20.44	5.16	1752.12	1898.4	2018.6	2341.4	2356.4	2441.96	2631.08	2669.76	2733.4	2892.52	2904.2	2931.28	3016.28	3100.24	3160.32	3292.08	3229.64	3290.44	3437.92	3401.88	3441.72	3677.4	3636.28	3610.24	3810.68	3764.16	3778.24	3939.24	3986.44	3910.12	4100.44	4147.64
1292.5	30.08	32.44	-10.64	35.32	14.6	52.16	-3.92	62.92	36.96	-6.68	26.64	-29.24	14.56	-7.16	7.6	34.08	26.92	1667	1908.76	2020.44	2297.48	2337.84	2415.6	2657.32	2676.56	2714.4	2876.48	2856.68	2903.76	2996.96	3098.6	3141.08	3320.44	3266.84	3294.68	3419.08	3376.92	3417.88	3679.16	3591.92	3576.24	3759.28	3770.36	3793.52	3903.88	3958.44	3841.32	4151.4	4131.36
1295	30.4	43.28	-19.4	28.8	17.64	22.92	33.88	50.24	56.2	-32.24	-24.16	22.12	18.44	-59.48	1.6	33.32	-6.76	1687.36	1892.12	2041.88	2298.28	2324.32	2363.16	2590.8	2699.76	2701.4	2843.56	2815.8	2899.28	3012.92	3046.12	3121.6	3290.2	3239.8	3269.92	3413.76	3364.76	3394.12	3564.12	3562.64	3506.44	3749.36	3682.4	3742.72	3870.88	3870.12	3880.96	4064.6	4100.44
1297.5	42.2	47.56	-28.24	42.48	31.28	46.36	26.12	8.4	22.08	16.88	23	4.4	-0.36	-8.56	57.08	41.36	1.12	1650.4	1889.6	1974.16	2276.12	2299.32	2369.24	2581.72	2693.92	2668.04	2869.48	2871.08	2863.92	3032.6	3081.92	3071.96	3267.52	3274.36	3286.8	3415.12	3405.12	3401.92	3544.2	3550.28	3574.32	3745.2	3688.68	3744.04	3918.28	3899.4	3972.44	4076.72	4120.68
1300	10.12	50.36	0.6	-0.12	18.76	27.16	43.32	12.44	7.08	2.44	7.76	22.48	-8.24	-49.28	30	58.84	19.6	1633.12	1877.76	2014.84	2323	2276.08	2315.24	2589.52	2721.48	2730.24	2893.2	2871	2894.84	3031.64	3106.52	3106.96	3223.2	3257.84	3281.68	3409.88	3406	3468.76	3540.64	3586.12	3582.44	3697.44	3705.28	3753.44	3889.28	3911	3944.56	3999.16	4126.08
1302.5	-26.76	27.4	-12.04	28.36	25.8	78.72	26.76	14.28	-0.32	-8.08	-8.08	12	-18.76	-62.88	43.68	41.44	19.88	1597.52	1860.2	1983.4	2280.2	2279.68	2330.68	2599.44	2666.56	2650.2	2863.24	2867.6	2908.12	3039	3058.96	3034.2	3229.08	3244.04	3235.6	3407.48	3350.92	3451.2	3573.56	3554.52	3564.56	3699.16	3678.04	3780.32	3826.04	3867.32	3885.56	4013.44	4056.72
1305	20.16	13.36	17.16	-29.12	19.44	56.76	23	74.88	22.68	30.2	-12.48	-18.4	11.84	-37.36	2.28	25.08	37.88	1609.48	1849.4	1988.4	2260.6	2279.48	2328.04	2554.28	2632.68	2636.92	2875.8	2864.64	2870.76	3023.68	3062.56	3018	3222.08	3244.48	3265.36	3384.88	3370.76	3458.32	3558.08	3515.36	3523.08	3699.6	3723.68	3791.12	3923.72	3940.64	3897.24	4029.2	4064.84
[truncated: 78 more rows]
[truncated: 1 more columns]
