# Supplementary material for: Using light to shape chemical gradients for parallel and automated analysis of chemotaxis
Source: Mol Syst Biol. 2015 Apr 23;11(4):804. doi: 10.15252/msb.20156027 (PMC4422560; doi:10.15252/msb.20156027)
Supplement: Supplementary file 17 [file msb0011-0804-sd17.xls]

## Sheet: Sheet1
Source data for Figure 2B
Cell speed and directed speed as a function of time
Time (sec)	Mean Cell Speed (microns/min)	Std Error	Mean Directed Speed (microns/min)	Std Error
-449.313	12.2197	1.01406	-0.0665422	1.16481
-420.021	11.7019	1.00552	-0.0263285	1.13687
-390.021	11.3729	1.0033	0.0409953	1.11675
-360.052	11.318	1.0082	-0.144878	1.12394
-330.083	11.166	0.993754	0.0905288	1.09883
-300.01	11.1406	0.98484	-0.030288	1.08951
-270.01	11.2402	0.980469	0.0348052	1.09537
-239.208	11.3815	1.00008	0.0634738	1.10783
-209.5	11.433	0.995925	-0.0264857	1.11703
-179.844	11.3754	0.983462	-0.102197	1.11622
-149.74	11.4207	0.987249	-0.0410114	1.10638
-119.917	11.421	0.98792	-0.0497284	1.11638
-89.9688	11.3736	0.988809	-0.0157435	1.11101
-60.0104	11.3642	0.994027	0.12868	1.10381
-29.9896	11.2877	0.991795	0.195363	1.10119
0	11.237	0.993613	0.0175333	1.10171
30.0208	13.9875	0.975838	1.81833	1.24394
63.8958	15.1786	1.02944	2.97769	1.33258
98.1667	16.4524	1.08854	4.16542	1.42343
131.927	17.2092	1.11276	5.085	1.47087
166.062	17.75	1.11917	5.57949	1.49327
200.135	18.2851	1.13331	6.21445	1.50965
233.99	18.5363	1.13068	6.44428	1.52774
268.677	18.7544	1.14235	6.79667	1.5406
303.531	19.1813	1.15034	7.08712	1.56779
337.646	19.1802	1.15657	7.14543	1.56815
371.531	19.1525	1.15974	7.23412	1.55631
405.771	19.2563	1.16702	7.55218	1.55302
439.656	19.294	1.16811	7.40255	1.56428
473.615	19.2908	1.1624	7.40109	1.55825
508.594	19.3612	1.16343	7.42657	1.56717
542.677	19.4926	1.17243	7.55799	1.56616
576.646	19.3501	1.17162	7.35013	1.55672
610.75	19.4665	1.17917	7.43329	1.57264
644.844	19.4028	1.17689	7.29966	1.56921
678.812	19.4372	1.17774	7.23601	1.57367
712.896	19.3563	1.18378	7.16657	1.57442
747.427	19.4425	1.19031	7.22941	1.5779
781.427	19.4222	1.18442	7.09725	1.57665
815.74	19.4708	1.19164	7.14018	1.58604
849.635	19.4917	1.18531	7.17539	1.57868
884.083	19.4396	1.18644	7.22718	1.56697
918.812	19.5455	1.19303	7.04622	1.58477
952.802	19.5524	1.1829	6.85237	1.58375
987.385	19.6432	1.19456	6.84035	1.5958
1021.42	19.6997	1.18359	6.87807	1.59051
1055.3	19.7465	1.18377	6.92812	1.60052
1089.36	19.962	1.1958	6.92674	1.61771
