# Supplementary material for: Using light to shape chemical gradients for parallel and automated analysis of chemotaxis
Source: Mol Syst Biol. 2015 Apr 23;11(4):804. doi: 10.15252/msb.20156027 (PMC4422560; doi:10.15252/msb.20156027)
Supplement: Supplementary file 18 [file msb0011-0804-sd18.xls]

## Sheet: Sheet1
Source data for Figure 2C
Heatmap of cell direction
Angular Bias (degrees)	t = -449 sec	t = -420 sec	t = -390 sec	t = -360 sec	t = -330 sec	t = -300 sec	t = -270 sec	t = -239 sec	t = -210 sec	t = -180 sec	t = -150 sec	t = -120 sec	t = -90 sec	t = -60 sec	t = -30 sec	t = 0 sec	t = 30 sec	t = 64 sec	t = 98 sec	t = 132 sec	t = 166 sec	t = 200 sec	t = 234 sec	t = 269 sec	t = 304 sec	t = 338 sec	t = 372 sec	t = 406 sec	t = 440 sec	t = 474 sec	t = 509 sec	t = 543 sec	t = 577 sec	t = 611 sec	t = 645 sec	t = 679 sec	t = 713 sec	t = 747 sec	t = 781 sec	t = 816 sec	t = 850 sec	t = 884 sec	t = 919 sec	t = 953 sec	t = 987 sec	t = 1021 sec	t = 1055 sec	t = 1089 sec
87.5	0.0283963	0.0343496	0.0291649	0.0262336	0.0324841	0.0243019	0.028026	0.024385	0.0277481	0.028282	0.0287601	0.0278934	0.026465	0.0273663	0.0275557	0.025021	0.0375853	0.0456702	0.0494376	0.0575798	0.0576328	0.0584568	0.0565064	0.0601717	0.0582544	0.063373	0.060282	0.0619433	0.0615586	0.0612708	0.0610165	0.0586256	0.0590304	0.0595094	0.0586453	0.0625541	0.0571142	0.0590022	0.057051	0.0578741	0.0594999	0.0608818	0.0560729	0.0562611	0.0522388	0.0556307	0.0550962	0.0554457
82.5	0.0275792	0.025813	0.027906	0.0331043	0.0269639	0.029418	0.0300569	0.0263102	0.0268943	0.0287041	0.0291862	0.0256037	0.0283554	0.0279835	0.0315524	0.0267031	0.0368914	0.0454841	0.0507806	0.0526644	0.0554423	0.0567698	0.0591938	0.0589254	0.0633644	0.0571802	0.0598733	0.059545	0.0616273	0.0594706	0.0598766	0.0577506	0.0624789	0.0578341	0.0594533	0.056831	0.0574489	0.0587322	0.0533682	0.0595624	0.0564915	0.0578042	0.0596905	0.0548793	0.0559365	0.0529269	0.053402	0.0557867
77.5	0.0245148	0.0268293	0.0245489	0.0293567	0.0295117	0.0304839	0.0266044	0.0237433	0.0251868	0.028493	0.0240733	0.0262281	0.0289855	0.0296296	0.0290282	0.0260723	0.0392043	0.0419496	0.0499412	0.0539128	0.0529496	0.0558897	0.0538897	0.057402	0.0555972	0.0586252	0.0548328	0.0600247	0.0590825	0.0546703	0.0573287	0.0635391	0.0582189	0.0581691	0.0588473	0.0562987	0.0550385	0.0560319	0.0597295	0.0546326	0.0572938	0.0568007	0.0564079	0.0530368	0.0567433	0.0544815	0.0576715	0.0527177
72.5	0.0236977	0.0284553	0.0293747	0.028732	0.0265393	0.0279258	0.0274167	0.0256684	0.0286019	0.028493	0.0264167	0.0320566	0.0268851	0.0265432	0.0258729	0.0275442	0.0374696	0.044833	0.045157	0.0534446	0.0517411	0.0561831	0.0562235	0.0578175	0.0564148	0.0563545	0.0587153	0.0610525	0.0570191	0.0552704	0.0610165	0.057414	0.055379	0.0581691	0.0543361	0.0552339	0.0582524	0.0596098	0.0549083	0.0559833	0.0536836	0.0559979	0.0536612	0.0556031	0.0526422	0.0542788	0.0547574	0.0539453
67.5	0.0251277	0.0294715	0.0293747	0.0285238	0.0309979	0.0251546	0.0261982	0.0284492	0.0292423	0.0272267	0.0302514	0.0310158	0.0294056	0.0314815	0.0269247	0.0273339	0.0392043	0.0406474	0.046332	0.0481392	0.0500793	0.0551562	0.0521924	0.0535937	0.0581181	0.0564233	0.0536067	0.056393	0.057982	0.0584039	0.0547807	0.0569429	0.0545676	0.0550194	0.0542015	0.0535037	0.0577168	0.0554918	0.0525646	0.0563884	0.0537505	0.0568007	0.0524553	0.0525762	0.0562055	0.0520481	0.0530632	0.0546273
62.5	0.028192	0.0278455	0.0333613	0.025609	0.029724	0.023236	0.0266044	0.0314439	0.0264674	0.0310257	0.0255646	0.0256037	0.0304558	0.0246914	0.0281868	0.0304878	0.0394356	0.0426007	0.045073	0.0434579	0.050457	0.0478216	0.0541726	0.0497853	0.0536213	0.0521572	0.0521763	0.0507058	0.0509664	0.0561371	0.053775	0.0514236	0.0505781	0.0527409	0.0513062	0.0543023	0.0555072	0.0505637	0.050087	0.0514587	0.0542853	0.0488392	0.0507135	0.0502073	0.0507597	0.0492091	0.049878	0.0479438
57.5	0.0277835	0.0296748	0.0264373	0.028732	0.0280255	0.0262204	0.032697	0.0335829	0.0286019	0.0278599	0.028334	0.0289342	0.0273052	0.0259259	0.0294489	0.0269134	0.0324968	0.0408334	0.0446533	0.0456425	0.0467558	0.0471615	0.0475955	0.0488852	0.0486475	0.0502305	0.054356	0.048239	0.0524108	0.0488699	0.049819	0.0477216	0.0484144	0.0461064	0.0485457	0.0490451	0.0457315	0.0489435	0.0515602	0.0477445	0.0483353	0.0487054	0.0491056	0.0447457	0.0455157	0.0492767	0.0469639	0.04733
52.5	0.0292135	0.0310976	0.0281158	0.0268582	0.0276008	0.0255809	0.0247766	0.0233155	0.0266809	0.0268046	0.0236472	0.0295587	0.0298257	0.0281893	0.0298696	0.029857	0.0304152	0.0328342	0.0417996	0.043848	0.0469069	0.0418072	0.0476662	0.0443844	0.0477618	0.0450698	0.0483618	0.0474167	0.0469083	0.0468031	0.0481427	0.0485293	0.0474677	0.0497252	0.0497576	0.0457177	0.044995	0.0485384	0.0461363	0.0464614	0.0479342	0.0451596	0.0470289	0.0460617	0.0451123	0.0502907	0.0436433	0.0471254
47.5	0.0279877	0.0280488	0.0308435	0.0218613	0.0220807	0.0326156	0.0243704	0.0340107	0.0294557	0.0308147	0.0208777	0.0285179	0.0260449	0.0316872	0.0330248	0.0279647	0.0351567	0.0369268	0.0378546	0.0395568	0.0398822	0.0412938	0.038331	0.0458385	0.0424474	0.0419046	0.0431851	0.0463204	0.0418186	0.045403	0.0443208	0.0434812	0.0446278	0.0423536	0.0443038	0.0437878	0.0431871	0.0448255	0.0459354	0.0453133	0.0433213	0.0464307	0.0416025	0.043956	0.0422213	0.0406246	0.0443887	0.0441247
42.5	0.028192	0.0288618	0.0283256	0.0303977	0.0271762	0.0272863	0.0296507	0.0282353	0.0264674	0.0287041	0.028121	0.0293505	0.0321361	0.0259259	0.0250316	0.0273339	0.0335376	0.0336713	0.0383582	0.0358898	0.0362565	0.0397536	0.0405941	0.0427226	0.0383593	0.0442441	0.0417546	0.0400164	0.0387922	0.039336	0.0396272	0.0395773	0.0402326	0.0414154	0.0409372	0.0427896	0.040308	0.0400324	0.0404446	0.0388304	0.0393769	0.0421489	0.0382528	0.038297	0.0386581	0.0408274	0.0401193	0.0405101
37.5	0.0271706	0.0237805	0.0276962	0.0285238	0.029087	0.0260072	0.0276198	0.028877	0.0256137	0.0272267	0.028121	0.0266445	0.0256249	0.0316872	0.027135	0.0300673	0.0305308	0.0356246	0.0342454	0.0353437	0.0339905	0.0359396	0.0358557	0.0350367	0.0403352	0.0402532	0.0365779	0.0400164	0.0403742	0.0379359	0.0372134	0.0372215	0.0396917	0.0357861	0.0395233	0.0378652	0.0380315	0.0358469	0.0386367	0.0386278	0.0376387	0.037265	0.0383868	0.038297	0.0399355	0.0368393	0.0415424	0.0364182
32.5	0.0265577	0.0288618	0.0270667	0.0254008	0.0284501	0.0306971	0.0282291	0.0293048	0.0275347	0.0261714	0.0291862	0.0276853	0.0245747	0.0277778	0.0300799	0.0304878	0.0335376	0.031625	0.0318113	0.0323789	0.0355767	0.0367464	0.034017	0.0346905	0.0333856	0.0353678	0.0341257	0.0331643	0.0342527	0.0343356	0.0337938	0.0384331	0.0354317	0.0360541	0.0335308	0.035536	0.0374958	0.0330115	0.0374314	0.0363992	0.0342292	0.0339199	0.03631	0.0364546	0.0345569	0.035217	0.0327324	0.0368274
27.5	0.0279877	0.0278455	0.0297944	0.028732	0.0280255	0.029418	0.0288383	0.0316578	0.0268943	0.0268046	0.0293992	0.0251873	0.0275152	0.0312757	0.026504	0.0285955	0.0304152	0.0301367	0.0301326	0.0297261	0.0314978	0.0323456	0.033239	0.0317131	0.0297063	0.0308264	0.0345344	0.0348773	0.0300571	0.0311354	0.0300389	0.0335196	0.0317128	0.0336416	0.0325882	0.0292806	0.0311349	0.032674	0.0317397	0.0324149	0.0334938	0.0311099	0.0326924	0.032309	0.0352965	0.0318372	0.0347655	0.0309623
22.5	0.0234934	0.0278455	0.02329	0.0291484	0.0278132	0.0260072	0.0274167	0.0293048	0.0245464	0.0280709	0.0272689	0.0295587	0.0252048	0.0298354	0.0269247	0.0317494	0.0298369	0.0282764	0.0284539	0.0305064	0.0307425	0.0295585	0.0292079	0.0287356	0.029025	0.0285557	0.0275186	0.0275456	0.033221	0.0318021	0.030173	0.0303561	0.0315099	0.0333735	0.0302316	0.0322752	0.0297288	0.0304462	0.0299317	0.030524	0.0314213	0.0327825	0.0318215	0.031651	0.0296491	0.0306881	0.0312415	0.0276887
17.5	0.0312564	0.027439	0.025598	0.0268582	0.0261146	0.0283522	0.0266044	0.024385	0.0290288	0.0259603	0.0247124	0.0272689	0.0273052	0.0296296	0.0273454	0.0277544	0.0278709	0.0281834	0.0299647	0.0301163	0.0270413	0.0275781	0.0285714	0.0253428	0.0250051	0.0249088	0.0269736	0.0259696	0.0266181	0.0258684	0.026284	0.0276637	0.0298195	0.0261359	0.0306356	0.0293472	0.0289253	0.0272733	0.027655	0.026067	0.0278781	0.0295712	0.027802	0.0309272	0.0295818	0.0317696	0.0283952	0.0272795
12.5	0.026762	0.025813	0.0295846	0.028732	0.0267516	0.0283522	0.0300569	0.0260963	0.024333	0.0242718	0.0266297	0.0224813	0.0275152	0.0265432	0.0279764	0.0258621	0.023592	0.0280904	0.0285379	0.0270734	0.0267392	0.0284583	0.0251768	0.0262429	0.024937	0.0234638	0.0251345	0.0250788	0.0251049	0.0272018	0.0268204	0.0236925	0.0246805	0.026739	0.0258551	0.0254875	0.0257784	0.0263282	0.0257131	0.0266748	0.0266078	0.024821	0.0298118	0.0271106	0.0269598	0.029201	0.0290052	0.0268704
7.5	0.0259448	0.029065	0.0262274	0.0291484	0.0267516	0.0234492	0.0270106	0.022246	0.0256137	0.0272267	0.0219429	0.0289342	0.031716	0.0261317	0.0294489	0.0273339	0.0301839	0.0272533	0.0256001	0.0234844	0.024171	0.0233974	0.0241867	0.023404	0.0253458	0.0231886	0.021865	0.0243251	0.0223537	0.0236016	0.0238031	0.0241637	0.0239367	0.0258008	0.0223539	0.0230252	0.0249079	0.0236954	0.0227668	0.0263371	0.0241342	0.0230147	0.0227775	0.026979	0.0254807	0.0258213	0.0232448	0.0265294
2.5	0.0320735	0.029065	0.0281158	0.0283156	0.0288747	0.0309103	0.0294476	0.0260963	0.0234792	0.0242718	0.0276949	0.0243547	0.0273052	0.0302469	0.0332352	0.0252313	0.0261362	0.0228816	0.023166	0.0224702	0.0228114	0.0222972	0.0222772	0.0222961	0.021871	0.0200922	0.020094	0.0218583	0.0217346	0.0209347	0.0195789	0.0206637	0.0193387	0.022182	0.0222192	0.0223598	0.0206897	0.0236954	0.0235704	0.0213398	0.0219281	0.0237506	0.0248543	0.0234257	0.0207073	0.0234555	0.0218894	0.0228466
-2.5	0.0269663	0.0270325	0.030214	0.0233188	0.0316348	0.0255809	0.0264013	0.0297326	0.0303095	0.0270156	0.0289732	0.031224	0.0289855	0.0246914	0.0256626	0.0294365	0.0264832	0.025765	0.0214034	0.0228603	0.01979	0.0228106	0.0208628	0.0198726	0.0188049	0.0205739	0.0205708	0.0201453	0.0173327	0.0217348	0.0200483	0.0197887	0.0223815	0.0194344	0.0184487	0.0194982	0.0218949	0.0212651	0.0219633	0.0197866	0.0189865	0.0236168	0.0196959	0.0210568	0.0219847	0.0203461	0.0199241	0.0216872
-7.5	0.0275792	0.0254065	0.019723	0.024568	0.0278132	0.0334683	0.0235581	0.0352941	0.032444	0.0263824	0.0272689	0.0262281	0.0285654	0.026749	0.0292385	0.0275442	0.0247485	0.0218584	0.0230821	0.0187251	0.0216784	0.0201702	0.0183876	0.0189724	0.0179873	0.0195417	0.0201621	0.0182952	0.0211156	0.0171345	0.0209199	0.0202598	0.0201501	0.0185632	0.019324	0.0183669	0.0182792	0.0211976	0.0197536	0.0194489	0.0188528	0.0188667	0.018758	0.0203988	0.0190937	0.0215628	0.0206696	0.0198459
-12.5	0.0212462	0.0231707	0.0253882	0.0281074	0.0286624	0.0257941	0.0286353	0.0340107	0.0279616	0.0244829	0.0289732	0.0287261	0.0277253	0.0277778	0.0237695	0.0237595	0.0254423	0.0240908	0.020564	0.0212218	0.0191102	0.0181165	0.0169731	0.0184185	0.0183961	0.0195417	0.0181187	0.0171303	0.0174703	0.0178679	0.0159582	0.0165579	0.0181216	0.0164857	0.0165634	0.019099	0.0166053	0.0186998	0.0176108	0.0172204	0.0185185	0.0171941	0.018423	0.0182931	0.0190937	0.0180479	0.018772	0.0182773
-17.5	0.0292135	0.0292683	0.0297944	0.0262336	0.02569	0.0311234	0.0247766	0.0269519	0.0307364	0.0293373	0.0291862	0.0253955	0.0321361	0.0269547	0.0220867	0.0273339	0.0205852	0.0220445	0.0195568	0.0176328	0.0180527	0.0159161	0.0164074	0.0154411	0.0159433	0.0171334	0.0166882	0.0165136	0.0165761	0.0168678	0.0174333	0.0160867	0.0156873	0.0162847	0.0169674	0.0161709	0.017074	0.016607	0.0160707	0.0175581	0.0175826	0.0164582	0.0167482	0.0186879	0.018018	0.0144653	0.0189076	0.0180045
-22.5	0.0273749	0.0252033	0.0258078	0.0283156	0.0278132	0.0283522	0.0284322	0.0265241	0.0268943	0.0221612	0.0264167	0.0278934	0.0249947	0.0244856	0.0286075	0.0288057	0.0260206	0.0201842	0.0191371	0.0192713	0.0156356	0.0177497	0.0157709	0.0159258	0.0165565	0.0161013	0.0163477	0.0155543	0.0162322	0.0142009	0.0142819	0.0156155	0.0144702	0.0140062	0.0167654	0.0159713	0.0171409	0.0155944	0.0160707	0.0158023	0.0175826	0.0145849	0.0170831	0.0167138	0.018018	0.0167636	0.0145026	0.0177317
-27.5	0.0265577	0.028252	0.0253882	0.0231106	0.0233546	0.0285653	0.0286353	0.0290909	0.0256137	0.0265935	0.0368556	0.0274771	0.0237345	0.0290123	0.0267143	0.0258621	0.0241702	0.0212073	0.0177942	0.0158383	0.0168442	0.0151093	0.0148515	0.0143332	0.0141037	0.0130737	0.0136912	0.0146636	0.0122429	0.0160011	0.0128068	0.0158848	0.015214	0.0150114	0.0142068	0.0146403	0.0137261	0.0147843	0.0142628	0.0136413	0.0140393	0.0164582	0.0160113	0.0140817	0.0162028	0.0162228	0.0145026	0.0162313
-32.5	0.0314607	0.0256098	0.0337809	0.0262336	0.0269639	0.0253677	0.0288383	0.0233155	0.0307364	0.0255382	0.0270558	0.0270608	0.0256249	0.0277778	0.0281868	0.0243902	0.0224355	0.0210213	0.0171227	0.0167746	0.0176751	0.0147426	0.0173975	0.0160643	0.0146488	0.0137618	0.0137593	0.0137043	0.0133434	0.0140676	0.0142819	0.0140674	0.0137264	0.0148774	0.0158228	0.0143741	0.0149314	0.0140417	0.0149324	0.015262	0.015109	0.0134475	0.0162122	0.015661	0.0153288	0.0141273	0.0146381	0.0150038
-37.5	0.0283963	0.022561	0.0264373	0.0289402	0.0312102	0.0249414	0.0251828	0.0265241	0.0264674	0.0303926	0.0317427	0.0239384	0.0285654	0.0329218	0.0288178	0.0260723	0.0219729	0.0178588	0.0172066	0.0160724	0.0140494	0.0154027	0.0161952	0.0135715	0.0131498	0.0135554	0.012397	0.0123338	0.0136185	0.0127342	0.0134773	0.012654	0.0137264	0.0137381	0.0143415	0.0143076	0.0133244	0.0139067	0.0152672	0.0136413	0.0139725	0.0140496	0.0124606	0.0136869	0.0128412	0.0143301	0.0147737	0.0148674
-42.5	0.0308478	0.0302846	0.0272765	0.0272746	0.0267516	0.0306971	0.0308692	0.0275936	0.026254	0.0276488	0.028334	0.0283097	0.0252048	0.0246914	0.0256626	0.0330109	0.0195444	0.0195331	0.0175424	0.014512	0.015409	0.0141558	0.0136492	0.0128099	0.012741	0.012592	0.0132144	0.0145265	0.01128	0.0126675	0.0143489	0.0131251	0.0125093	0.0125318	0.0129949	0.0135756	0.0136592	0.0136367	0.0118521	0.0137088	0.0120337	0.0121095	0.0144704	0.0136211	0.0143203	0.0146681	0.0142315	0.0135034
-47.5	0.031665	0.0294715	0.0289551	0.0247762	0.029087	0.0279258	0.0300569	0.0250267	0.0309498	0.028282	0.0264167	0.0270608	0.0285654	0.0246914	0.0300799	0.0277544	0.0231294	0.0209283	0.0170388	0.0159944	0.016391	0.0138624	0.0119519	0.0140562	0.0117871	0.0118351	0.0119202	0.00938742	0.012862	0.010334	0.0126727	0.0108366	0.0125093	0.0118617	0.0115809	0.0122446	0.0125209	0.0117464	0.0130575	0.0120881	0.0112983	0.0109052	0.0115897	0.0123709	0.0135135	0.0129106	0.0136216	0.0127532
-52.5	0.0234934	0.0294715	0.025598	0.0241516	0.0278132	0.0298444	0.0266044	0.0250267	0.0307364	0.0291262	0.0259906	0.0262281	0.0287755	0.0290123	0.0260833	0.029016	0.0217416	0.018882	0.0183817	0.0156823	0.0144271	0.0129823	0.0126591	0.0122559	0.0117871	0.0116975	0.0119883	0.0116486	0.0123805	0.0114674	0.0127397	0.011779	0.0127798	0.0119957	0.0121869	0.0131097	0.0121861	0.0104638	0.0112495	0.0124257	0.0130365	0.0122433	0.0118577	0.0111864	0.0133118	0.0127754	0.0139604	0.0138444
-57.5	0.0302349	0.0254065	0.0289551	0.0272746	0.02569	0.0287785	0.0268075	0.0295187	0.0260406	0.0295483	0.0330209	0.029975	0.0266751	0.0271605	0.027135	0.0275442	0.0197756	0.0211143	0.016787	0.014434	0.0142005	0.0137891	0.0112447	0.0119097	0.0134224	0.0121792	0.0110347	0.00952446	0.0114176	0.0116008	0.0103929	0.0111059	0.0115626	0.0113256	0.0114463	0.0103813	0.0104453	0.0105313	0.0129235	0.0112777	0.0126354	0.0115073	0.0111878	0.0122393	0.0108915	0.0108152	0.011724	0.0124122
-62.5	0.0314607	0.0284553	0.0237096	0.0303977	0.0273885	0.0300576	0.03026	0.0280214	0.0300961	0.0329253	0.0251385	0.0291424	0.0279353	0.0320988	0.0260833	0.0254415	0.0195444	0.019254	0.0152761	0.0138878	0.0123876	0.0113686	0.0139321	0.0123944	0.0109014	0.0135554	0.0124651	0.0110319	0.0109361	0.0112007	0.00992356	0.0123847	0.0100751	0.0105884	0.0102343	0.0109802	0.010847	0.0110714	0.0111156	0.0114803	0.0104961	0.0111728	0.0113218	0.0117128	0.0118327	0.0133162	0.0128083	0.0124122
-67.5	0.0294178	0.027439	0.0276962	0.0331043	0.0278132	0.0296312	0.0266044	0.031016	0.0277481	0.0316589	0.0262037	0.0291424	0.0228943	0.0279835	0.0252419	0.0277544	0.0212791	0.0183239	0.0149404	0.0137318	0.01201	0.0104151	0.0132956	0.0128791	0.0124004	0.0114223	0.011239	0.00993559	0.0110737	0.0112007	0.0114657	0.00928855	0.0110893	0.0107894	0.010369	0.0110468	0.0120522	0.0111389	0.010446	0.0115478	0.010964	0.0101693	0.0119247	0.0123709	0.0114966	0.0102068	0.0122662	0.0129578
-72.5	0.0243105	0.0321138	0.0268569	0.0291484	0.0273885	0.0292049	0.0290414	0.0269519	0.0275347	0.0314479	0.0308905	0.0293505	0.026465	0.0234568	0.0277661	0.0292262	0.0247485	0.0173007	0.0161994	0.0143559	0.0129919	0.0115887	0.0115983	0.0108711	0.0128773	0.0105966	0.0106941	0.0107578	0.0101795	0.0106007	0.009186	0.00928855	0.00933126	0.00998526	0.0105036	0.00958275	0.0121192	0.00904611	0.0111156	0.0118179	0.0124348	0.0113066	0.0107188	0.011647	0.0119672	0.011356	0.0104364	0.0122076
-77.5	0.0296221	0.029065	0.0291649	0.0281074	0.026327	0.0287785	0.0300569	0.0213904	0.0268943	0.0287041	0.0289732	0.029975	0.0302457	0.0261317	0.0262936	0.0283852	0.0198913	0.0179518	0.0169548	0.0141999	0.0124632	0.0129823	0.0118105	0.0118405	0.0111739	0.0106654	0.0109666	0.0107578	0.0103171	0.010534	0.01046	0.0113751	0.010616	0.0105884	0.0104363	0.0108471	0.0110479	0.0106663	0.0110486	0.0110751	0.0110309	0.0103031	0.00984793	0.0108574	0.0106226	0.0110856	0.0112497	0.0115938
-82.5	0.0308478	0.0237805	0.027906	0.0308141	0.0284501	0.0228096	0.0261982	0.0286631	0.032444	0.0263824	0.0287601	0.0303913	0.0321361	0.0248971	0.0267143	0.029857	0.0230138	0.0171147	0.015444	0.0152142	0.0126142	0.011442	0.0120934	0.0105941	0.00981127	0.00977087	0.00987671	0.00911333	0.00866635	0.010334	0.0111305	0.00962509	0.00851985	0.0103203	0.00996499	0.0108471	0.0101774	0.00945116	0.0114504	0.00911669	0.00949325	0.00916572	0.0117237	0.0118444	0.0108915	0.0116939	0.010843	0.0105026
-87.5	0.0273749	0.0278455	0.032522	0.0318551	0.0271762	0.0236623	0.0274167	0.0282353	0.0277481	0.0259603	0.0296123	0.0256037	0.0281453	0.0269547	0.030711	0.0264929	0.0219729	0.0180448	0.0142689	0.0143559	0.0135962	0.0107819	0.0120226	0.0108018	0.0113102	0.0101837	0.0108984	0.0104838	0.0110737	0.0110007	0.0110634	0.00955778	0.0104131	0.0108565	0.010571	0.00971584	0.00997657	0.0114089	0.0105799	0.0104673	0.0106298	0.0106376	0.0105179	0.0107916	0.0123706	0.0108828	0.0103687	0.0111846
Each column indicates the fraction of cells moving in the indicated direction (angular bias + or - 2.5 degrees)
