# Supplementary material for: Using light to shape chemical gradients for parallel and automated analysis of chemotaxis
Source: Mol Syst Biol. 2015 Apr 23;11(4):804. doi: 10.15252/msb.20156027 (PMC4422560; doi:10.15252/msb.20156027)
Supplement: Supplementary file 19 [file msb0011-0804-sd19.xls]

## Sheet: Sheet1
Source data for Figure 3A
Cell Speed
	Before Uncaging									After Uncaging
siRNA condition	Replicate #	0 nM	3 nM	10 nM	30 nM	100 nM	300 nM		siRNA condition	Replicate #	0 nM	3 nM	10 nM	30 nM	100 nM	300 nM
0 uM siFPR1	1	11.5126	11.163	16.3083	13.9126	13.8949	13.3922		0 uM siFPR1	1	10.7438	12.7759	16.8891	17.048	16.7627	14.9487
0 uM siFPR1	2	12.9408	10.863	15.0431	14.4192	15.1353	11.8289		0 uM siFPR1	2	13.1784	13.3683	16.5224	18.5286	18.9038	14.6491
0 uM siFPR1	3	14.3331	11.2844	16.1568	17.0713	15.6572	13.1732		0 uM siFPR1	3	13.4795	12.3791	17.0311	19.1118	17.7592	16.0038
0 uM siFPR1	4	14.7751	12.6253	14.3815	14.9655	15.0197	11.5386		0 uM siFPR1	4	13.4253	13.0662	16.7953	17.3613	16.8183	15.3925
0.1 uM siFPR1	1	11.2624	11.2252	12.3573	10.872	11.763	11.514		0.1 uM siFPR1	1	10.5991	11.699	15.2048	14.3247	14.3868	14.2467
0.1 uM siFPR1	2	12.6577	15.6097	11.5009	10.4471	16.5463	11.6643		0.1 uM siFPR1	2	12.6058	15.7876	12.4951	12.9873	18.618	15.2884
0.1 uM siFPR1	3	14.1197	13.3477	16.3076	16.5854	17.3116	12.7698		0.1 uM siFPR1	3	13.7225	13.1491	16.1763	17.3781	18.238	15.8647
0.1 uM siFPR1	4	13.936	14.4387	15.9101	16.9163	14.7505	13.4798		0.1 uM siFPR1	4	13.8365	13.7023	16.0174	18.7107	15.973	16.6717
0.3 uM siFPR1	1	14.8562	10.6983	9.75364	11.1758	13.893	15.2538		0.3 uM siFPR1	1	13.1517	11.8866	10.7921	13.4278	15.9049	15.5059
0.3 uM siFPR1	2	12.2827	15.7302	10.8687	16.1258	15.996	14.1109		0.3 uM siFPR1	2	11.4974	15.9088	11.6781	16.5474	17.0006	15.5284
0.3 uM siFPR1	3	13.3726	10.4862	13.4271	12.8911	13.4597	14.2358		0.3 uM siFPR1	3	12.4803	10.3007	12.6224	14.4608	15.6811	17.6325
0.3 uM siFPR1	4	14.2867	10.8358	12.3906	11.6774	13.54	11.9433		0.3 uM siFPR1	4	12.4672	10.8944	12.6479	12.8829	15.5785	15.5113
1.0 uM siFPR1	1	10.2725	9.95967	14.4905	13.3244	11.65	12.2597		1.0 uM siFPR1	1	9.2649	9.50036	14.8381	15.977	14.873	14.7197
1.0 uM siFPR1	2	14.0421	10.5138	11.9287	14.2139	11.0619	14.9843		1.0 uM siFPR1	2	13.0705	10.1474	11.8122	15.3698	13.0267	17.4303
1.0 uM siFPR1	3	15.6186	15.3969	14.8608	13.2808	14.4898	14.693		1.0 uM siFPR1	3	14.7552	13.884	14.5104	14.8282	15.0471	17.9934
1.0 uM siFPR1	4	12.9943	12.741	14.2846	13.8708	12.7472	13.9206		1.0 uM siFPR1	4	11.7028	11.2817	13.4097	14.7687	14.67	17.1902
Directed Speed
	Before Uncaging									After Uncaging
siRNA condition	Replicate #	0 nM	3 nM	10 nM	30 nM	100 nM	300 nM		siRNA condition	Replicate #	0 nM	3 nM	10 nM	30 nM	100 nM	300 nM
0 uM siFPR1	1	-0.591048	0.725975	-1.12013	-0.150231	0.0101956	-0.981299		0 uM siFPR1	1	-0.0832734	0.798453	1.34892	3.16702	4.4136	4.08278
0 uM siFPR1	2	-0.786112	-0.0570165	-1.27511	-0.0578482	-0.189133	-0.645991		0 uM siFPR1	2	-0.431143	0.40403	1.7158	4.18744	4.72538	4.30636
0 uM siFPR1	3	-0.334684	-0.18931	0.804072	-0.0711767	0.770012	-0.00897146		0 uM siFPR1	3	-0.124836	0.701363	2.04861	4.22023	4.64926	4.46303
0 uM siFPR1	4	-0.100618	-0.601403	0.954299	-1.35622	0.0663535	0.0544735		0 uM siFPR1	4	-0.0169933	0.525894	2.28467	4.62665	4.21772	4.17222
0.1 uM siFPR1	1	-0.422102	-0.0235392	0.0288534	-0.191018	-0.749383	-0.278627		0.1 uM siFPR1	1	-0.0977387	0.153013	0.688227	1.3628	2.47282	3.13193
0.1 uM siFPR1	2	-0.429438	-0.362136	-0.521006	-0.177025	-0.455109	-0.0920755		0.1 uM siFPR1	2	-0.234411	-0.375561	0.670561	1.08176	2.77568	3.19836
0.1 uM siFPR1	3	-0.195873	0.129082	-0.00366918	-0.774571	-0.25411	-0.523939		0.1 uM siFPR1	3	-0.256098	-0.0623217	0.311814	1.13935	3.27864	3.43001
0.1 uM siFPR1	4	-0.414885	-0.256966	-0.197905	-0.365904	-0.533561	0.726826		0.1 uM siFPR1	4	0.0566106	-0.125226	0.506505	2.33146	2.91492	3.82266
0.3 uM siFPR1	1	-0.762648	-0.0502254	-0.0202824	-0.319728	-0.206959	0.656219		0.3 uM siFPR1	1	0.478552	-0.264278	0.491659	0.815266	1.79735	3.13784
0.3 uM siFPR1	2	0.510616	-0.397198	-1.2147	-2.16316	-0.302033	-1.00116		0.3 uM siFPR1	2	-0.0873911	-0.282142	0.646686	1.22297	2.56314	3.26234
0.3 uM siFPR1	3	0.143245	-0.597949	-0.505416	-0.163466	-0.587653	-0.75459		0.3 uM siFPR1	3	0.335615	-0.0254432	-0.172131	1.56669	2.26466	4.05207
0.3 uM siFPR1	4	0.599968	0.322285	-1.24304	-0.490643	-0.1387	0.663018		0.3 uM siFPR1	4	-0.020419	0.314147	1.02673	1.96033	3.00572	3.16268
1.0 uM siFPR1	1	0.0501609	0.0630638	-0.372138	-0.130011	-0.574735	0.401315		1.0 uM siFPR1	1	0.0978083	-0.0681921	-0.136007	0.0345503	1.00616	2.27283
1.0 uM siFPR1	2	0.680997	-0.443782	-0.154447	-0.684169	-0.3951	-0.870485		1.0 uM siFPR1	2	-0.156106	-0.111066	0.148827	1.02284	1.26197	2.78519
1.0 uM siFPR1	3	-0.357701	-0.457418	-0.228524	0.876303	0.792792	-0.0777875		1.0 uM siFPR1	3	-0.762464	-0.235168	0.303865	0.0429842	1.00996	3.75285
1.0 uM siFPR1	4	-0.170977	0.208971	-0.17668	-0.154841	0.225361	0.189638		1.0 uM siFPR1	4	0.26062	0.0364929	0.508741	1.09735	1.24054	3.13804
Angular Bias
	Before Uncaging									After Uncaging
siRNA condition	Replicate #	0 nM	3 nM	10 nM	30 nM	100 nM	300 nM		siRNA condition	Replicate #	0 nM	3 nM	10 nM	30 nM	100 nM	300 nM
0 uM siFPR1	1	-4.88892	6.05299	-5.84387	-1.97083	-2.18584	-8.43817		0 uM siFPR1	1	-3.64291	5.44051	5.3063	14.1906	21.1069	21.713
0 uM siFPR1	2	-5.14604	-1.86837	-8.07793	0.0709915	-2.81223	-7.38882		0 uM siFPR1	2	-2.69866	2.17239	7.89338	17.9386	19.4434	24.4012
0 uM siFPR1	3	-2.09329	-0.526367	4.39011	0.578178	3.42365	-0.527763		0 uM siFPR1	3	-2.02191	4.66755	9.34698	17.1529	19.5763	23.3125
0 uM siFPR1	4	0.709831	-0.840347	5.77841	-10.1861	0.231682	-3.98242		0 uM siFPR1	4	-1.31622	3.77879	10.1213	20.5937	20.1219	21.9306
0.1 uM siFPR1	1	-1.35687	-0.0121765	-1.77564	-2.13526	-3.73846	-2.07672		0.1 uM siFPR1	1	0.168289	1.70726	4.12423	9.42619	13.3772	18.3039
0.1 uM siFPR1	2	-2.35472	-0.530418	-6.39426	-5.84238	-3.151	-1.21057		0.1 uM siFPR1	2	-1.78876	-1.88976	4.09122	7.28197	11.7343	17.6538
0.1 uM siFPR1	3	-2.11279	0.797714	0.930939	-3.60619	-1.22629	-2.51815		0.1 uM siFPR1	3	-1.92094	-0.709221	1.02538	5.33169	14.2448	18.4668
0.1 uM siFPR1	4	-3.43371	-1.20216	-1.65143	-1.58612	-3.40051	6.4943		0.1 uM siFPR1	4	0.63839	-1.85375	2.32878	8.88437	14.7344	18.6609
0.3 uM siFPR1	1	-3.23881	-4.11836	-0.292107	-4.64913	-2.38227	4.34357		0.3 uM siFPR1	1	4.50197	-3.32686	4.53246	5.92591	8.91506	16.6968
0.3 uM siFPR1	2	8.57459	-3.20195	-17.1448	-10.3331	-5.3789	-8.68468		0.3 uM siFPR1	2	0.153076	-1.25761	5.12672	5.00452	12.0633	17.0788
0.3 uM siFPR1	3	0.297455	-8.05389	0.347015	-1.57186	-2.62074	-6.66763		0.3 uM siFPR1	3	0.541199	-0.274361	-0.127861	8.75114	10.9377	17.5446
0.3 uM siFPR1	4	2.58919	6.06738	-12.0358	-4.90213	0.878975	2.28225		0.3 uM siFPR1	4	0.28299	2.39328	7.66322	13.6739	14.3561	17.0555
1.0 uM siFPR1	1	-1.40855	2.58113	-1.57	-0.264175	-4.59687	4.6871		1.0 uM siFPR1	1	0.974426	1.32482	-2.11117	-0.331329	5.9948	13.9354
1.0 uM siFPR1	2	6.46664	1.56621	1.79075	-3.6839	-6.25082	-4.26512		1.0 uM siFPR1	2	-1.72395	0.47258	0.934097	5.96273	7.79417	12.6712
1.0 uM siFPR1	3	-5.28799	-1.71958	0.121429	7.50239	4.0044	-1.41723		1.0 uM siFPR1	3	-3.77962	-2.67285	2.87056	0.263672	4.9714	15.8137
1.0 uM siFPR1	4	0.959106	-1.37241	-3.1244	0.98893	2.25184	4.95263		1.0 uM siFPR1	4	2.62918	-0.923134	3.8833	6.2053	7.13968	14.2314
