# Supplementary material for: Using light to shape chemical gradients for parallel and automated analysis of chemotaxis
Source: Mol Syst Biol. 2015 Apr 23;11(4):804. doi: 10.15252/msb.20156027 (PMC4422560; doi:10.15252/msb.20156027)
Supplement: Supplementary file 20 [file msb0011-0804-sd20.xls]

## Sheet: Sheet1
Source data for Figure 4B
Bar graphs of cell movement statistics for FPR1 and PTEN siRNA conditions
Basal Speed
	Averaged Raw Data			Independent Replicate Measurements (Raw)				Averaged Normalized Data			Independent Replicate Measurements (Normalized)
Condition	Mean	StdErr		Measurement1	Measurement2	Measurement3					Measurement1	Measurement2	Measurement3
Internal Control (FPR1)	13.0093	1.63444		16.0366	12.5635	10.4277
FPR1 siRNA	12.2225	1.96874		16.0472	11.1205	9.49982		0.0375962	0.0291324		0.0958437	0.00724078	0.00970421
Internal Control (PTEN)	12.6966	1.01861		14.718	11.4667	11.905
PTEN siRNA	14.5216	1.92459		18.1024	11.5083	13.9542		0.25865	0.0768749		0.360088	0.107871	0.307992
Stimulated Speed
	Averaged Raw Data			Independent Replicate Measurements (Raw)				Averaged Normalized Data			Independent Replicate Measurements (Normalized)
Condition	Mean	StdErr		Measurement1	Measurement2	Measurement3
Internal Control (FPR1)	19.6075	1.91019		22.6487	20.0892	16.0844
FPR1 siRNA	14.9352	2.28995		19.4429	13.3828	11.9799		-0.196043	0.0581132		-0.0859609	-0.283378	-0.218789
Internal Control (PTEN)	17.6796	1.21605		19.655	15.4632	17.9204
PTEN siRNA	20.0604	1.85346		23.3451	16.9301	19.9062		0.190829	0.0442896		0.267579	0.114155	0.190752
Angular Bias
	Averaged Raw Data			Independent Replicate Measurements (Raw)				Averaged Normalized Data			Independent Replicate Measurements (Normalized)
Condition	Mean	StdErr		Measurement1	Measurement2	Measurement3
Internal Control (FPR1)	23.5236	0.957534		22.4678	22.6677	25.4352
FPR1 siRNA	13.1055	3.41616		11.3396	8.27254	19.7043		-0.488877	0.116797		-0.518473	-0.674747	-0.273412
Internal Control (PTEN)	23.9204	1.84704		21.3365	22.9259	27.4986
PTEN siRNA	25.65	2.58227		21.8832	24.4736	30.5932		0.00476809	0.0497823		-0.0469964	-0.0430053	0.104306
The normalization method is described in the Methods section, and the source code is included in the HT Chemotaxis Toolbox (https://github.com/srcollins/HT_Chemotaxis_Toolbox)
