# Supplementary material for: Using light to shape chemical gradients for parallel and automated analysis of chemotaxis
Source: Mol Syst Biol. 2015 Apr 23;11(4):804. doi: 10.15252/msb.20156027 (PMC4422560; doi:10.15252/msb.20156027)
Supplement: Supplementary file 21 [file msb0011-0804-sd21.xls]

## Sheet: Sheet1
Source data for Figure 4C
Coefficient of variation for all measurements before and after normalization using in-well controls - Variability results from measurement errors as well as differences between siRNA conditions
Cell movement Statistic	CV before normalization (Raw)	CV after normalization
Basal Speed	0.211507	0.111574
Stimulated Speed	0.179279	0.0919332
Angular Bias	0.128532	0.109286
Directed Movement	0.296078	0.165542
