# Supplementary material for: Using light to shape chemical gradients for parallel and automated analysis of chemotaxis
Source: Mol Syst Biol. 2015 Apr 23;11(4):804. doi: 10.15252/msb.20156027 (PMC4422560; doi:10.15252/msb.20156027)
Supplement: Supplementary file 22 [file msb0011-0804-sd22.xls]

## Sheet: Sheet1
Source data for Figure 5D
Relative phenotype magnitude for genes in characterized pathways - cell movement statistics were scaled by experimental variability (see more detail below)
Annotated pathway	Gene	Basal Speed	Stimulated Speed	Chemokinesis	Angular Bias	Directed Movement
Receptor	FPR1 (s)	0.2701	-2.50834	-3.41752	-4.57708	-3.95174
Receptor	FPR1 (d)	-0.918827	-2.53021	-2.57779	-2.62529	-2.75195
G alpha i	GNAI2 (s)	-0.11194	0.211213	0.457158	-0.689174	-0.10378
G alpha i	GNAI2 (d)	-0.841604	0.2282	0.831762	-2.06908	-1.27943
G alpha i	GNAI2+GNAI3 (s)	-0.87649	-0.101123	0.881952	-1.91727	-1.30426
Rac	RAC2 (s)	-2.0904	-1.73034	0.124022	0.35695	-1.04289
Rac	RAC2 (d)	-2.03596	-0.552936	0.762548	0.338642	0.205246
WAVE Complex	WASF2 (s)	-0.506088	-0.143348	0.4805	-0.289843	-0.348302
WAVE Complex	WASF2 (d)	-1.59346	-0.637627	0.328461	0.0791821	-0.216098
WAVE Complex	CYFIP1 (d)	-1.24589	-0.390271	0.370854	0.39322	0.186414
WAVE Complex	CYFIP2 (d)	-1.35338	-0.286398	0.578156	0.350898	0.127257
WAVE Complex	BRK1 (d)	-1.31744	-0.373483	0.434647	0.453212	0.237257
WAVE Complex	NCKAP1L (s)	-1.97029	-1.751	0.0112626	0.145196	-1.43805
WAVE Complex	NCKAP1L (d)	-2.17992	-0.89551	0.455601	0.701577	0.0598985
WAVE Complex	ABI1 (s)	-1.11354	-1.67783	-0.862113	-0.201578	-1.45121
WAVE Complex	ABI1 (d)	-0.713246	-0.286698	0.110546	0.537658	0.20101
Arp2/3 Complex	ACTR2 (s)	-1.40642	-0.848798	0.485117	-0.34059	-0.761151
Arp2/3 Complex	ACTR2 (d)	-1.17888	-0.599852	0.0531048	-0.247765	-0.436166
Arp2/3 Complex	ACTR2+ACTR3 (s)	-1.19562	-0.365406	0.871486	-0.0863027	-0.0674166
Arp2/3 Complex	ACTR3 (s)	-1.31343	-0.979986	0.259518	0.094116	-0.695125
Arp2/3 Complex	ACTR3 (d)	-1.29524	-0.947487	-0.419291	-0.147171	-0.544392
Profilin	PFN1 (s)	0.792739	-1.12417	-2.1464	0.604575	-0.365553
Profilin	PFN1 (d)	-0.820181	-1.57794	-1.48638	0.162519	-1.01473
Cofilin pathway	CFL1 (s)	-0.943745	-2.14465	-1.57696	1.0291	-0.854814
Cofilin pathway	CFL1 (d)	-1.33328	-2.3183	-1.9872	0.537143	-0.921089
Cofilin pathway	SSH1+SSH2 (s)	-0.275955	-1.92011	-2.03825	0.621091	-0.866561
Cofilin pathway	LIMK2 (s)	1.45204	1.59533	0.576179	-0.13551	0.855174
Cofilin pathway	LIMK2 (d)	-0.335697	-0.0321574	0.114689	0.65589	0.622493
RhoA-Myosin II pathway	RHOA (d)	-4.36558	-2.71704	-0.18571	0.93409	-0.849367
RhoA-Myosin II pathway	RHOA (s)	-2.1869	-2.45328	-0.692923	0.271964	-1.35763
RhoA-Myosin II pathway	ROCK1 (s)	-1.10667	-1.81844	-1.07871	0.21979	-0.77281
RhoA-Myosin II pathway	ROCK1 (d)	-2.14517	-1.26502	-0.0435659	0.809809	-0.0267646
RhoA-Myosin II pathway	MYL12B (d)	1.2536	1.08476	0.320827	-0.162156	0.574788
RhoA-Myosin II pathway	PPP1R12A (s)	0.914728	0.841351	0.199694	-0.512241	0.130841
RhoA-Myosin II pathway	PPP1R12A (d)	1.11528	1.47154	0.890893	-0.66034	0.60212
The above scaled data came from the data in Supplementary Dataset S2, with the values then scaled by dividing by a measure of experimental variability (the width of the gray regions in Figures 5A,B).
The scaling values for each column are indicated below:
	Scaling values	0.0981431	0.0842212	0.0670707	0.124675	0.17316
