# Supplementary material for: Using light to shape chemical gradients for parallel and automated analysis of chemotaxis
Source: Mol Syst Biol. 2015 Apr 23;11(4):804. doi: 10.15252/msb.20156027 (PMC4422560; doi:10.15252/msb.20156027)
Supplement: Supplementary file 23 [file msb0011-0804-sd23.xls]

## Sheet: Sheet1
Source data for Figure 5E
Angular Bias
Condition	Mean Value	Std Error		Individual Replicate Measurements
siControl, 50 nM caged fMLF	1	0.0479559		1.19154	1.0719	0.87111	0.910803	1.16665	0.864689	0.879988	1.04332
siGalphai, 50 nM caged fMLF	0.729748	0.0365502		0.85467	0.698789	0.705205	0.68706	0.787346	0.846775	0.725343	0.532795
siGbeta, 50 nM caged fMLF	0.734199	0.0446412		0.910511	0.760383	0.61377	0.619389	0.860121	0.847655	0.663016	0.598747
siControl, 500 nM caged fMLF	1	0.0319289		0.79264	1.05685	1.07128	1.00788	1.01955	0.968158	1.02154	1.0621
siGalphai, 500 nM caged fMLF	0.744531	0.0199474		0.783463	0.759597	0.751818	0.701588	0.6799	0.808049	0.664214	0.807618
siGbeta, 500 nM caged fMLF	1.05951	0.0127677		1.04969	1.10464	1.0752	1.02084	1.00823	1.03917	1.10419	1.07415
Stimulated Speed
Condition	Mean Value	Std Error		Individual Replicate Measurements
siControl, 50 nM caged fMLF	1	0.016729		1.04433	1.03765	1.01343	0.918845	1.05212	0.96807	1.00721	0.958346
siGalphai, 50 nM caged fMLF	1.02097	0.0272291		1.10551	1.05757	1.05787	0.939355	1.05776	1.05669	1.02163	0.871369
siGbeta, 50 nM caged fMLF	0.823496	0.0209717		0.851359	0.871866	0.817184	0.785678	0.868542	0.866246	0.830625	0.696469
siControl, 500 nM caged fMLF	1	0.0468041		1.01128	0.998935	0.834606	0.87919	1.17056	1.19393	0.885105	1.02639
siGalphai, 500 nM caged fMLF	1.153	0.0491837		1.22791	1.25828	1.24178	1.01977	1.22626	1.28309	1.06518	0.901732
siGbeta, 500 nM caged fMLF	0.9735	0.0535698		1.0091	1.15829	0.843778	0.976284	1.09589	1.12873	0.804259	0.771668
Data were normalized by dividing by the mean of the control measurements for each group
