# Supplementary material for: Using light to shape chemical gradients for parallel and automated analysis of chemotaxis
Source: Mol Syst Biol. 2015 Apr 23;11(4):804. doi: 10.15252/msb.20156027 (PMC4422560; doi:10.15252/msb.20156027)
Supplement: Supplementary file 24 [file msb0011-0804-sd24.xls]

## Sheet: Sheet1
Source data for Figure 6A
Mean cell speed (microns/min) as a function of time				Mean directed speed (microns/min) as a function of time				Mean angular bias (degrees) as a function of time
Time (min)	30 microMolar caged ATP	10 nM caged fMLF		Time (min)	30 microMolar caged ATP	10 nM caged fMLF		Time (min)	30 microMolar caged ATP	10 nM caged fMLF
-8.23889	17.3661	15.7755		-8.23889	-0.528755	-0.652642		-8.23889	-2.23688	-2.76038
-7.74444	16.7709	15.6006		-7.74444	-0.287882	-0.0636474		-7.74444	-0.982376	-0.805077
-7.23333	16.8587	15.1776		-7.23333	-0.499346	-0.332428		-7.23333	-2.29401	-1.63998
-6.73333	16.6783	15.5287		-6.73333	-0.484671	-0.324282		-6.73333	-1.55594	-1.63426
-6.24444	16.8747	15.2651		-6.24444	-0.188781	-0.217766		-6.24444	-0.598816	-2.49256
-5.74167	16.7239	15.4659		-5.74167	-0.164793	-0.312786		-5.74167	-0.536354	-0.379341
-5.24167	16.4753	15.2868		-5.24167	-0.423948	-0.0244884		-5.24167	-2.696	0.393776
-4.74167	16.7982	15.2985		-4.74167	-0.397547	-0.231565		-4.74167	-1.0561	-0.884232
-4.23611	16.7222	15.6223		-4.23611	-0.174601	-0.511292		-4.23611	-1.14907	-1.77469
-3.73889	16.5844	15.239		-3.73889	-0.240812	-0.33787		-3.73889	-0.637672	-1.68045
-3.24167	16.6042	15.2414		-3.24167	-0.333464	-0.357666		-3.24167	-0.937691	-0.65863
-2.74167	16.4729	15.0416		-2.74167	-0.10576	-0.12066		-2.74167	-0.838539	0.0522766
-2.24444	16.6032	15.1941		-2.24444	-0.442655	-0.515444		-2.24444	-0.863396	-3.43786
-1.74444	16.7903	15.1235		-1.74444	0.110782	-0.675151		-1.74444	0.486877	-2.82599
-1.23611	16.7097	15.1437		-1.23611	0.150537	-0.738151		-1.23611	-0.381752	-4.79418
-0.733333	16.549	15.0385		-0.733333	-0.288595	-0.516082		-0.733333	-0.873627	-3.14944
0.736111	10.7601	15.2882		0.736111	1.65926	1.15092		0.736111	15.1965	7.52949
1.23056	11.088	16.6543		1.23056	1.62974	2.54789		1.23056	16.4268	13.976
1.77778	11.8653	17.6998		1.77778	1.48366	3.02748		1.77778	10.9161	13.9174
2.32222	13.4492	18.4063		2.32222	1.75937	3.50345		2.32222	10.5894	16.7054
2.81667	14.2656	18.9255		2.81667	1.76375	3.64321		2.81667	9.90025	17.3788
3.37222	14.1636	19.4632		3.37222	1.67964	3.97566		3.37222	9.26533	17.6006
3.92222	15.8407	19.7438		3.92222	1.38746	4.13799		3.92222	6.73052	18.3698
4.41667	15.7132	20.2784		4.41667	1.15982	4.86392		4.41667	5.31144	21.0615
4.96667	15.4218	20.1447		4.96667	1.17962	4.88459		4.96667	7.83065	20.0848
5.51111	16.5927	20.6594		5.51111	1.31134	5.25346		5.51111	6.97996	22.1666
6.00556	16.7111	20.7868		6.00556	1.03111	4.93655		6.00556	4.38567	20.6322
6.55556	16.1814	20.3782		6.55556	0.913807	5.05571		6.55556	4.89317	20.5095
7.10278	17.1667	21.0169		7.10278	1.10877	5.03055		7.10278	5.46258	21.2409
7.59444	17.3764	21.2654		7.59444	1.0784	5.49535		7.59444	5.33889	22.0189
8.14167	16.7577	20.9766		8.14167	0.755829	4.69503		8.14167	2.90046	18.9697
8.68889	17.4772	21.2171		8.68889	0.773917	4.90865		8.68889	4.12028	19.7955
9.18333	17.9394	21.814		9.18333	1.02403	4.90312		9.18333	4.66383	18.6637
9.73611	17.07	21.0499		9.73611	0.70098	5.0431		9.73611	2.62994	19.6067
10.2833	18.0462	21.3892		10.2833	0.989053	4.98245		10.2833	4.64973	19.0445
10.7778	18.2049	21.7123		10.7778	0.335218	4.88896		10.7778	1.4304	19.6606
11.3278	17.3982	21.0801		11.3278	0.742456	4.87244		11.3278	2.66278	19.0121
11.875	18.1169	21.4538		11.875	1.1095	4.7155		11.875	5.92345	19.3354
12.3722	18.4255	21.9901		12.3722	0.836512	4.34548		12.3722	3.92641	16.8776
12.9278	17.6503	21.4272		12.9278	0.753015	4.48831		12.9278	4.01866	17.3914
13.475	18.1742	21.458		13.475	0.807997	4.62191		13.475	3.43867	18.3061
13.9694	18.3181	21.8355		13.9694	0.818555	5.06037		13.9694	2.83467	19.69
14.525	17.5837	21.3859		14.525	0.21343	4.62389		14.525	1.61195	17.36
15.0722	18.3244	21.9227		15.0722	0.562111	4.70755		15.0722	2.87508	17.303
15.5667	18.4994	22.1195		15.5667	0.48467	4.67215		15.5667	1.60588	17.6997
16.1194	17.7874	21.9717		16.1194	0.553647	5.09064		16.1194	3.02436	18.7087
16.6639	18.5352	22.5119		16.6639	0.637035	5.01076		16.6639	3.97623	19.4791
17.1556	18.736	23.3073		17.1556	0.52788	5.00744		17.1556	2.94514	18.3036
