# Supplementary material for: Using light to shape chemical gradients for parallel and automated analysis of chemotaxis
Source: Mol Syst Biol. 2015 Apr 23;11(4):804. doi: 10.15252/msb.20156027 (PMC4422560; doi:10.15252/msb.20156027)
Supplement: Supplementary file 25 [file msb0011-0804-sd25.xls]

## Sheet: Sheet1
Source data for Figure 6B
Post-stimulus Cell Speed
Condition	Mean Value	Std Error		Individual Replicate Measurements
0 uM caged ATP	16.4479	0.741229		18.3873	18.6719	21.8788	14.6463	20.4968	14.2262	17.993	14.3381	13.5642	13.4141	13.2716	13.3295	19.8224	14.7266	15.0284	19.3713
10 uM caged ATP	16.2865	1.08945		15.2946	14.7202	22.2786	13.8388	19.8829	15.6525	14.3228	14.3014
30 uM caged ATP	16.8556	0.690235		15.5225	18.4692	15.3598	14.5779	19.8703	15.1706	18.4875	17.3874
100 uM caged ATP	10.0613	0.616054		9.60184	12.2082	9.59784	9.0372	12.5366	10.8533	9.42434	7.23122
Post-stimulus Directed Speed
Condition	Mean Value	Std Error		Individual Replicate Measurements
0 uM caged ATP	-0.194518	0.0929509		-0.294745	-0.662544	-0.273486	-0.717888	0.54124	0.30054	-0.158439	0.0669015	0.0800987	-0.186643	-0.606786	0.0749779	-0.806192	-0.0877191	-0.238821	-0.142788
10 uM caged ATP	0.594915	0.151828		0.829444	0.712469	1.17245	0.0273747	0.926425	0.768227	0.320756	0.00217762
30 uM caged ATP	1.06067	0.109701		0.941578	1.33153	0.812026	0.747324	1.23099	0.640833	1.34905	1.43207
100 uM caged ATP	0.237278	0.0601765		0.291889	0.132192	0.354942	0.22961	0.389786	0.445966	0.125777	-0.0719417
Post-stimulus Angular Bias
Condition	Mean Value	Std Error		Individual Replicate Measurements
0 uM caged ATP	-1.24696	0.485845		-1.58396	-3.53956	-0.954155	-5.52705	1.17793	2.27283	-0.335449	-0.212616	0.615837	-1.09952	-3.58758	-0.908257	-2.98315	-0.987579	-1.66004	-0.639114
10 uM caged ATP	2.33988	0.715832		3.81308	4.58479	3.39359	-0.707336	2.76526	3.77504	1.64783	-0.553215
30 uM caged ATP	4.93711	0.4343		4.49	6.4516	4.13928	4.96133	4.45232	2.81264	6.13131	6.05841
100 uM caged ATP	2.15104	0.612418		3.78497	0.696892	4.29524	1.6135	3.24497	3.35836	-0.294945	0.509346
